# Supplementary material for: Loss of primary cilia and dopaminergic neuroprotection in pathogenic LRRK2-driven and idiopathic Parkinson’s disease
Source: bioRxiv. 2024 Jan 16:2024.01.15.575737. Preprint. [Version 1] doi: 10.1101/2024.01.15.575737 (PMC10827083; doi:10.1101/2024.01.15.575737)
Supplement: Supplement 1 [file media-1.xlsx]

## Sheet: Chat_IN
Name	p_val	log2FoldChange	pct.1	pct.2	padj	Counts_GS	Counts_WT
AC149090.1	9.16993e-18	-0.779542	0.919	0.971	2.33687e-13	951	1507
Gm4221	1.6804e-07	0.263984	0.676	0.312	0.00428234	470	503
Washc1	2.06969e-07	0.175829	0.277	0.058	0.0052744	71	61
Snx5	3.88608e-07	0.179993	0.432	0.145	0.00990328	126	133
Per3	5.90631e-07	0.146325	0.304	0.075	0.0150516	563	518
Ppp2r2d	6.23314e-07	0.197609	0.568	0.237	0.0158845	211	209
Lonrf2	6.39277e-07	0.240028	0.622	0.283	0.0162913	157	126
Ilrun	7.44703e-07	0.232407	0.547	0.231	0.018978	294	305
Pdia5	8.87417e-07	0.147827	0.331	0.087	0.0226149	4	8
Acaa1a	1.59519e-06	0.140327	0.338	0.098	0.0406519	151	140
Vopp1	1.79114e-06	0.215461	0.5	0.208	0.0456454	49	78
Tcea1	2.064e-06	0.198722	0.723	0.358	0.0525991	417	492
Slc9a6	2.09458e-06	0.150995	0.372	0.121	0.0533783	98	105
Rbbp7	2.11654e-06	0.204798	0.486	0.191	0.0539378	226	263
Atp5g1	2.13102e-06	0.178386	0.588	0.26	0.0543068	509	605
Lgals8	2.46561e-06	0.217583	0.574	0.249	0.0628337	164	177
Gm5149	2.75016e-06	0.183367	0.264	0.069	0.0700851	1	2
Zfp235	3.08101e-06	0.127856	0.203	0.035	0.0785165	43	37
Vps18	3.2053e-06	0.124173	0.216	0.04	0.0816838	38	45
Eral1	3.28522e-06	0.108995	0.203	0.035	0.0837207	53	41
Riok2	3.43178e-06	0.16092	0.378	0.133	0.0874556	161	135
Rara	3.6651e-06	0.103557	0.189	0.029	0.0934014	25	32
Dpy30	3.69872e-06	0.120756	0.304	0.087	0.0942582	167	161
Ppp1r14b	3.93135e-06	0.142719	0.358	0.116	0.100186	140	143
Smad5	4.51396e-06	0.153362	0.324	0.098	0.115034	164	143
Pgm3	5.35577e-06	0.131616	0.324	0.104	0.136486	96	65
Usp2	5.70268e-06	0.191884	0.432	0.168	0.145327	293	326
Sel1l3	5.90136e-06	0.153737	0.311	0.098	0.15039	142	163
Rab8a	5.96382e-06	0.122377	0.209	0.04	0.151982	60	74
B3glct	6.64152e-06	0.15764	0.351	0.121	0.169253	230	245
Vstm5	6.90091e-06	0.173798	0.358	0.127	0.175863	3	8
Copb1	7.02932e-06	0.18257	0.52	0.225	0.179135	257	266
Bivm	7.1882e-06	0.0961763	0.345	0.11	0.183184	73	77
Eef1d	7.29473e-06	0.126097	0.284	0.081	0.185899	152	193
Dap3	7.49888e-06	0.182215	0.432	0.179	0.191101	216	245
Utp4	7.66925e-06	0.139176	0.311	0.098	0.195443	71	85
Ptpn9	7.78267e-06	0.289608	0.892	0.532	0.198334	642	686
Trabd	8.36497e-06	0.144918	0.291	0.087	0.213173	74	79
Gm45435	9.05333e-06	0.144182	0.399	0.15	0.230715	119	85
Tubd1	9.10544e-06	0.095825	0.277	0.075	0.232043	62	56
Mir133a-1hg	9.13983e-06	0.189468	0.432	0.173	0.232919	174	174
Rsrp1	9.17775e-06	0.261526	1	0.919	0.233886	1837	1793
Dhx57	9.94164e-06	0.199303	0.73	0.393	0.253353	276	229
Sh3pxd2a	1.02529e-05	0.157996	0.48	0.202	0.261286	31	44
Sp3	1.04484e-05	0.17662	0.547	0.249	0.266266	301	310
Epb41l2	1.07285e-05	0.203484	0.412	0.173	0.273405	1014	1142
H3f3b	1.08054e-05	0.148183	0.669	0.335	0.275366	529	480
Ubap1	1.11281e-05	0.186951	0.48	0.197	0.283589	214	233
Scaf4	1.15038e-05	0.145605	0.669	0.335	0.293162	363	320
Acadm	1.30208e-05	0.0897242	0.385	0.139	0.331821	264	224
Tmbim6	1.41141e-05	0.163667	0.547	0.254	0.359683	313	321
Slc44a2	1.46787e-05	0.149285	0.568	0.26	0.374073	210	174
Nol6	1.4727e-05	0.122078	0.176	0.029	0.375303	51	60
Cep19	1.53742e-05	0.180392	0.426	0.173	0.391796	155	167
Pus7	1.57297e-05	0.192806	0.622	0.312	0.400856	93	127
Hcfc1r1	1.57761e-05	0.130835	0.243	0.064	0.402039	104	128
4930419G24Rik	1.66801e-05	-0.380891	0.986	0.965	0.425076	6	9
Fastkd2	1.67175e-05	0.138439	0.358	0.127	0.426029	82	89
Ssbp4	1.72468e-05	0.045711	0.439	0.179	0.439516	168	154
Sub1	1.74491e-05	0.153181	0.493	0.22	0.444672	535	574
Fam228b	1.8144e-05	0.165632	0.399	0.162	0.462382	1028	1003
Os9	1.9108e-05	0.133188	0.378	0.15	0.486948	214	208
Pacsin2	1.92957e-05	0.132766	0.365	0.145	0.491733	92	91
Dpm2	2.0237e-05	0.133348	0.426	0.173	0.515719	106	103
Shisa4	2.03608e-05	0.185785	0.466	0.208	0.518874	666	670
Tmcc3	2.04185e-05	0.300086	0.649	0.364	0.520344	1450	1282
Gm46102	2.07819e-05	0.131216	0.169	0.029	0.529606	4	4
Wdr35	2.0876e-05	0.11708	0.223	0.058	0.532004	165	174
Atp6v1d	2.12095e-05	0.18401	0.446	0.191	0.540502	313	376
Slc30a7	2.142e-05	0.211119	0.432	0.202	0.545868	174	160
Osbpl2	2.26114e-05	0.148854	0.574	0.266	0.57623	177	200
L3mbtl2	2.31232e-05	0.113207	0.182	0.035	0.589272	55	61
Brf2	2.41467e-05	0.0959215	0.115	0.006	0.615355	29	25
Polr3a	2.51324e-05	0.17786	0.426	0.185	0.640475	125	119
Gdap2	2.52325e-05	0.100518	0.48	0.202	0.643026	74	86
Chga	2.68763e-05	0.140835	0.304	0.104	0.684916	46	66
Gm20536	2.697e-05	0.116221	0.189	0.04	0.687304	67	61
Dpysl5	2.96787e-05	0.295992	0.851	0.543	0.756333	20	11
Maf	2.97983e-05	0.157562	0.203	0.046	0.75938	25	13
Ranbp3	2.99072e-05	0.105829	0.297	0.098	0.762154	89	99
Gm10629	3.05088e-05	0.173779	0.419	0.179	0.777486	48	49
Chsy1	3.1209e-05	0.126698	0.378	0.145	0.79533	434	424
Sox1ot	3.14206e-05	0.115692	0.142	0.017	0.800723	394	295
Klf10	3.21732e-05	0.10927	0.189	0.04	0.819902	28	29
Noa1	3.24366e-05	0.0551004	0.203	0.046	0.826614	54	54
Zfp354c	3.26742e-05	0.13818	0.345	0.133	0.83267	102	107
Laptm4b	3.30648e-05	0.146806	0.297	0.098	0.842623	76	86
Cops7b	3.3388e-05	0.102157	0.331	0.121	0.850859	102	96
Zfp791	3.41257e-05	0.0699175	0.169	0.029	0.869659	32	19
Slc25a20	3.48673e-05	0.107514	0.284	0.092	0.888558	113	109
Uchl1os	3.55394e-05	0.159211	0.257	0.081	0.905686	2	3
3110082I17Rik	3.56406e-05	0.230817	0.48	0.225	0.908266	283	280
Rpp21	3.6968e-05	0.128308	0.331	0.121	0.942094	102	112
Ghr	3.70844e-05	0.290678	0.432	0.202	0.945058	1339	1412
Nfs1	3.85353e-05	0.18048	0.595	0.289	0.982034	276	197
Rcc2	3.93122e-05	0.148064	0.372	0.15	1	99	101
Megf10	4.13478e-05	0.223391	0.48	0.237	1	958	1078
Nob1	4.28929e-05	0.140534	0.419	0.179	1	114	102
Ddx49	4.53677e-05	0.109069	0.209	0.052	1	39	56
Galnt11	4.54614e-05	0.276111	0.804	0.486	1	267	287
Grb2	4.55705e-05	0.164785	0.703	0.387	1	316	341
Esf1	4.59435e-05	0.164842	0.649	0.329	1	319	288
A230072C01Rik	4.6272e-05	0.0820349	0.318	0.11	1	75	74
Tpgs2	4.66815e-05	0.14616	0.338	0.127	1	108	91
Celf6	4.67565e-05	0.107571	0.324	0.121	1	19	18
Asb8	4.67565e-05	0.0746745	0.324	0.121	1	171	185
Minpp1	4.68392e-05	0.148025	0.446	0.197	1	110	94
Maged2	4.74773e-05	0.0989177	0.108	0.006	1	73	50
Selenot	4.90287e-05	0.141579	0.453	0.208	1	231	200
Trmt1	4.99807e-05	0.150301	0.595	0.301	1	147	157
Malat1	5.13394e-05	0.164343	1	1	1	559486	529785
Brd9	5.15482e-05	0.160364	0.649	0.335	1	278	243
Agl	5.20702e-05	0.155478	0.419	0.179	1	920	913
AB124611	5.21114e-05	0.0760472	0.108	0.006	1	56	44
Ncbp2	5.23562e-05	0.158584	0.264	0.087	1	101	111
Tmem199	5.23888e-05	0.100969	0.196	0.046	1	89	116
Cdk5rap1	5.25545e-05	0.0747142	0.291	0.098	1	116	118
Ankfy1	5.28838e-05	0.182562	0.682	0.376	1	396	344
Hck	5.38531e-05	0.134388	0.216	0.058	1	9	14
Hspbap1	5.41261e-05	0.216818	0.439	0.202	1	92	104
Gpx1	5.45197e-05	0.0964211	0.149	0.023	1	137	125
Iglon5	5.50577e-05	0.166728	0.385	0.15	1	59	59
Ppdpf	5.5539e-05	0.0868597	0.162	0.029	1	111	104
Hgsnat	5.74822e-05	0.113086	0.372	0.145	1	104	116
Cpd	5.75531e-05	0.103013	0.568	0.272	1	294	274
Scn8a	5.76739e-05	0.269246	0.905	0.665	1	431	448
Gm15345	5.77747e-05	0.10744	0.135	0.017	1	116	115
Gnb2	5.7785e-05	0.170378	0.622	0.312	1	357	394
9530062K07Rik	5.87778e-05	0.129062	0.304	0.11	1	58	52
Gm27032	5.95819e-05	0.151295	0.493	0.231	1	55	31
Vps35	6.06069e-05	0.195085	0.568	0.289	1	271	307
Foxo3	6.10617e-05	0.139894	0.507	0.231	1	548	552
Abitram	6.15239e-05	0.119367	0.189	0.046	1	35	21
Mrpl4	6.19843e-05	0.14648	0.27	0.092	1	107	100
Prkar1b	6.2121e-05	0.152716	0.757	0.428	1	121	113
Eif2ak4	6.29797e-05	0.258294	0.824	0.497	1	265	281
Gm49890	6.29828e-05	0.0931499	0.182	0.04	1	1	1
Polr2a	6.3661e-05	0.203182	0.48	0.231	1	179	177
Mus81	6.3923e-05	0.106707	0.291	0.098	1	81	84
D430042O09Rik	6.4047e-05	0.177396	0.73	0.405	1	377	340
Poc1b	6.50048e-05	0.115214	0.203	0.052	1	83	79
Ubxn2a	6.52208e-05	0.12409	0.378	0.156	1	192	198
Sec63	6.66632e-05	0.177594	0.662	0.347	1	504	488
Dtx3	6.76073e-05	0.11959	0.595	0.318	1	428	382
Aldh6a1	6.8307e-05	0.121926	0.378	0.156	1	377	370
Rell2	7.02345e-05	0.135051	0.372	0.15	1	40	39
Itfg2	7.04291e-05	0.145981	0.338	0.133	1	84	89
Nsun6	7.07851e-05	0.190477	0.541	0.272	1	185	190
Dhx33	7.36414e-05	0.0934006	0.196	0.046	1	64	50
Rtel1	7.36507e-05	0.138104	0.257	0.087	1	77	84
Asb7	7.49641e-05	0.124079	0.385	0.162	1	161	170
Kcnb1	7.60393e-05	0.246367	0.5	0.272	1	231	250
Sigmar1	7.85795e-05	0.124105	0.324	0.121	1	136	129
Wtip	7.91065e-05	0.0878018	0.203	0.052	1	35	34
4833439L19Rik	7.94384e-05	0.0823733	0.338	0.127	1	124	134
Myef2	8.05441e-05	0.204177	0.797	0.457	1	175	158
AV039307	8.10376e-05	0.144427	0.23	0.069	1	67	62
Eif5	8.12359e-05	0.163237	0.419	0.191	1	424	454
Il17rb	8.3273e-05	0.117485	0.128	0.017	1	31	24
Cryl1	8.41749e-05	0.148266	0.345	0.139	1	61	68
Prex1	8.42349e-05	0.11319	0.223	0.064	1	801	872
Kansl3	8.63167e-05	0.157075	0.628	0.341	1	362	374
Recql	8.65403e-05	0.0740331	0.338	0.133	1	89	73
Tram1	8.67537e-05	0.157802	0.345	0.145	1	91	90
Adam9	8.72581e-05	0.143632	0.432	0.197	1	109	99
Pex16	8.77428e-05	0.082099	0.236	0.069	1	67	55
Tpd52	8.77958e-05	0.16162	0.432	0.197	1	122	118
Nemf	9.04676e-05	0.210777	0.716	0.399	1	442	393
D730045B01Rik	9.06461e-05	0.0967738	0.236	0.069	1	115	118
Mms19	9.09077e-05	0.117729	0.466	0.208	1	191	178
Eef1akmt1	9.09945e-05	0.0586406	0.426	0.191	1	137	136
Trmt10b	9.15e-05	0.139615	0.419	0.179	1	96	74
Dpp3	9.19997e-05	0.12181	0.243	0.075	1	48	76
Ccdc82	9.22062e-05	0.20679	0.439	0.214	1	194	243
Lysmd2	9.31385e-05	0.0638852	0.223	0.064	1	104	116
Aven	9.3388e-05	0.171984	0.385	0.168	1	119	121
Wrnip1	9.3567e-05	0.0647439	0.203	0.052	1	133	114
Ccnk	9.58462e-05	0.0924227	0.338	0.133	1	116	125
Uap1	9.59502e-05	0.0986332	0.209	0.058	1	71	65
Gm12576	9.60606e-05	0.0918369	0.162	0.035	1	4	2
Trnau1ap	9.67248e-05	0.0692173	0.358	0.139	1	108	117
Psme3	9.82999e-05	0.0951649	0.176	0.04	1	52	55
B230219D22Rik	9.91304e-05	0.0967796	0.446	0.208	1	204	245
Naa35	0.000101449	0.138889	0.649	0.335	1	234	211
Rnft1	0.000101556	0.18558	0.561	0.289	1	160	165
Sgsm3	0.000102415	0.137909	0.547	0.266	1	75	78
Mphosph8	0.000106511	0.18185	0.743	0.405	1	458	490
Gm10658	0.000107625	0.112964	0.392	0.168	1	164	145
Sugp1	0.000108944	0.142383	0.52	0.26	1	171	176
Mapk8ip1	0.000109591	0.136556	0.601	0.301	1	294	304
Ifnar2	0.000109983	0.10941	0.223	0.069	1	115	107
Ift81	0.000111724	0.101211	0.446	0.197	1	361	297
Ccnl2	0.000112047	0.233005	0.75	0.434	1	687	666
Tipin	0.000116899	0.104025	0.25	0.081	1	126	103
Ass1	0.000122452	0.110794	0.25	0.081	1	96	86
Tbc1d7	0.00012306	0.0211578	0.284	0.104	1	94	99
Sumf2	0.000125395	0.124529	0.264	0.092	1	128	97
Spata13	0.000125808	0.147095	0.304	0.121	1	54	51
Flvcr1	0.000126514	0.0883696	0.405	0.173	1	85	89
Adprh	0.0001302	0.0819818	0.176	0.04	1	79	84
Ubqln4	0.000131526	0.124898	0.385	0.168	1	120	108
Shc2	0.000132235	0.125434	0.304	0.116	1	25	27
Pdhb	0.000135385	0.112854	0.554	0.277	1	167	171
Cyb5d2	0.00013592	0.0886463	0.223	0.069	1	106	96
Zfp516	0.000136119	0.0954448	0.264	0.092	1	376	358
Arsk	0.000136121	0.131933	0.284	0.104	1	133	117
Plec	0.000136882	0.125996	0.561	0.272	1	192	229
Snx6	0.000137251	0.140639	0.608	0.312	1	310	280
Ptp4a3	0.000140739	0.0959278	0.331	0.127	1	50	46
Entr1	0.000141234	0.108832	0.642	0.318	1	160	150
B3gat1	0.000145211	0.1358	0.561	0.289	1	69	72
Lrrc57	0.000146224	0.0818856	0.277	0.098	1	54	68
Nnat	0.000147477	0.16162	0.534	0.277	1	915	758
Gm27253	0.000148946	0.0909539	0.162	0.035	1	25	24
Eogt	0.000149005	0.0957245	0.358	0.145	1	251	310
Arf5	0.000149596	0.0266333	0.358	0.15	1	263	231
Lifr	0.000155745	0.101262	0.297	0.11	1	456	427
Rangap1	0.000158638	0.139371	0.52	0.26	1	128	132
Fbxo32	0.000161376	0.0759879	0.196	0.052	1	77	83
Emc4	0.000162587	0.0812333	0.264	0.092	1	122	123
Panx1	0.000164002	0.112604	0.243	0.081	1	9	11
Cfap97	0.000164649	0.0825031	0.385	0.168	1	167	187
Mob1a	0.000165629	0.109545	0.257	0.087	1	86	88
Tbc1d24	0.000167928	0.171284	0.581	0.306	1	88	88
Zfyve27	0.000171204	0.0891263	0.486	0.231	1	108	101
Nsg1	0.000172099	0.061223	0.419	0.185	1	275	254
Arv1	0.000174475	0.15211	0.432	0.208	1	133	135
Pnpla3	0.000176328	0.0945153	0.149	0.029	1	17	12
Aasdh	0.000176758	0.119245	0.338	0.139	1	117	113
Med26	0.00017722	0.0863788	0.399	0.173	1	149	149
Ggps1	0.000181497	0.0721761	0.655	0.341	1	258	282
Rp2	0.000182669	0.0725523	0.203	0.058	1	87	82
Fam3a	0.000184446	0.0691231	0.182	0.046	1	15	15
Sept4	0.000187823	0.157738	0.432	0.202	1	177	207
Ahsa2	0.000188415	0.116475	0.466	0.225	1	129	128
Tbc1d23	0.000191174	0.170282	0.716	0.399	1	349	314
Pex6	0.000192062	0.0738565	0.203	0.058	1	93	95
Gm26973	0.000192202	0.134159	0.345	0.145	1	2	0
Wdsub1	0.000193078	0.124485	0.358	0.15	1	139	127
Gtf3c4	0.000194556	0.114473	0.169	0.04	1	35	40
Pskh1	0.000195691	0.0998705	0.318	0.127	1	124	132
Amt	0.000196829	0.10464	0.23	0.075	1	86	73
Creg2	0.000196894	0.105488	0.243	0.081	1	38	37
Gfer	0.000198012	0.0811386	0.223	0.069	1	52	43
Ncaph2	0.00019923	0.0934637	0.291	0.11	1	73	76
Hmg20b	0.000199735	0.0543234	0.182	0.046	1	113	87
2610507B11Rik	0.000200523	0.0982856	0.527	0.266	1	354	405
Gm14471	0.000205178	0.143585	0.351	0.15	1	56	63
Smarcd3	0.000207743	0.163825	0.527	0.254	1	196	218
Gm33651	0.000208714	0.0746654	0.108	0.012	1	28	36
Rfwd3	0.000209713	0.0894205	0.372	0.162	1	221	190
Ppp3r1	0.000209758	0.166367	0.486	0.249	1	427	419
Cxcl17	0.00021588	0.119893	0.236	0.081	1	69	51
Snap47	0.00021643	0.101889	0.601	0.324	1	211	210
Hk1	0.00021655	0.138138	0.689	0.358	1	347	430
Psmb1	0.000217457	0.0722133	0.493	0.243	1	349	343
Aph1a	0.000219313	0.0773567	0.264	0.092	1	86	62
Tax1bp1	0.000219512	0.191025	0.703	0.416	1	599	664
Gm47523	0.000223332	0.105885	0.405	0.179	1	119	123
Zkscan3	0.000223636	0.0892489	0.581	0.283	1	410	404
Gpr176	0.000226201	0.168272	0.716	0.416	1	16	28
Igdcc4	0.000232401	0.074443	0.243	0.081	1	449	446
Tmem266	0.000234644	0.103308	0.236	0.081	1	7	7
Bak1	0.000234741	0.0929285	0.142	0.029	1	23	21
Mapk6	0.000239085	0.102892	0.365	0.162	1	253	284
Zhx2	0.000239938	0.119942	0.412	0.191	1	1298	1308
Shoc2	0.00024275	0.189572	0.588	0.341	1	338	361
Ppp1r11	0.000243988	0.107385	0.27	0.098	1	158	129
Wdr43	0.000244906	0.12598	0.399	0.185	1	170	176
Mettl2	0.000245485	0.0876898	0.378	0.162	1	76	53
Mvb12a	0.000247312	0.0831089	0.277	0.104	1	76	56
Fam20b	0.000252211	0.0794511	0.385	0.162	1	181	189
Tm9sf3	0.000257637	0.0946879	0.622	0.318	1	305	312
Gm44997	0.000258791	0.0877316	0.236	0.081	1	17	25
Cdc7	0.000259381	0.0799365	0.297	0.116	1	9	15
Elmsan1	0.000260584	0.0909313	0.351	0.15	1	173	151
Dgat1	0.000260659	0.107293	0.338	0.145	1	102	103
Kctd9	0.000260932	0.0977158	0.27	0.098	1	34	37
Pus10	0.000262893	0.0810141	0.622	0.329	1	185	184
Sec23ip	0.000263666	0.106522	0.257	0.092	1	114	119
Ak5	0.000263942	0.129734	0.48	0.231	1	52	52
Ep400	0.000267835	0.132193	0.77	0.428	1	405	420
Cfap74	0.000269437	0.105448	0.243	0.087	1	240	254
Syvn1	0.00027147	0.0720222	0.189	0.052	1	43	46
Zfp420	0.000271683	0.0612472	0.209	0.064	1	64	65
5530401A14Rik	0.000274715	-0.282691	1	0.994	1	5	5
Alg11	0.0002753	0.103033	0.257	0.092	1	84	67
Gmeb1	0.000277171	0.132207	0.649	0.347	1	253	265
March3	0.000277278	0.107013	0.331	0.145	1	331	441
Lrrc14	0.000277402	0.0382511	0.277	0.098	1	72	67
Gm20456	0.000281123	0.0527364	0.311	0.121	1	3	6
Soga1	0.000281232	0.117357	0.52	0.26	1	183	188
Iscu	0.000281951	0.0998727	0.216	0.069	1	105	93
Gm15496	0.000283379	-0.327059	0.966	0.913	1	2	3
Fbxo21	0.000285804	0.037824	0.453	0.208	1	99	94
Ncoa5	0.00028812	0.163215	0.608	0.341	1	255	319
Atp6ap2	0.000289631	0.144254	0.486	0.254	1	241	195
Vgll4	0.000299466	0.116682	0.338	0.145	1	523	496
Fabp3	0.000300651	0.122979	0.264	0.098	1	71	66
0610030E20Rik	0.000300768	0.0878125	0.412	0.185	1	190	145
Ap1s1	0.000302338	0.123582	0.419	0.202	1	271	253
Cfap298	0.000303777	0.065617	0.142	0.029	1	49	59
Bcl7a	0.000304871	0.0912443	0.338	0.139	1	137	135
Numbl	0.000307314	0.117969	0.324	0.139	1	66	90
Ift88	0.000309809	0.116485	0.622	0.335	1	191	147
Map1a	0.000310225	0.158537	0.655	0.364	1	740	868
Mfsd4a	0.000311331	0.065398	0.48	0.231	1	173	206
Sf3b1	0.000313242	0.228438	0.892	0.601	1	654	646
Map2k2	0.000318675	0.163874	0.459	0.237	1	218	217
Tulp2	0.000318904	0.1044	0.351	0.156	1	129	128
Dusp26	0.000320279	0.119541	0.264	0.098	1	54	63
Stx12	0.00032092	0.146102	0.547	0.289	1	180	178
Bloc1s2	0.000321218	0.0933451	0.439	0.202	1	145	136
Zfp7	0.00032222	0.0887016	0.128	0.023	1	6	4
Gm36198	0.00032281	0.130688	0.5	0.254	1	134	136
Mrps18c	0.000324504	0.0996904	0.257	0.092	1	130	140
Setd7	0.000325296	0.178813	0.764	0.468	1	578	465
Zfp719	0.000327235	0.0905587	0.311	0.127	1	81	84
Sys1	0.000329791	0.0809442	0.351	0.15	1	161	141
Kifc3	0.000330663	0.0698524	0.277	0.104	1	443	449
Lnpep	0.000331987	0.227314	0.764	0.52	1	982	972
Doc2b	0.000334195	0.152788	0.236	0.087	1	31	16
Lmf1	0.000335175	0.0994248	0.338	0.145	1	87	87
B130046B21Rik	0.000335847	0.0625613	0.128	0.023	1	19	12
Psmg2	0.000335888	0.0900642	0.236	0.081	1	117	107
Gm26873	0.00034346	0.101608	0.318	0.127	1	620	681
Igf2r	0.000348874	0.146119	0.324	0.139	1	79	93
Smc3	0.000352844	0.1938	0.635	0.382	1	385	382
Uvrag	0.000354053	0.184187	0.743	0.462	1	332	359
Smarcd1	0.000359434	0.0985339	0.432	0.202	1	212	218
Rheb	0.000360462	0.120886	0.655	0.376	1	342	387
Pank3	0.000361284	0.0833832	0.324	0.133	1	147	191
Ntmt1	0.000363432	0.104103	0.243	0.087	1	80	60
Dus2	0.00036604	0.0769183	0.412	0.185	1	160	168
Prdm4	0.000366725	0.0637636	0.162	0.04	1	52	58
Rtf1	0.000368142	0.0873569	0.628	0.341	1	421	404
Bmyc	0.000369064	0.0991614	0.493	0.249	1	279	296
Ptprf	0.000369545	0.162639	0.676	0.399	1	278	260
Alg5	0.000379309	0.0500962	0.189	0.052	1	57	78
Ppp1r15b	0.000380541	0.0551624	0.101	0.012	1	61	69
Grtp1	0.000381886	0.106512	0.345	0.15	1	70	87
Extl3	0.000382566	0.120014	0.514	0.266	1	682	699
Gas2l3	0.000389635	0.088419	0.101	0.012	1	4	2
Atxn7l3	0.000393255	0.0760778	0.216	0.069	1	133	139
Kcnj3	0.000393474	0.313654	0.858	0.63	1	213	493
Tcea2	0.000402006	0.0936513	0.243	0.087	1	31	23
Phlpp2	0.000402699	0.156551	0.676	0.393	1	167	176
5031439G07Rik	0.000410449	0.194217	0.649	0.387	1	397	425
Wnk3	0.000413544	0.114808	0.554	0.277	1	222	243
Pak1ip1	0.000416687	0.0683605	0.243	0.087	1	108	107
Unc45a	0.000416783	0.108932	0.351	0.156	1	105	87
Gm32849	0.000418152	0.0540582	0.101	0.012	1	2	1
Mycbpap	0.000419109	0.10777	0.209	0.069	1	4	0
Gas2	0.000423183	0.154261	0.446	0.225	1	87	100
Coq10a	0.000427018	0.0455072	0.318	0.133	1	138	130
Kmt5a	0.000428656	0.121697	0.378	0.173	1	111	114
2900026A02Rik	0.000428786	0.0775111	0.264	0.098	1	98	98
Med24	0.00042911	0.0906986	0.453	0.214	1	100	81
Ppid	0.000433689	0.0944153	0.378	0.173	1	198	162
Lbh	0.000440233	0.0814818	0.203	0.064	1	80	90
Pgm2l1	0.000443359	0.143346	0.439	0.22	1	115	112
Gm1976	0.000446731	0.190922	0.75	0.48	1	343	329
Cblb	0.000447511	0.143863	0.628	0.376	1	386	414
Mplkip	0.000450243	0.0787939	0.311	0.133	1	126	117
Kif1c	0.000450336	0.134267	0.216	0.075	1	159	158
Epc2	0.000457655	0.0595116	0.574	0.318	1	441	444
Pcdhga7	0.000458754	0.0924265	0.135	0.029	1	52	47
Zfp507	0.000459557	0.14877	0.473	0.249	1	146	142
Scn1b	0.000460393	0.112786	0.243	0.092	1	186	192
Kdm4b	0.000463069	0.137714	0.676	0.376	1	261	267
Rrp1	0.00046309	0.160322	0.446	0.237	1	233	257
N6amt1	0.000468641	0.0547914	0.203	0.064	1	78	89
Tpi1	0.000468681	0.117359	0.405	0.185	1	276	301
Dcaf12	0.000470285	0.0762842	0.351	0.168	1	107	88
Siah1a	0.000472632	0.109289	0.453	0.225	1	191	191
Gng4	0.000472963	0.11497	0.23	0.081	1	7	10
Xpa	0.000473949	0.121105	0.601	0.324	1	315	262
Gm42418	0.000474986	0.265974	1	0.983	1	20175	18916
Sf3b2	0.000476084	0.0647425	0.514	0.254	1	350	343
Tor1a	0.00048018	0.0529357	0.182	0.052	1	64	66
Zfp59	0.000484299	0.0616316	0.25	0.092	1	32	35
Osbpl7	0.000484976	0.130747	0.257	0.098	1	72	79
Srprb	0.000487708	0.0955655	0.196	0.064	1	58	86
Eif2s1	0.000490307	0.123012	0.351	0.162	1	141	143
Sat1	0.000491728	0.110546	0.331	0.145	1	1873	1767
Sugp2	0.00049175	0.147698	0.561	0.318	1	217	217
Rap1gap2	0.000492482	0.174351	0.595	0.341	1	92	124
Pabpc1	0.000493757	0.0657164	0.473	0.237	1	254	290
Gm45345	0.000497415	0.125137	0.345	0.162	1	35	44
Synj2bp	0.000497509	0.173724	0.662	0.405	1	253	269
Lancl1	0.000499144	0.165963	0.649	0.382	1	146	170
Mrps5	0.00050101	0.123181	0.554	0.289	1	251	226
Abhd2	0.00050597	0.200202	0.601	0.335	1	231	213
Bcl2	0.000506115	0.197236	0.676	0.416	1	1558	1413
Foxg1	0.000511453	0.0957345	0.405	0.197	1	427	407
Usp7	0.000515311	0.0842686	0.595	0.312	1	229	237
Tomm40l	0.000517066	-0.0364686	0.182	0.052	1	51	43
Pycard	0.000519088	0.102504	0.372	0.179	1	60	73
Sirt7	0.000519251	0.12742	0.392	0.185	1	191	193
Mapk11	0.000524199	0.0521753	0.223	0.075	1	13	14
Cacna2d1	0.000524958	0.295416	0.791	0.578	1	495	453
Shfl	0.000526889	0.0875802	0.622	0.341	1	68	53
Uqcc1	0.000528443	0.153117	0.52	0.289	1	310	255
Amd1	0.000529599	0.0808037	0.324	0.139	1	215	245
Fancc	0.000529668	0.102892	0.588	0.329	1	160	155
Fbxo33	0.000530083	0.0971151	0.311	0.133	1	72	66
Manea	0.000530615	0.103183	0.304	0.127	1	156	155
Csf2ra	0.000532064	0.11705	0.453	0.225	1	123	83
Chd3	0.000534439	0.178601	0.588	0.341	1	347	400
Ubap2	0.000543889	0.200234	0.642	0.399	1	179	221
Ei24	0.000545454	0.113706	0.453	0.231	1	202	146
Lrfn2	0.000550336	0.129292	0.277	0.11	1	25	23
Gigyf1	0.000553831	0.0682263	0.365	0.162	1	164	159
Snx11	0.000558537	0.08583	0.318	0.133	1	76	100
L1cam	0.000559651	0.125242	0.655	0.387	1	30	29
Fgf2	0.000560606	0.0933589	0.122	0.023	1	86	77
Prmt7	0.000563762	0.0855762	0.419	0.202	1	128	117
Daglb	0.000565436	0.105817	0.405	0.197	1	115	109
Zfp141	0.000565529	0.116139	0.432	0.208	1	108	111
Fat1	0.000566326	0.0525972	0.169	0.046	1	206	246
Paxx	0.000566846	0.0717128	0.23	0.081	1	147	124
Lrch1	0.000567308	0.19903	0.831	0.59	1	227	239
Cds1	0.000567578	0.10825	0.257	0.098	1	12	11
Gm40155	0.000568157	0.125834	0.182	0.058	1	37	27
Parvb	0.00056845	0.0874645	0.351	0.156	1	55	58
Ttc38	0.000570363	0.0544887	0.182	0.052	1	102	88
Ndufb8	0.000572837	0.0903915	0.358	0.162	1	389	433
Pygb	0.00057584	0.0700061	0.534	0.272	1	1341	1280
Mff	0.000576333	0.164557	0.615	0.358	1	364	390
Mterf3	0.000578635	0.129323	0.399	0.197	1	143	121
Gdi2	0.0005789	0.147103	0.649	0.382	1	395	416
P4htm	0.000579962	0.117145	0.459	0.231	1	151	161
Hars	0.000581426	0.074586	0.318	0.133	1	102	98
Vrk1	0.000586857	0.102401	0.331	0.15	1	86	80
Cops4	0.000586951	0.099916	0.412	0.197	1	145	193
Ppa1	0.000588444	0.0490032	0.399	0.185	1	128	142
Gcsh	0.000589895	0.0758227	0.122	0.023	1	88	91
Kcna4	0.000590376	0.119703	0.622	0.353	1	106	99
Grina	0.000590904	0.126746	0.493	0.26	1	603	544
Becn1	0.000596304	0.0551056	0.48	0.243	1	203	180
Zfp317	0.000599317	0.0540612	0.338	0.145	1	111	128
Ddx1	0.000603769	0.0433615	0.568	0.289	1	226	224
Sdf2	0.000605504	0.12359	0.351	0.168	1	243	219
Ldhb	0.0006133	0.154719	0.689	0.387	1	1160	1098
Syap1	0.00062016	0.11933	0.378	0.179	1	155	146
Champ1	0.000620638	0.086635	0.291	0.116	1	89	98
Agfg2	0.000625388	0.0957593	0.392	0.185	1	231	316
Zbtb34	0.000628484	0.0689142	0.236	0.087	1	32	40
Arl8a	0.000628934	0.118272	0.432	0.214	1	251	276
Mtmr4	0.000631548	0.0987392	0.351	0.162	1	95	73
Psmd6	0.000633008	0.096598	0.358	0.168	1	130	136
Tbc1d20	0.000636513	0.0556087	0.446	0.22	1	120	122
Ulk3	0.000637345	0.0810028	0.169	0.046	1	24	36
Asf1a	0.00063816	0.0226473	0.203	0.064	1	116	117
Erf	0.000639737	0.0560658	0.122	0.023	1	85	106
Gpbp1l1	0.000640308	0.142976	0.601	0.347	1	400	427
Atic	0.000640584	0.109643	0.196	0.064	1	39	62
9630014M24Rik	0.000641682	0.153541	0.419	0.214	1	544	634
Lsm14b	0.000645546	0.0893808	0.196	0.064	1	80	83
Zfp707	0.00064602	0.0717068	0.108	0.017	1	30	45
1500009L16Rik	0.000646524	0.0950962	0.419	0.197	1	16	9
Scn3b	0.00064737	0.117288	0.635	0.353	1	79	74
Dnttip1	0.000650066	0.0791565	0.412	0.202	1	148	137
Emc8	0.000652	0.0810818	0.291	0.121	1	255	216
Nr1d2	0.000655769	0.108572	0.534	0.289	1	609	595
Cep83	0.000661034	0.16383	0.608	0.353	1	288	284
Herpud2	0.000661049	0.0741483	0.486	0.26	1	171	193
Qser1	0.000662482	0.116765	0.52	0.272	1	290	284
Trpc4	0.000663966	-0.355441	0.912	0.908	1	3	2
Etfa	0.000664152	0.0976553	0.527	0.266	1	411	437
B3gat3	0.000670039	0.0503103	0.351	0.156	1	168	146
Coro2a	0.000670841	0.138389	0.392	0.191	1	9	6
Traf7	0.000672169	0.0724234	0.182	0.058	1	103	83
Prelid3a	0.000672566	0.114836	0.514	0.277	1	564	577
Elf1	0.000674364	0.183665	0.27	0.11	1	458	459
Rnh1	0.000677304	0.0791805	0.155	0.04	1	228	197
Gm26935	0.000679659	0.0553025	0.122	0.023	1	35	34
Hmgn2	0.000681902	0.0835302	0.216	0.075	1	92	84
Slc4a3	0.000682771	0.0517846	0.588	0.312	1	142	157
Stard3nl	0.000686005	0.0320277	0.574	0.295	1	90	98
Wdr1	0.000686403	0.0641542	0.318	0.139	1	80	64
Atn1	0.000687108	0.12201	0.324	0.145	1	192	224
Ap4e1	0.000688334	0.0637406	0.446	0.214	1	172	138
Ccdc126	0.000689884	0.0923192	0.142	0.035	1	27	32
Pithd1	0.000690412	0.0484142	0.257	0.098	1	77	81
Gm16599	0.000692231	-0.331055	0.959	0.896	1	852	857
Nup188	0.000693245	0.0730246	0.372	0.168	1	123	128
Wdr44	0.000693333	0.101266	0.561	0.295	1	147	122
Gm48027	0.000696711	0.0520511	0.108	0.017	1	26	27
Katna1	0.00070097	0.0508895	0.318	0.133	1	127	102
Gabarap	0.000701347	0.0651215	0.284	0.116	1	252	213
Zfp729b	0.000710628	0.03636	0.169	0.046	1	75	74
Zfp629	0.000711859	0.0599725	0.108	0.017	1	42	46
Ostf1	0.000711859	0.0566281	0.108	0.017	1	67	81
Slitrk1	0.000714201	0.0719867	0.358	0.162	1	17	15
Zfp362	0.000722361	0.0643387	0.473	0.243	1	148	132
Arl8b	0.000724402	0.0639977	0.426	0.208	1	216	225
Snrnp35	0.000728745	0.0717812	0.142	0.035	1	44	40
Laptm4a	0.000729522	0.076856	0.324	0.145	1	431	457
Fam133b	0.000731184	0.109118	0.446	0.225	1	230	224
Pgr	0.000733147	0.0868136	0.486	0.243	1	73	87
Spag7	0.000735156	0.0610541	0.108	0.017	1	70	66
Abca9	0.000735156	0.069123	0.108	0.017	1	5	10
Brd8	0.00073718	0.0994502	0.595	0.324	1	423	435
C130060C02Rik	0.000738014	0.0477513	0.189	0.058	1	78	74
Ctps2	0.00073887	0.17732	0.541	0.301	1	232	202
Neurl4	0.000741616	0.0193876	0.291	0.116	1	122	96
Eif1b	0.00074516	0.104318	0.324	0.15	1	214	247
Utp14a	0.000748326	0.0614068	0.351	0.156	1	132	120
Arhgef4	0.000748896	0.0400069	0.48	0.237	1	1552	1667
Eef1g	0.000749287	0.107506	0.392	0.191	1	361	303
Dhdh	0.000752252	0.0953425	0.284	0.116	1	121	128
Arhgef15	0.000752599	0.0762788	0.196	0.064	1	23	21
Psmc3	0.000756806	0.120463	0.297	0.127	1	194	174
Srp54a	0.000758362	0.0430538	0.196	0.064	1	65	90
Chd1l	0.000761937	0.0946969	0.162	0.046	1	88	80
Tbrg1	0.000761937	0.0733484	0.162	0.046	1	94	68
March7	0.000763778	0.096886	0.689	0.393	1	463	496
Asphd2	0.000765945	0.0977805	0.257	0.104	1	103	142
Nars	0.000774762	0.0956314	0.453	0.225	1	243	260
Sipa1l2	0.00077572	0.133996	0.412	0.197	1	123	123
Stard5	0.000775897	0.0583837	0.196	0.064	1	119	120
Psmd9	0.000780771	0.0974291	0.385	0.185	1	143	121
Cs	0.000785255	0.15527	0.52	0.289	1	469	497
Icam5	0.000789906	0.103928	0.304	0.133	1	74	67
Prkcsh	0.000794405	0.00858361	0.203	0.069	1	91	77
Chst8	0.00079806	0.0586322	0.142	0.035	1	21	30
Arhgap1	0.000802163	0.0772926	0.257	0.104	1	67	67
Zfp592	0.000802561	0.10835	0.453	0.237	1	279	282
Nprl3	0.000804311	0.0425304	0.473	0.231	1	178	188
Myo1c	0.00080583	0.0462201	0.216	0.075	1	51	54
Ndufs2	0.00080657	0.0489023	0.284	0.116	1	160	197
Snrpa1	0.000806761	0.0778672	0.243	0.092	1	103	84
Lama1	0.000819059	0.086115	0.601	0.318	1	1	0
Pitpnm1	0.000824431	0.0612929	0.236	0.087	1	56	55
Ifitm7	0.000828611	0.0853431	0.162	0.046	1	29	26
Airn	0.000828914	0.147929	0.547	0.301	1	168	177
Chrnb2	0.000828953	0.0794691	0.243	0.092	1	23	24
Bax	0.000830893	0.0235586	0.209	0.069	1	100	94
Il1r2	0.000836469	0.0798273	0.324	0.145	1	5	2
B230217O12Rik	0.000838857	0.0714695	0.385	0.185	1	65	81
Tubb4b	0.000840599	0.0686261	0.27	0.11	1	185	196
Zbtb46	0.000844057	0.0866288	0.277	0.116	1	82	92
Clcn7	0.000844169	0.0481069	0.277	0.11	1	89	87
9330175M20Rik	0.00084525	0.0998554	0.25	0.098	1	2	4
Wiz	0.000849054	0.0466118	0.25	0.092	1	74	59
Gm1673	0.000850288	0.0960246	0.291	0.127	1	247	232
Vapb	0.000852048	0.0916777	0.432	0.214	1	204	192
Gm15942	0.000855607	0.0818519	0.203	0.069	1	4	13
Fam91a1	0.000857712	0.0738565	0.358	0.162	1	138	125
Tomm22	0.00086013	0.0899003	0.209	0.075	1	114	128
Bcl7c	0.000865417	0.0901249	0.304	0.133	1	112	96
Farsb	0.000865773	0.135128	0.608	0.358	1	212	153
Anxa7	0.000870183	0.0925535	0.432	0.214	1	84	91
Rab36	0.000874106	0.110259	0.318	0.145	1	150	106
Gin1	0.000874781	0.0927587	0.399	0.191	1	119	121
Klf6	0.000875674	0.130529	0.439	0.231	1	72	61
Nkiras1	0.000876188	0.133472	0.453	0.237	1	270	268
4930570G19Rik	0.000886898	0.071847	0.189	0.064	1	154	134
Gm26647	0.000893204	0.042371	0.162	0.046	1	15	13
Dnajc18	0.00089343	0.0684524	0.514	0.277	1	195	250
Gm17130	0.000899493	0.115497	0.318	0.139	1	64	72
Ppm1g	0.000903876	0.100213	0.331	0.15	1	115	134
Zfr2	0.000908677	0.149	0.622	0.364	1	143	146
Zfp799	0.000912754	0.191566	0.676	0.422	1	214	180
Six3	0.000923432	0.0725579	0.149	0.04	1	147	144
Cep164	0.00092516	0.117753	0.655	0.364	1	152	144
Brf1	0.000926756	0.0511695	0.432	0.214	1	190	220
Lgi2	0.000927252	0.123573	0.338	0.162	1	32	30
Fnip2	0.000929522	0.122334	0.676	0.387	1	199	232
Rnf167	0.00093195	0.0764644	0.236	0.092	1	104	103
Rpl5	0.000937004	0.126382	0.507	0.266	1	617	667
Wdr47	0.000937197	0.202625	0.649	0.382	1	390	373
Morc3	0.000941686	0.117421	0.399	0.197	1	278	252
Arf1	0.000944711	0.0806411	0.351	0.162	1	308	282
Ccdc191	0.000945046	0.136619	0.459	0.249	1	420	385
Krt10	0.000949726	0.072	0.189	0.064	1	102	97
Cmtr1	0.000963237	0.0998981	0.358	0.173	1	126	129
Cdkn2aip	0.000964776	0.068539	0.182	0.058	1	56	44
Rps6	0.000966763	0.0849874	0.392	0.185	1	489	528
Synj2	0.000973638	0.0477047	0.243	0.098	1	21	21
Riox2	0.00097367	0.0772998	0.284	0.121	1	50	52
Scp2	0.000974803	0.0800332	0.23	0.087	1	239	220
Gm26881	0.00098019	0.0777436	0.115	0.023	1	67	82
Rnft2	0.000980294	0.0842354	0.486	0.254	1	100	67
Ruvbl2	0.000983701	0.0560132	0.128	0.029	1	38	36
Lsm1	0.000989511	0.0910519	0.392	0.191	1	116	134
Smim13	0.000989891	0.0972611	0.493	0.26	1	179	169
Snhg11	0.00100408	0.17537	1	1	1	469	506
Irf2bpl	0.00100794	0.0449711	0.142	0.035	1	72	65
Plekhj1	0.00101063	0.0727901	0.236	0.092	1	89	77
Lig3	0.00101113	0.070106	0.426	0.214	1	108	115
Stk40	0.00101386	0.0499883	0.351	0.156	1	135	174
Mgll	0.00101799	0.15338	0.52	0.289	1	1303	1290
Gm48759	0.00101863	0.0741061	0.169	0.052	1	5	13
Abhd10	0.00102161	0.0361199	0.291	0.121	1	165	168
Atg14	0.00102227	0.112304	0.291	0.127	1	147	99
Emb	0.0010224	0.0945732	0.419	0.208	1	12	13
Trappc2	0.00102436	0.0781455	0.189	0.064	1	94	80
Atxn7l3b	0.0010268	0.104667	0.459	0.231	1	318	365
Cars	0.00103245	0.0714811	0.277	0.116	1	51	49
Kcnj9	0.00103586	0.0309219	0.223	0.081	1	18	22
Agpat1	0.00103662	0.065295	0.162	0.046	1	49	51
Unc13a	0.0010373	0.196929	0.824	0.538	1	94	93
Akap10	0.00103866	0.15104	0.75	0.474	1	531	508
Faim2	0.00104326	0.109098	0.459	0.243	1	65	67
Stx2	0.00104825	0.0672501	0.372	0.179	1	67	59
Pla2g12a	0.00105039	0.0571661	0.182	0.058	1	54	57
C530044C16Rik	0.00105487	0.126828	0.257	0.11	1	33	28
Synpr	0.00105499	0.168212	0.52	0.301	1	57	36
Cstf2	0.00105742	0.0842767	0.439	0.225	1	72	83
Zfp961	0.00105753	0.0723514	0.541	0.283	1	244	281
Clk3	0.00106299	0.0413263	0.331	0.15	1	111	119
Osbpl10	0.00106551	0.0749372	0.568	0.295	1	9	6
Cdc26	0.00106673	0.0778482	0.432	0.214	1	213	202
4930415O20Rik	0.00107125	0.0482183	0.162	0.046	1	15	12
6330411D24Rik	0.00107231	0.188923	0.189	0.069	1	4	7
Tsr3	0.00108594	0.0888257	0.169	0.052	1	57	57
Tle2	0.00108722	-0.0485441	0.311	0.133	1	38	36
Nprl2	0.0010875	0.0825804	0.23	0.087	1	48	40
Rab34	0.0010878	0.0636979	0.149	0.04	1	131	144
Mdh1	0.00109009	0.119389	0.689	0.393	1	633	693
Plaa	0.0010912	0.0598026	0.608	0.364	1	170	221
Pdxp	0.00109159	0.0528286	0.182	0.058	1	128	94
Cops8	0.00109173	0.129866	0.385	0.191	1	175	182
Gm48094	0.00109464	0.0838613	0.169	0.052	1	14	24
Rab4b	0.00110618	0.0696102	0.291	0.121	1	177	221
Tmem231	0.00110783	0.0935017	0.27	0.116	1	36	47
Puf60	0.00111392	0.0588669	0.304	0.133	1	154	130
Kcnmb4	0.00111398	0.0779912	0.209	0.075	1	41	28
Tmem246	0.00111619	0.13682	0.324	0.156	1	127	114
Srsf10	0.00112308	0.120101	0.716	0.41	1	333	388
Gm14540	0.00112568	0.0542788	0.149	0.04	1	35	56
Dnttip2	0.00112726	0.0872041	0.338	0.156	1	133	119
Rbm24	0.00112967	0.107419	0.264	0.11	1	30	28
Trappc4	0.00113153	0.0653146	0.345	0.156	1	194	195
Rfx1	0.00113536	0.0369619	0.264	0.104	1	37	44
Knop1	0.00113961	0.103156	0.5	0.266	1	248	199
Zfp1	0.00114034	0.0948555	0.568	0.306	1	215	223
Phc1	0.00114058	0.0927037	0.27	0.11	1	105	108
Mapk8ip2	0.00114096	0.0474165	0.365	0.168	1	171	163
Gspt1	0.00114783	0.129474	0.635	0.364	1	331	321
Gm38560	0.00114871	0.0856123	0.101	0.017	1	23	15
Syn1	0.00115681	0.168846	0.845	0.561	1	105	125
Atf1	0.00115732	0.0360344	0.426	0.214	1	232	235
Dpm3	0.00116062	0.0557425	0.182	0.058	1	117	118
Bahcc1	0.00116125	0.118037	0.297	0.139	1	112	104
Flot1	0.00116285	0.00819311	0.372	0.179	1	60	63
Hpcal4	0.00116349	0.0428826	0.203	0.069	1	214	234
Scaf1	0.00116895	0.0665482	0.392	0.197	1	172	164
Scg2	0.00116916	0.126514	0.311	0.145	1	245	246
Mrpl57	0.00117253	0.0676842	0.189	0.064	1	101	114
Papln	0.0011734	0.0512169	0.101	0.017	1	6	5
Tomm20	0.00117465	0.0671859	0.439	0.22	1	430	455
Capzb	0.00117644	0.0932935	0.493	0.26	1	258	326
Abhd14b	0.00117775	0.0526218	0.493	0.249	1	435	382
Ppp2cb	0.00117814	0.069369	0.351	0.168	1	127	138
Gmeb2	0.001183	0.123393	0.459	0.243	1	205	178
Sh3glb1	0.0011877	0.103019	0.743	0.48	1	378	469
Ddx52	0.00120609	0.0569484	0.223	0.081	1	103	103
Sorbs2os	0.001208	-0.267846	0.98	0.948	1	147	154
Zbtb5	0.00121022	0.0983278	0.243	0.098	1	128	122
Klhl26	0.00121517	0.0609988	0.257	0.104	1	146	132
Taf7	0.00121838	0.0915946	0.155	0.046	1	56	40
Pwwp2b	0.00122427	0.0580777	0.101	0.017	1	19	17
Rnf113a2	0.00122427	0.0741065	0.101	0.017	1	24	26
P4ha2	0.00122572	0.0970751	0.196	0.069	1	83	86
Snx1	0.00122826	0.0772286	0.588	0.312	1	243	196
Acat1	0.00123378	0.174536	0.831	0.572	1	498	493
Mcm8	0.00123532	0.0774149	0.189	0.064	1	37	28
Ankrd40	0.00123684	0.0885933	0.345	0.168	1	224	236
5430402O13Rik	0.00123892	0.0501843	0.209	0.075	1	99	109
Nova2	0.00124462	0.0696939	0.709	0.405	1	128	113
Hsd17b7	0.0012527	0.0733375	0.169	0.052	1	74	141
Ufsp2	0.00125436	0.0749983	0.378	0.185	1	155	163
Lrrcc1	0.00125977	0.0890212	0.493	0.26	1	162	131
Nlgn2	0.00125981	0.0823055	0.473	0.243	1	161	160
Necab2	0.00126155	0.0919057	0.419	0.214	1	96	117
Gm16541	0.00126258	0.085115	0.642	0.353	1	240	221
Klhl13	0.0012678	0.147961	0.473	0.266	1	159	187
Arpc5	0.00126822	0.0709165	0.372	0.179	1	178	176
1700001K19Rik	0.0012687	0.0498962	0.115	0.023	1	10	9
Gdpd3	0.00126954	0.112367	0.297	0.133	1	77	82
Oxa1l	0.00127281	0.0703914	0.412	0.208	1	190	197
Rer1	0.00127559	0.111352	0.223	0.087	1	137	127
Tmem204	0.00127684	0.102649	0.257	0.11	1	52	59
Rgs22	0.00127717	0.0652226	0.101	0.017	1	51	52
Ate1	0.0012787	0.0529722	0.459	0.237	1	484	448
1700109H08Rik	0.0012788	0.106636	0.236	0.098	1	93	79
Camsap2	0.00128248	0.153214	0.682	0.422	1	464	507
Oscp1	0.00129049	0.049881	0.277	0.116	1	228	177
Rhbdd3	0.00129163	0.016008	0.304	0.133	1	77	79
Max	0.001296	0.0784458	0.385	0.197	1	262	269
Lin37	0.0013044	0.0744356	0.101	0.017	1	25	36
Rsbn1	0.00130913	0.108402	0.628	0.364	1	363	318
Foxo6	0.00131072	0.094452	0.209	0.075	1	9	14
Pspc1	0.00131146	0.186761	0.858	0.543	1	552	524
Atp6v0d1	0.00131446	0.143083	0.595	0.358	1	302	297
Ythdf2	0.00131463	0.086523	0.297	0.139	1	158	150
Bet1	0.00131721	0.0824692	0.243	0.098	1	116	116
BC065397	0.00133502	0.0744852	0.338	0.156	1	151	112
Nln	0.00133597	0.204015	0.514	0.301	1	333	358
Tpra1	0.00133777	0.137094	0.189	0.069	1	46	42
Lncppara	0.00133936	0.131595	0.676	0.393	1	720	706
Nfe2l1	0.00134157	0.122292	0.48	0.254	1	260	312
Rundc1	0.0013452	0.105162	0.331	0.156	1	104	102
Krt12	0.00134626	0.0582024	0.101	0.017	1	20	9
Zfp933	0.00135079	0.150542	0.486	0.277	1	215	225
Btbd3	0.00135352	0.119648	0.412	0.214	1	291	293
Zfp641	0.00136065	0.0956447	0.345	0.162	1	263	286
5830444B04Rik	0.00137006	0.0708526	0.176	0.058	1	35	39
Btf3	0.00137823	0.0605255	0.23	0.092	1	229	230
Syne2	0.00138089	0.0934769	0.203	0.075	1	204	207
Notch3	0.00139112	0.0738984	0.345	0.162	1	120	124
Esrra	0.00139134	0.0656775	0.277	0.121	1	210	175
Rab26os	0.0013915	0.0811329	0.135	0.035	1	42	28
Mfsd8	0.00139283	0.0887228	0.223	0.087	1	113	89
U2af1	0.00139375	0.0969355	0.399	0.197	1	247	225
Onecut2	0.00139705	0.0849892	0.412	0.202	1	64	58
Sept10	0.0013998	0.0558912	0.277	0.121	1	85	88
Cadm4	0.00140028	0.093429	0.284	0.127	1	239	258
Dcakd	0.00140102	0.0683588	0.52	0.277	1	245	236
Wrap73	0.00140224	0.112275	0.223	0.087	1	53	61
Uba1	0.00141005	0.112152	0.385	0.197	1	157	154
Ptdss1	0.00141828	0.0602204	0.486	0.254	1	136	144
Sox13	0.00141878	0.0540184	0.101	0.017	1	147	144
Eef1akmt2	0.00142173	0.0705676	0.189	0.064	1	96	95
Hsbp1	0.00142752	0.0720265	0.372	0.179	1	247	231
Slc4a1ap	0.00142947	0.0343794	0.419	0.202	1	153	150
Taco1	0.00143405	0.0499705	0.439	0.225	1	139	159
Lman2	0.00143564	0.0497481	0.209	0.075	1	80	69
Ext2	0.00145391	0.125246	0.635	0.376	1	246	242
Trpv2	0.00145707	0.116141	0.257	0.11	1	8	6
Lats2	0.00146199	0.0887161	0.311	0.139	1	205	229
Polh	0.00146665	0.106462	0.236	0.098	1	54	61
Aimp1	0.00148964	0.0206703	0.486	0.249	1	266	255
Apbb1ip	0.0014898	0.0616791	0.176	0.058	1	6	9
Hdac5	0.00149038	0.0142471	0.615	0.335	1	154	148
Palm	0.00149131	0.100463	0.628	0.37	1	450	487
Kpna6	0.00149295	0.0453472	0.291	0.127	1	132	155
Hps4	0.00149363	0.136871	0.568	0.318	1	240	228
Fam207a	0.00149692	0.0332193	0.209	0.075	1	76	86
Elmo2	0.00149966	0.0394503	0.27	0.11	1	337	328
Rbm14	0.00150915	0.050593	0.324	0.15	1	117	115
Lrrc45	0.00150978	0.0909068	0.223	0.087	1	38	18
Urgcp	0.00151574	0.11884	0.682	0.41	1	414	402
Zfp983	0.00151767	0.0915208	0.324	0.15	1	93	86
Ypel4	0.00151939	0.0640256	0.345	0.162	1	20	10
Mrps17	0.00152087	0.0568405	0.405	0.202	1	200	176
1700084C06Rik	0.00152214	0.0995625	0.669	0.382	1	235	245
Magoh	0.0015241	0.0730096	0.176	0.058	1	75	73
Dstn	0.00152512	0.133157	0.473	0.266	1	258	256
Amfr	0.00152682	0.0942158	0.5	0.272	1	279	309
Bzw1	0.00153259	0.0586838	0.412	0.202	1	201	212
Mrps35	0.00153363	0.0898402	0.291	0.133	1	102	112
Gm15535	0.0015432	0.0715441	0.142	0.04	1	5	9
Kcnc1	0.00155239	0.112569	0.615	0.382	1	130	141
Tmem192	0.00155431	0.0565975	0.264	0.11	1	66	68
Cyb5r4	0.00155998	0.117403	0.534	0.295	1	165	190
Rnf123	0.00156154	0.0669916	0.392	0.191	1	104	104
Ythdc1	0.00156458	0.0933577	0.743	0.457	1	572	556
Klhl18	0.00157829	0.0592255	0.392	0.185	1	152	130
Glis3	0.001587	0.0606153	0.122	0.029	1	2861	2811
Epha3	0.00159286	0.0526987	0.25	0.104	1	92	31
Fam102a	0.00160752	0.0469713	0.331	0.15	1	205	198
Phyhd1	0.0016111	0.0385426	0.236	0.092	1	298	220
Bcas1	0.00161193	0.170815	0.399	0.22	1	428	659
Hdhd2	0.00161998	0.0823157	0.432	0.22	1	208	206
Wdr95	0.00162121	0.0443832	0.169	0.052	1	10	9
Aida	0.00162465	0.0558203	0.297	0.133	1	102	105
Pfkfb2	0.00162715	0.120593	0.372	0.191	1	138	162
Mcfd2	0.00163164	0.0765112	0.122	0.029	1	69	53
Piga	0.0016373	0.0768417	0.142	0.04	1	39	33
Med8	0.00163964	0.0391085	0.243	0.098	1	84	91
Dlx6os1	0.00164017	0.274461	0.973	0.902	1	42	41
Spats2	0.00164082	0.0600962	0.291	0.127	1	115	126
Brpf1	0.00164279	0.0471209	0.236	0.092	1	71	87
Sirt5	0.00164328	0.0659921	0.318	0.145	1	142	154
Tmem170b	0.00164506	0.0415317	0.459	0.237	1	326	309
Gm15591	0.00164707	0.0663004	0.155	0.046	1	88	84
Setdb2	0.00164782	0.0503042	0.216	0.081	1	26	27
Mgat3	0.00164954	0.041795	0.486	0.243	1	74	76
Cacna1b	0.00165341	0.186355	1	0.809	1	32	36
Rab5b	0.00165592	0.105137	0.541	0.295	1	305	281
Pkn1	0.00165769	0.0993924	0.554	0.312	1	196	144
Gm8098	0.00165849	0.0472134	0.345	0.162	1	59	64
Nrbp2	0.0016597	0.187683	0.75	0.474	1	311	265
Tinf2	0.00166136	0.0258182	0.284	0.121	1	121	114
Alad	0.00166204	0.0746336	0.122	0.029	1	32	31
Glis2	0.00166327	0.103482	0.446	0.237	1	140	128
Eftud2	0.00166361	0.093277	0.541	0.295	1	184	169
Rsrc2	0.00166405	0.103968	0.696	0.439	1	749	689
Slc35f6	0.00166867	0.0737086	0.176	0.058	1	57	69
Sec11a	0.00167103	0.0968466	0.547	0.301	1	265	239
Gm16105	0.00168033	0.0892995	0.574	0.329	1	67	66
Faf2	0.00168065	0.102999	0.554	0.312	1	250	217
Tceal9	0.00168204	0.0722312	0.196	0.069	1	116	106
Tesk2	0.00168568	0.0906064	0.182	0.064	1	317	310
Egln1	0.00168823	0.0719494	0.399	0.197	1	173	155
Sptlc2	0.00168944	0.11774	0.628	0.353	1	234	220
Prpsap1	0.00169295	0.0482746	0.365	0.173	1	148	141
Furin	0.00169622	0.0359224	0.25	0.104	1	53	61
Sppl2b	0.00170226	0.0388929	0.223	0.087	1	42	49
mt-Nd4l	0.00170409	0.086212	0.203	0.075	1	370	320
Eif4b	0.00171212	0.0609059	0.514	0.283	1	224	195
Mbd4	0.00171598	0.0707984	0.203	0.075	1	83	62
Rsad1	0.0017244	0.0791328	0.122	0.029	1	50	57
Rbm3	0.00172847	0.0657797	0.331	0.156	1	134	154
Anxa6	0.00173808	0.0627654	0.385	0.185	1	222	222
Csad	0.00174147	0.103664	0.439	0.225	1	327	325
Urm1	0.00174798	0.0620265	0.223	0.087	1	86	76
Cwf19l1	0.00175018	0.0672481	0.25	0.104	1	46	45
Lrrc8d	0.00175367	0.191529	0.716	0.468	1	131	108
Ncs1	0.0017578	0.105368	0.547	0.301	1	175	174
Malsu1	0.00176484	0.119455	0.419	0.22	1	223	221
Lingo1	0.00176746	0.111825	0.432	0.231	1	59	57
Sms	0.00177258	0.0752089	0.554	0.289	1	152	151
Tex9	0.00177356	0.0995691	0.189	0.069	1	225	199
Slc4a8	0.00177989	0.0908686	0.5	0.277	1	165	164
Yipf5	0.00178466	0.0742735	0.453	0.237	1	139	181
Snapc1	0.00178803	0.0712311	0.304	0.139	1	126	119
Ensa	0.00179367	0.104911	0.5	0.272	1	302	318
Dbnl	0.00179484	0.0581847	0.223	0.087	1	76	73
Hnrnpa0	0.00179588	0.0819502	0.142	0.04	1	141	110
Pard6g	0.00180102	0.143796	0.426	0.231	1	122	86
Dvl2	0.00180364	0.0607223	0.23	0.092	1	59	60
Cwc22	0.00181099	0.0964809	0.547	0.301	1	170	184
Gm13427	0.00181217	0.0352061	0.176	0.058	1	49	60
Det1	0.00181524	0.0579247	0.243	0.098	1	36	40
Kcnv1	0.00182619	0.0441624	0.142	0.04	1	32	38
Arhgef25	0.00183074	0.0711624	0.223	0.087	1	125	101
AI504432	0.00184152	0.0685779	0.142	0.04	1	27	26
Comtd1	0.00185564	0.0485107	0.122	0.029	1	18	20
Nudt10	0.00185697	0.0639615	0.142	0.04	1	39	36
Naca	0.00186071	0.116835	0.459	0.249	1	715	689
0610012G03Rik	0.00186673	0.105715	0.257	0.11	1	168	163
Napepld	0.00187328	0.0709404	0.162	0.052	1	34	26
Uba2	0.00187633	0.0667294	0.486	0.266	1	192	202
Brinp2	0.00188349	0.118899	0.696	0.451	1	73	89
Pnmal2	0.00189376	0.0875296	0.284	0.127	1	225	228
Gm49003	0.00190344	0.155582	0.432	0.243	1	183	180
Tut1	0.00190461	0.0733013	0.189	0.069	1	63	73
Pcdh1	0.00190774	0.10367	0.243	0.104	1	129	118
Gm27188	0.00190976	0.105269	0.169	0.058	1	13	8
Triqk	0.0019168	0.0614398	0.203	0.075	1	77	95
Pfkfb4	0.00191823	0.0241776	0.324	0.15	1	488	558
Gtpbp2	0.00192419	0.0664157	0.527	0.277	1	267	243
Ccdc25	0.00192726	0.0574032	0.284	0.127	1	115	107
Trak1	0.00193119	0.129247	0.655	0.405	1	913	905
Qrich1	0.00193303	0.137369	0.824	0.555	1	391	408
Vwa3b	0.0019349	0.0702017	0.108	0.023	1	10	13
Coq8a	0.00194225	0.0504816	0.122	0.029	1	33	25
E530011L22Rik	0.00194936	0.0902659	0.649	0.376	1	220	250
Auts2	0.00195123	0.161876	1	1	1	9422	9044
Hectd3	0.00195773	0.0486521	0.236	0.098	1	48	40
Gm19522	0.00195826	0.0880835	0.527	0.295	1	986	917
Capn15	0.00195978	0.12373	0.615	0.341	1	282	278
Evi2a	0.00196001	0.0473929	0.122	0.029	1	70	80
Rbm11	0.00196181	0.0706591	0.209	0.081	1	14	15
2300009A05Rik	0.0019635	0.107903	0.358	0.179	1	115	139
Coprs	0.00196848	0.0598758	0.142	0.04	1	30	18
Pam	0.00196861	0.256236	0.791	0.555	1	691	739
St8sia5	0.00197287	0.0769565	0.108	0.023	1	77	46
Abca2	0.00197432	0.0578929	0.412	0.22	1	179	168
Thumpd2	0.00197746	0.0659829	0.162	0.052	1	89	91
Oip5os1	0.00198128	0.10178	0.541	0.295	1	554	547
Telo2	0.00198284	0.0840557	0.149	0.046	1	57	56
Sorbs2	0.00198308	-0.204499	0.993	0.96	1	299	253
Kctd18	0.0019891	0.0413838	0.419	0.214	1	125	135
Fkrp	0.0019921	0.0625548	0.108	0.023	1	44	41
Peli2	0.00199357	0.138659	0.358	0.185	1	782	663
Zfp85	0.00201151	0.0599433	0.108	0.023	1	25	27
Optn	0.00201802	0.096818	0.243	0.104	1	76	92
Kansl2	0.002024	0.081591	0.541	0.301	1	189	174
Sgta	0.00202479	0.11313	0.378	0.191	1	169	177
Trim39	0.0020278	0.0298788	0.277	0.121	1	59	90
Pef1	0.00204331	0.0846354	0.243	0.104	1	68	83
Gk5	0.00206151	0.0487621	0.372	0.185	1	112	89
A830036E02Rik	0.00207078	0.0462633	0.108	0.023	1	10	7
Sirt4	0.00207614	0.108589	0.311	0.156	1	81	73
Atpaf2	0.00208188	0.0792185	0.318	0.15	1	78	81
Cnep1r1	0.00208706	0.0765158	0.453	0.249	1	210	203
Trim27	0.0020909	0.066565	0.108	0.023	1	27	35
Sart3	0.00209641	0.101258	0.257	0.116	1	58	75
Ubxn2b	0.00210245	0.0574661	0.432	0.225	1	123	123
Eed	0.00210329	0.032459	0.311	0.139	1	117	107
Tmem200a	0.00210848	0.0745121	0.439	0.225	1	15	27
Xpnpep3	0.00211466	0.0565575	0.52	0.277	1	219	223
Tm9sf4	0.0021239	0.10503	0.554	0.306	1	265	258
Med25	0.00213053	0.0155289	0.338	0.156	1	239	198
Copb2	0.00214337	0.0609759	0.338	0.162	1	156	149
Ppan	0.00214859	0.0950211	0.176	0.064	1	27	38
Acad10	0.00215039	0.0938156	0.284	0.133	1	137	127
Mtif3	0.00215701	0.0677267	0.216	0.087	1	53	51
Rhbdl3	0.00216084	0.056689	0.257	0.11	1	215	239
Rnf7	0.00216314	0.0733597	0.277	0.121	1	172	177
Htr1f	0.00216486	0.0714636	0.432	0.225	1	46	32
9330159M07Rik	0.0021661	-0.02454	0.27	0.116	1	81	105
Lpcat2	0.00216755	0.0498976	0.304	0.139	1	19	18
Ube2e1	0.00216814	0.0842748	0.466	0.249	1	341	315
Trmt13	0.00217038	0.0498563	0.493	0.26	1	187	185
Trip11	0.00217303	0.178477	0.75	0.48	1	642	629
Exosc7	0.00218296	0.0682309	0.405	0.208	1	141	122
Mcee	0.00218516	0.055805	0.162	0.052	1	152	167
Dok3	0.00218558	0.0760546	0.169	0.058	1	10	12
Tafa2	0.00218589	0.147331	0.703	0.457	1	16	12
Tiprl	0.0021933	0.0828687	0.372	0.185	1	179	160
Med17	0.00219543	0.0797162	0.365	0.179	1	131	117
Psmd4	0.00219886	0.0766592	0.514	0.289	1	270	291
Atp5b	0.00219908	0.133869	0.615	0.353	1	820	868
Stt3a	0.00219911	0.0657533	0.311	0.145	1	102	111
Prorp	0.00221603	0.0771426	0.392	0.202	1	128	88
Dnajc25	0.00222642	0.0203174	0.264	0.11	1	59	53
Abcb10	0.00223097	0.137314	0.628	0.405	1	100	117
Lrrc20	0.00223794	0.068569	0.405	0.208	1	86	85
Nectin1	0.00224353	-0.00216042	0.216	0.087	1	13	22
AW549877	0.0022481	0.13397	0.466	0.26	1	166	177
Ccdc142os	0.00225834	0.0325044	0.108	0.023	1	29	21
Slc18a3	0.00225834	0.04423	0.108	0.023	1	1	1
Eno4	0.00225834	0.0403078	0.108	0.023	1	16	3
Ndufs5	0.00226014	-0.0231119	0.527	0.272	1	707	676
Ammecr1l	0.00226042	-0.103705	0.385	0.185	1	318	292
Dbpht2	0.00226349	0.0686892	0.128	0.035	1	79	65
Morc2b	0.00226558	0.0618886	0.399	0.202	1	28	35
Cog7	0.00226618	0.0753535	0.378	0.191	1	129	115
Mthfsd	0.0022712	-0.0133133	0.27	0.116	1	89	110
Cnot8	0.00227423	0.0125798	0.311	0.139	1	94	88
Pdcd4	0.00227844	0.144138	0.622	0.376	1	503	440
Armcx5	0.00227997	0.0262661	0.277	0.121	1	76	81
Dnaic1	0.00228012	0.0517988	0.108	0.023	1	88	60
Mrpl36	0.00228534	0.0734398	0.169	0.058	1	78	80
Gnpda1	0.00229824	0.0710586	0.318	0.15	1	71	71
Stradb	0.00229842	0.0820646	0.291	0.139	1	65	65
Gm12592	0.00230126	0.111064	0.385	0.202	1	176	194
Gm36839	0.00230208	0.0517455	0.108	0.023	1	33	27
Gm42875	0.00231716	0.0523846	0.318	0.15	1	1	0
Fermt2	0.00231873	0.0853568	0.541	0.312	1	1175	1102
Degs2	0.0023301	0.0971295	0.284	0.133	1	31	34
Cdk4	0.00233465	0.0366062	0.209	0.081	1	75	59
B4galt5	0.00233757	0.15217	0.5	0.283	1	62	78
Edem3	0.00234417	0.105041	0.541	0.318	1	226	244
Usp3	0.00235744	0.124424	0.709	0.434	1	408	416
Ugp2	0.00235896	0.074634	0.52	0.289	1	1627	1634
Zfp865	0.00236338	0.0603608	0.128	0.035	1	69	79
Gm46124	0.00236475	0.0687642	0.412	0.214	1	200	218
Polr2m	0.00236563	0.0211867	0.257	0.11	1	154	175
Dynlt3	0.0023703	0.0229948	0.243	0.104	1	125	136
Lpgat1	0.00237137	0.161891	0.811	0.561	1	178	202
Zp3r	0.00237957	0.00787319	0.142	0.04	1	0	3
Rc3h1	0.00238217	0.212815	0.77	0.532	1	479	504
Zbtb1	0.00239209	0.0485329	0.223	0.087	1	116	114
Adam12	0.00241019	0.0934198	0.155	0.052	1	6	2
9430060I03Rik	0.00241956	0.0563451	0.189	0.069	1	66	33
Rpl12	0.00242127	0.0528564	0.345	0.173	1	622	710
Dbndd1	0.00242485	0.0763423	0.169	0.058	1	36	38
Serf1	0.00242524	0.0799778	0.128	0.035	1	25	24
Col4a3bp	0.00242652	0.162811	0.716	0.48	1	317	314
Nat9	0.00243496	0.0810548	0.115	0.029	1	34	36
Ufc1	0.002442	0.0610919	0.216	0.087	1	173	146
Ash2l	0.00246972	0.0926315	0.358	0.179	1	153	169
Capn5	0.002479	0.063852	0.149	0.046	1	27	26
Tnks1bp1	0.00247915	0.03146	0.169	0.058	1	72	84
2500004C02Rik	0.00248857	0.0454319	0.128	0.035	1	38	44
1700088E04Rik	0.00248857	0.0527069	0.128	0.035	1	69	72
Clic6	0.00248857	0.059526	0.128	0.035	1	6	7
Cox5a	0.00249696	0.0557942	0.5	0.266	1	590	670
Bnip3l	0.00249777	0.0322184	0.358	0.173	1	160	216
Abr	0.00250827	0.123037	0.831	0.566	1	2669	2553
Emc10	0.00251487	0.0878268	0.507	0.277	1	204	222
Vta1	0.00252577	0.0961784	0.493	0.272	1	237	251
Coq5	0.00253027	0.0890319	0.358	0.185	1	165	127
Eif3b	0.00253892	0.0494116	0.216	0.087	1	138	105
Cd81	0.00254056	0.0568205	0.264	0.116	1	568	631
Chd7	0.00255123	0.0912031	0.345	0.173	1	739	735
Supt4a	0.00255327	0.0475278	0.169	0.058	1	106	112
Reps1	0.0025557	0.116702	0.514	0.283	1	406	457
Impg1	0.00256278	0.0529516	0.155	0.052	1	25	34
Trim26	0.00256497	0.0698733	0.297	0.133	1	89	66
Tef	0.00257028	0.0839396	0.601	0.364	1	892	872
Gm42984	0.00258396	0.0666121	0.223	0.092	1	81	88
Zrsr1	0.00260285	0.0328758	0.203	0.075	1	76	97
Wsb1	0.00260295	0.143001	0.73	0.486	1	422	363
Fus	0.0026036	0.204842	0.953	0.723	1	893	808
Trp53	0.00260662	0.102973	0.209	0.087	1	126	126
Add1	0.00260867	0.147001	0.811	0.561	1	1025	1099
Pum2	0.00260871	0.140737	0.764	0.48	1	520	565
Fgfr1op	0.00261	0.0622439	0.338	0.162	1	68	74
Zfp449	0.00261127	0.0761511	0.176	0.064	1	36	47
Cpsf7	0.00261204	0.0242176	0.547	0.318	1	302	293
Luc7l	0.00261383	0.0245038	0.541	0.289	1	315	298
Kptn	0.00261911	0.0604519	0.257	0.11	1	74	88
Yju2	0.00261963	0.0796535	0.149	0.046	1	60	33
Zfp553	0.00262192	0.023824	0.162	0.052	1	46	34
Npm1	0.00262467	0.0662117	0.378	0.191	1	464	479
Fam160b2	0.00263171	0.0262071	0.331	0.162	1	110	109
Spns1	0.00264698	0.0450269	0.209	0.081	1	66	69
Crat	0.00264757	0.00877853	0.291	0.133	1	108	118
Dcaf13	0.00264898	0.076015	0.338	0.168	1	108	117
Zfp697	0.00265644	0.0639088	0.426	0.22	1	67	71
Gm5165	0.002658	0.056171	0.196	0.075	1	70	78
Gm42722	0.00266295	0.03218	0.23	0.092	1	20	13
Gm16091	0.00266491	0.0667746	0.27	0.121	1	67	68
Nrep	0.00266792	0.0612556	0.358	0.179	1	43	25
Siae	0.00267361	0.00610503	0.216	0.087	1	94	102
Tsacc	0.00267449	0.066895	0.318	0.156	1	90	87
Ankrd26	0.0026889	0.0602345	0.318	0.156	1	119	136
Pcnx4	0.00269915	0.12066	0.399	0.214	1	116	89
Ppa2	0.00270587	0.105385	0.351	0.179	1	165	171
D3Ertd751e	0.00271323	0.142376	0.574	0.341	1	456	460
Eif4a1	0.00271664	0.0619301	0.331	0.162	1	229	274
Tarbp1	0.00271792	0.0396344	0.324	0.15	1	47	61
Galnt17	0.00273363	0.185761	0.878	0.607	1	60	79
Fancl	0.00273412	0.082496	0.277	0.127	1	147	148
Micu2	0.00273983	0.199992	0.743	0.497	1	299	226
Thumpd3	0.00274907	0.0214118	0.399	0.202	1	146	200
Ddx19a	0.00275659	0.0141551	0.25	0.104	1	105	84
Actn1	0.00275721	0.18696	0.716	0.48	1	129	162
Prmt8	0.00276001	0.0798177	0.5	0.283	1	31	39
Atp5a1	0.0027618	0.155888	0.791	0.497	1	712	808
Mrps24	0.0027649	0.0530854	0.176	0.064	1	132	125
Rrn3	0.00277189	0.0467704	0.419	0.22	1	142	133
Gm13703	0.00277212	0.0284313	0.223	0.087	1	16	28
Rhof	0.00277251	0.0521291	0.345	0.173	1	85	54
Slc35b4	0.00278797	0.0518126	0.169	0.058	1	55	56
Ddah1	0.00280065	0.084973	0.426	0.22	1	1943	2066
Lrp3	0.00280553	0.0208021	0.196	0.075	1	135	108
Plcxd1	0.00280839	0.0469694	0.169	0.058	1	38	40
St3gal6	0.00284016	0.0853358	0.324	0.156	1	126	144
Zfp251	0.00284159	0.0461228	0.331	0.156	1	122	113
Snapc4	0.00284535	0.0476983	0.277	0.127	1	55	58
Scd2	0.00284859	0.18144	0.662	0.422	1	2186	2614
Dph5	0.00286347	0.0464332	0.291	0.133	1	97	97
Hmgcl	0.00288509	0.103306	0.345	0.185	1	163	162
Ehd3	0.0028855	0.0701142	0.176	0.064	1	42	43
Sap30bp	0.00289624	0.0299324	0.372	0.179	1	131	126
Chmp1a	0.0029015	0.0698223	0.196	0.075	1	77	85
Plcg1	0.00290399	0.0366916	0.405	0.208	1	389	429
Trappc12	0.00291154	0.089928	0.595	0.341	1	154	161
Elk4	0.00291367	0.0660789	0.223	0.092	1	110	125
Zfp142	0.00291447	0.0585352	0.338	0.162	1	127	127
Vps53	0.0029155	0.117664	0.541	0.324	1	234	195
Ice1	0.00291582	0.0909432	0.628	0.364	1	276	233
Npdc1	0.00291836	0.0922117	0.446	0.243	1	148	133
Hfm1	0.00292433	0.0439097	0.304	0.139	1	7	13
Coq3	0.00292433	0.0750391	0.378	0.197	1	163	165
Mettl16	0.00293842	0.144643	0.635	0.387	1	218	211
Nelfb	0.00294395	0.0439819	0.277	0.127	1	120	117
Gid4	0.0029459	0.0687085	0.372	0.185	1	149	157
Ndufaf4	0.00295054	0.0844273	0.649	0.393	1	303	302
Ercc4	0.00296082	0.0553715	0.291	0.133	1	127	115
Efnb3	0.00296277	0.044268	0.216	0.087	1	65	92
Gm48239	0.00296547	0.0981493	0.595	0.353	1	15	15
Tsr2	0.00297674	0.0422573	0.169	0.058	1	59	72
Plppr2	0.00297751	0.0750544	0.277	0.127	1	83	79
Pold4	0.00297817	0.0603727	0.23	0.098	1	42	45
Slc16a2	0.0029966	0.0756771	0.23	0.098	1	372	443
Zcchc4	0.00300489	0.0722568	0.412	0.22	1	145	125
Gpr156	0.00301017	0.0842615	0.304	0.145	1	309	290
Acot13	0.00301361	0.04142	0.297	0.145	1	232	233
Pln	0.00302485	0.0631241	0.115	0.029	1	160	188
Plce1	0.00302907	0.0646357	0.155	0.052	1	1077	850
Wdfy2	0.00303053	0.0766907	0.655	0.393	1	470	424
Gm14326	0.00304303	0.0610546	0.304	0.145	1	110	103
Ubtd2	0.00304891	0.0910374	0.426	0.237	1	142	133
Clec2l	0.003052	0.0417177	0.155	0.052	1	13	19
Sugct	0.00305998	0.103937	0.182	0.069	1	903	904
Sec61a1	0.00306293	0.0649929	0.277	0.127	1	109	124
Ctu2	0.00306417	0.0771155	0.135	0.04	1	20	14
Ncan	0.00306485	0.0884551	0.277	0.133	1	563	575
Nf2	0.00307163	0.0480531	0.676	0.445	1	243	233
Gm37768	0.00307716	0.0839181	0.554	0.324	1	195	209
Ctdnep1	0.00307768	0.0879706	0.142	0.046	1	58	71
Gm19409	0.00307946	0.0643215	0.115	0.029	1	25	33
Sbf1	0.00308552	0.073321	0.358	0.185	1	106	119
Atraid	0.00308751	0.0660761	0.372	0.197	1	172	205
Gm19605	0.0030922	0.0586829	0.365	0.185	1	59	80
Zfp622	0.0031025	0.0710759	0.182	0.069	1	72	72
Bicra	0.0031054	0.0960462	0.588	0.335	1	427	419
Gm32592	0.0031071	0.0410484	0.115	0.029	1	18	7
Hdac11	0.00312797	0.0933034	0.453	0.26	1	95	95
Gm45069	0.00313497	0.0391904	0.115	0.029	1	21	23
Ipo7	0.00313874	0.0614305	0.48	0.26	1	219	188
Ufd1	0.00313893	0.0933974	0.459	0.266	1	189	200
Fance	0.00315143	0.049051	0.338	0.162	1	145	121
Gm10550	0.00315847	0.0867283	0.432	0.231	1	125	105
Tbk1	0.0031666	0.082088	0.568	0.329	1	219	215
Slc25a22	0.00316903	0.0774841	0.155	0.052	1	40	44
Sgpp1	0.00317294	0.101857	0.243	0.11	1	72	74
Clasrp	0.00317296	0.0579317	0.473	0.272	1	193	177
Wwc2	0.00319741	0.0320051	0.405	0.214	1	525	554
Rapgef5	0.00320525	0.206091	0.878	0.618	1	50	52
Bola3	0.00320828	0.0503874	0.176	0.064	1	97	91
Gm26843	0.00322907	0.0632677	0.196	0.075	1	448	459
Ocel1	0.00322962	0.0158781	0.243	0.104	1	42	35
Cyp46a1	0.00325224	0.0785726	0.372	0.197	1	179	169
Agpat4	0.00326448	0.0723405	0.669	0.399	1	39	48
Naa16	0.00326494	0.0392729	0.561	0.306	1	347	330
Adgrb2	0.00326503	0.0559479	0.351	0.173	1	248	212
Gcdh	0.00326559	0.0438863	0.155	0.052	1	62	38
Trappc2l	0.00327803	0.0769608	0.182	0.069	1	142	151
Gm43597	0.00329847	0.0724717	0.189	0.075	1	49	36
Polr3d	0.00330956	0.102841	0.209	0.087	1	84	68
Bckdhb	0.0033115	0.106557	0.568	0.335	1	612	598
Btbd8	0.00331151	0.0491094	0.547	0.312	1	287	290
Tfg	0.00331618	0.0917611	0.419	0.225	1	136	151
Prpf3	0.00332244	-0.00560089	0.405	0.214	1	163	124
0610009E02Rik	0.00332581	-0.00966686	0.291	0.133	1	168	181
Narf	0.00335438	0.012558	0.439	0.237	1	174	168
Natd1	0.00336607	0.0462412	0.101	0.023	1	30	30
Vps29	0.00336953	0.0935287	0.514	0.289	1	253	246
Srek1ip1	0.00337051	0.0968458	0.446	0.243	1	202	192
Rnf41	0.0033719	0.0513275	0.304	0.145	1	179	175
Trpc4ap	0.00337761	0.0662747	0.561	0.324	1	369	321
Cluh	0.00338118	0.0266722	0.291	0.133	1	194	194
Fam57a	0.00338275	0.0476092	0.412	0.214	1	35	47
Ngdn	0.00338894	0.0171533	0.209	0.081	1	104	124
Gm21798	0.00339613	0.064228	0.297	0.145	1	59	60
Mzf1	0.00339958	0.0550899	0.203	0.081	1	45	33
Gm14330	0.00340186	0.0756144	0.541	0.324	1	24	17
Hes1	0.00340444	0.0578419	0.135	0.04	1	165	132
Fndc4	0.00341678	0.0690136	0.209	0.087	1	177	165
Gm13483	0.00342495	0.0982699	0.372	0.197	1	253	203
Xpc	0.00342742	0.0642691	0.277	0.127	1	69	65
Abcb9	0.00343796	0.0628871	0.392	0.202	1	144	147
Atg2a	0.00344557	0.0924332	0.304	0.15	1	104	106
Gga2	0.00344786	0.0629861	0.52	0.289	1	75	60
Mxd4	0.00345044	0.0211975	0.412	0.22	1	299	287
Gpat4	0.00345781	0.0188363	0.264	0.116	1	70	87
Pggt1b	0.00346675	0.0681036	0.426	0.225	1	147	150
2210406O10Rik	0.00346678	0.030202	0.155	0.052	1	9	18
Fam222a	0.0034728	0.0905119	0.351	0.185	1	19	24
Sipa1l3	0.00347489	0.119734	0.709	0.428	1	300	270
Utp6	0.0034831	0.0572638	0.27	0.127	1	153	140
Dpy19l4	0.00348318	0.048576	0.588	0.353	1	291	286
Man2b1	0.00348839	0.0799121	0.243	0.11	1	51	40
Trim30a	0.0034962	0.0632617	0.101	0.023	1	37	21
Slc25a43	0.0034962	0.0443137	0.101	0.023	1	8	4
Ankrd13d	0.00349863	0.0637786	0.365	0.191	1	78	70
Rab27a	0.00350507	0.127151	0.345	0.179	1	6	8
Cntn5	0.00350546	0.520444	0.716	0.555	1	155	137
Zdhhc22	0.00351577	0.0700996	0.142	0.046	1	3	5
Fkbp15	0.00352812	0.111301	0.453	0.254	1	261	228
Fcf1	0.00352976	0.0852691	0.243	0.11	1	92	91
Lrig2	0.00353572	0.114218	0.601	0.353	1	283	285
Zswim4	0.00355807	0.0742723	0.162	0.058	1	73	65
Ncstn	0.00356292	0.0936081	0.277	0.133	1	117	96
Smndc1	0.0035722	0.0621615	0.209	0.087	1	171	148
Ethe1	0.0035728	0.042355	0.135	0.04	1	36	44
Znrd1	0.0035728	0.0655182	0.135	0.04	1	84	61
Rchy1	0.00357535	0.0965288	0.48	0.266	1	252	217
1700025G04Rik	0.00357998	0.135754	0.628	0.382	1	205	213
Morn1	0.00359177	0.0936594	0.392	0.208	1	101	100
Slc2a6	0.00360159	0.0505754	0.135	0.04	1	2	1
Gm30382	0.00360575	0.179707	0.439	0.26	1	6	1
Rexo1	0.00361751	0.0464429	0.412	0.22	1	133	123
Ddit4l	0.00363089	0.0466526	0.101	0.023	1	119	105
Mtmr12	0.00364987	0.0361289	0.419	0.231	1	110	103
Crls1	0.00365041	0.0597234	0.203	0.081	1	68	81
Gm45250	0.00365803	0.079513	0.122	0.035	1	38	33
Pigc	0.00365979	0.0510153	0.135	0.04	1	52	59
Kcnip1	0.00366244	0.117455	0.162	0.058	1	6	9
Fam217b	0.0036653	0.0480147	0.101	0.023	1	29	59
Gm16251	0.0036653	0.0600602	0.101	0.023	1	1	2
Dpysl4	0.00366957	-0.0465721	0.318	0.145	1	55	32
Rtf2	0.00367048	0.0997012	0.189	0.075	1	80	94
Ppp2r5e	0.00368288	0.123772	0.851	0.549	1	510	530
Clybl	0.00369485	0.0456864	0.419	0.225	1	2286	2431
Ripk2	0.00370463	0.0738077	0.399	0.208	1	96	108
Gm32743	0.00371405	0.078588	0.257	0.121	1	0	1
Gga3	0.00373128	0.0922951	0.358	0.185	1	122	106
Psenen	0.00373402	0.0649328	0.209	0.087	1	155	160
Btg1	0.00374253	0.0493406	0.162	0.058	1	223	235
Gm26953	0.00374342	0.0533218	0.243	0.11	1	2	3
Dip2a	0.00374563	0.0997321	0.757	0.491	1	229	235
Gga1	0.00374836	0.0715337	0.345	0.173	1	109	109
Prxl2a	0.00374982	0.072938	0.358	0.185	1	599	560
Kif3c	0.0037528	0.100272	0.635	0.37	1	285	242
Plpp5	0.00375291	0.0371692	0.27	0.121	1	66	71
Ntrk1	0.0037579	0.00323708	0.372	0.185	1	3	0
Tmem150c	0.00376588	0.133679	0.52	0.301	1	112	138
Dpf1	0.00376731	0.0279179	0.216	0.087	1	51	51
Pcdhga12	0.00376958	0.0594463	0.162	0.058	1	98	87
Srsf11	0.00377925	0.195411	0.926	0.682	1	656	660
Ppfia4	0.00378313	0.124002	0.595	0.376	1	24	30
Rab7	0.00378576	0.112269	0.628	0.387	1	371	391
Trit1	0.0037986	0.0585693	0.385	0.197	1	138	140
Gm49336	0.00379861	0.0597081	0.52	0.306	1	162	192
Gm14164	0.00379925	0.0603807	0.142	0.046	1	7	5
Gps2	0.0037999	0.0752674	0.419	0.225	1	140	131
Shisa7	0.00380082	0.103548	0.405	0.225	1	65	47
Vps33b	0.00380172	0.00890004	0.25	0.11	1	83	73
Fras1	0.00380385	0.18859	0.703	0.457	1	53	41
9530097N15Rik	0.00380589	0.0491719	0.101	0.023	1	17	28
Wdr89	0.00380609	0.0535632	0.223	0.092	1	66	67
Lsm12	0.00380982	0.0206854	0.277	0.127	1	115	115
Snx8	0.00381845	0.0391653	0.257	0.116	1	54	64
Map1lc3b	0.00381845	0.0520887	0.257	0.116	1	227	269
Auh	0.00381949	0.0102742	0.588	0.329	1	201	202
Nfxl1	0.003832	0.0931876	0.405	0.214	1	102	84
Unc50	0.00383348	0.119705	0.297	0.15	1	139	138
Bend6	0.00383595	0.156762	0.784	0.561	1	34	61
Slc20a2	0.00383896	0.0318861	0.574	0.347	1	319	317
Zmat3	0.00384289	0.0419177	0.459	0.243	1	127	151
Rbks	0.00384368	0.0863816	0.574	0.341	1	363	357
Amot	0.00386225	0.056026	0.304	0.15	1	313	329
Rita1	0.00387469	0.0461115	0.155	0.052	1	106	94
Rgmb	0.00389145	0.064308	0.331	0.168	1	35	39
Sec13	0.00389432	0.0634652	0.236	0.104	1	92	70
Gpkow	0.00389603	0.0122338	0.351	0.179	1	164	137
Clns1a	0.00391486	0.0836187	0.345	0.179	1	134	116
Ndufa12	0.00392939	0.0268242	0.311	0.15	1	417	408
Tubgcp6	0.00392993	0.0429975	0.264	0.121	1	58	75
Mllt1	0.00394794	0.0744949	0.189	0.075	1	64	70
Akap5	0.00395111	0.0538798	0.439	0.237	1	295	220
Tnfsf12	0.00395137	0.0623069	0.101	0.023	1	59	61
Gm17597	0.00395137	0.0455355	0.101	0.023	1	38	37
Coq8b	0.00395213	0.0535878	0.264	0.121	1	205	148
Nell1	0.00395314	0.240241	0.824	0.584	1	12	20
Zkscan2	0.00395703	0.0702079	0.446	0.243	1	96	78
Bmp2k	0.00396867	0.0600244	0.493	0.277	1	736	803
Leng9	0.00397732	0.00131174	0.493	0.272	1	401	357
Atp6v0a2	0.00397869	0.0743029	0.399	0.208	1	151	150
Sae1	0.00398861	0.0778061	0.507	0.283	1	156	160
Rab2b	0.00399319	0.0725868	0.446	0.243	1	188	204
Zgpat	0.00399388	0.118513	0.345	0.179	1	103	101
Dpyd	0.00399655	0.155263	0.446	0.26	1	535	493
Ckmt1	0.00399686	0.0576371	0.264	0.121	1	76	85
Il33	0.00399726	-0.0173633	0.223	0.092	1	257	257
Rimklb	0.00400003	0.0794834	0.277	0.133	1	693	693
Slc35e2	0.00400924	0.0628048	0.493	0.289	1	193	197
Slc35d3	0.00401303	0.0364435	0.122	0.035	1	20	31
Pccb	0.00402201	0.0911913	0.277	0.133	1	133	126
Cwf19l2	0.00402555	0.114229	0.642	0.382	1	489	412
Rnf146	0.00403149	0.0872786	0.426	0.237	1	278	333
Fbxo30	0.00403336	0.0937047	0.149	0.052	1	143	114
Isca1	0.00403475	0.00316146	0.216	0.087	1	73	62
Arhgdia	0.00404639	0.0268619	0.223	0.092	1	120	112
Sec22b	0.0040476	0.0513343	0.284	0.133	1	130	104
Evi5	0.00405141	0.105353	0.662	0.422	1	580	585
Klhl12	0.00405439	0.054466	0.514	0.283	1	223	210
Mpv17l	0.00406581	0.0458067	0.486	0.277	1	225	234
Ints7	0.00406813	0.0508934	0.338	0.173	1	95	70
Mospd2	0.00407749	0.092264	0.473	0.272	1	110	128
1110015O18Rik	0.00407908	0.0541344	0.162	0.058	1	0	1
Gm10851	0.00408025	0.0704599	0.189	0.075	1	7	4
Pde6d	0.00408235	0.0475085	0.372	0.197	1	146	155
Mrpl52	0.00408863	0.0640276	0.338	0.173	1	229	285
Sec22a	0.00409797	0.0770734	0.574	0.335	1	196	184
Klhl28	0.0041021	0.0788443	0.358	0.191	1	131	136
Adra1a	0.00410522	0.0838284	0.405	0.22	1	270	309
Dgkd	0.00413066	0.11456	0.534	0.324	1	240	234
Akap7	0.00413244	0.0900243	0.574	0.335	1	402	559
Atcay	0.00414728	0.0869134	0.669	0.405	1	46	61
Gm12526	0.0041493	0.0733813	0.291	0.145	1	2	1
Cmtm5	0.00414968	0.0517903	0.122	0.035	1	267	263
Galnt2	0.00415314	0.0713146	0.439	0.243	1	138	116
Tmod1	0.0041648	0.0578127	0.453	0.243	1	63	83
Tmem219	0.00416517	0.0287959	0.243	0.104	1	138	123
Rbis	0.00416612	0.0556535	0.5	0.289	1	311	261
Armc10	0.0041674	0.0308655	0.162	0.058	1	49	47
Parg	0.004184	0.118452	0.655	0.428	1	414	418
Mirg	0.00419491	0.172823	0.926	0.63	1	33	30
Gal3st1	0.00419723	0.0583704	0.162	0.058	1	50	30
6230400D17Rik	0.00420389	0.0182164	0.264	0.121	1	90	111
Sirpa	0.00420403	0.0668623	0.392	0.208	1	500	519
Mdm2	0.00421893	0.0642514	0.466	0.254	1	185	165
Alg2	0.00422725	0.045273	0.162	0.058	1	64	68
Cep63	0.00422735	0.0315821	0.284	0.133	1	165	166
Dzip1	0.00424447	0.137948	0.635	0.387	1	230	233
Ccdc47	0.00424803	0.0322421	0.595	0.347	1	271	303
Nek9	0.00424847	0.0749886	0.439	0.243	1	245	236
Cux2	0.00426318	0.0453364	0.378	0.202	1	98	115
Usp11	0.00426681	0.0614583	0.493	0.272	1	218	192
Acad11	0.00427169	0.0568001	0.338	0.168	1	101	80
Gm35438.1	0.00427225	0.0302561	0.189	0.075	1	6	5
Cdh4	0.00427338	0.227253	0.797	0.566	1	264	237
Tsta3	0.00428787	0.0633586	0.162	0.058	1	38	37
Rrbp1	0.0042946	0.121795	0.568	0.347	1	626	616
Cnnm3	0.00430424	0.0113071	0.358	0.185	1	140	122
Gramd1c	0.0043076	0.0963362	0.128	0.04	1	199	188
Xpot	0.00430978	0.0428871	0.405	0.214	1	175	175
Gm39326	0.0043236	0.0484349	0.466	0.254	1	124	120
Ly6e	0.00432643	0.0551285	0.122	0.035	1	38	35
Rmnd1	0.00432835	0.0739437	0.561	0.329	1	218	205
Abcg4	0.00435478	0.0678097	0.223	0.098	1	69	39
Srebf1	0.00436259	0.0443381	0.122	0.035	1	209	190
Pkib	0.00439819	0.0884295	0.399	0.214	1	5	9
Ttc13	0.00439937	0.0568398	0.493	0.272	1	138	128
Dhps	0.00442189	0.0983159	0.399	0.22	1	153	134
Mrpl24	0.00446006	0.0884642	0.284	0.139	1	134	114
Golgb1	0.0044713	0.1514	0.764	0.509	1	588	662
Gm42699	0.00447448	0.0146508	0.162	0.058	1	20	14
Arhgap17	0.00448439	0.0355246	0.507	0.283	1	383	393
Pfdn6	0.00451522	0.0649197	0.169	0.064	1	110	109
Osgep	0.00452598	0.0675065	0.257	0.121	1	115	92
Map4k2	0.0045287	0.0612208	0.473	0.266	1	83	87
A930005H10Rik	0.00454648	0.0606693	0.169	0.064	1	284	320
Fcho1	0.00455015	0.0360428	0.23	0.098	1	33	31
Gm11146	0.00458176	-0.0229673	0.318	0.15	1	799	922
Kctd21	0.00459055	0.0539559	0.189	0.075	1	61	53
Ift140	0.00459725	0.107062	0.351	0.191	1	130	121
Spata1	0.00459765	0.0971442	0.345	0.185	1	412	390
Rabggtb	0.00459953	0.0415151	0.324	0.162	1	110	104
Dlc1	0.00459958	0.15119	0.723	0.503	1	491	523
Fbxo31	0.00460563	0.0671853	0.284	0.139	1	118	103
Cdk16	0.00461185	0.0205913	0.385	0.197	1	195	182
Arhgef12	0.00462947	0.192815	0.865	0.618	1	2594	2817
Zfp27	0.00463187	0.0211556	0.23	0.098	1	59	53
Pomgnt1	0.00463403	0.0636185	0.297	0.15	1	127	110
Zfp605	0.00464146	0.0573162	0.169	0.064	1	68	68
Zfp973	0.00464299	0.0777371	0.149	0.052	1	34	50
Irf2bp2	0.00464377	0.0470708	0.196	0.081	1	105	130
Pik3c3	0.00464609	0.0321134	0.345	0.173	1	142	120
Tomm40	0.00464613	0.121468	0.52	0.306	1	226	193
Eif2ak2	0.00465044	0.0714151	0.108	0.029	1	129	117
Lysmd3	0.00466767	0.0422827	0.277	0.127	1	60	72
1700019D03Rik	0.00467106	0.0712763	0.277	0.139	1	161	168
Peli3	0.00467207	0.140291	0.345	0.191	1	30	25
Stx1a	0.00467297	0.040249	0.236	0.104	1	90	79
Ndufb3	0.00469606	0.0607212	0.493	0.272	1	396	407
Spsb3	0.00470056	0.052163	0.122	0.035	1	49	61
Tmem19	0.00470914	0.0707938	0.277	0.133	1	85	69
Lipe	0.00471186	0.0533283	0.385	0.202	1	152	143
Pmm1	0.00473475	0.0350529	0.162	0.058	1	221	204
Dgkg	0.00473478	0.0875544	0.345	0.185	1	31	36
Fgd1	0.00473842	-0.0390655	0.311	0.15	1	118	141
Ppfia3	0.00473987	-0.00375975	0.439	0.231	1	40	48
Mtm1	0.00474938	0.122458	0.541	0.324	1	190	189
Inpp5f	0.00475627	0.152277	0.791	0.52	1	375	372
Sumo3	0.00476395	0.0146697	0.209	0.087	1	182	189
Prr3	0.00476401	0.0211088	0.358	0.179	1	145	128
Senp5	0.00476543	0.160881	0.77	0.538	1	335	341
Tab3	0.00477255	0.0599792	0.338	0.173	1	82	87
Mettl25	0.00477267	0.110433	0.426	0.237	1	237	207
Zfp583	0.00477308	0.0465948	0.189	0.075	1	34	50
Fah	0.00480192	0.0461327	0.162	0.058	1	76	83
Fbxl3	0.00480595	0.0329442	0.412	0.22	1	298	329
1700022N22Rik	0.00481838	0.0389706	0.122	0.035	1	16	15
Tmem134	0.00483683	0.0761521	0.169	0.064	1	77	82
Aldh18a1	0.00483904	-0.0525321	0.236	0.104	1	12	16
Dph7	0.00485651	0.0732286	0.297	0.15	1	90	88
Kctd10	0.00485915	0.0681185	0.108	0.029	1	15	19
Gm17178	0.0048634	0.0222636	0.405	0.214	1	133	124
Tubb2a	0.00486769	0.00289648	0.419	0.231	1	255	304
Klhdc4	0.00486996	0.00608842	0.162	0.058	1	58	47
Abcb4	0.0048701	0.0514554	0.169	0.064	1	133	152
Gramd4	0.00487269	0.0420542	0.324	0.156	1	238	224
Cfap36	0.00488263	0.0801425	0.581	0.335	1	441	417
Tmem184c	0.00488484	0.0662066	0.25	0.116	1	110	96
Csnk1d	0.00488954	0.103208	0.568	0.341	1	229	257
Aasdhppt	0.00489862	0.0365007	0.304	0.15	1	102	93
Crem	0.00490079	0.0933018	0.331	0.173	1	363	349
Ptpre	0.00491016	0.0591058	0.311	0.156	1	41	55
Cox18	0.00491707	0.0751639	0.196	0.081	1	53	49
A930007I19Rik	0.00493717	0.0797028	0.223	0.098	1	100	79
Dcaf8	0.0049426	0.0763172	0.655	0.393	1	499	565
Pex19	0.00494815	0.0555614	0.257	0.121	1	118	109
Hlf	0.00494926	0.0684921	0.392	0.214	1	904	792
Arhgef2	0.00495615	0.0517237	0.676	0.405	1	175	190
Akr1a1	0.00495947	0.0485483	0.351	0.179	1	263	237
Psma5	0.00495973	0.0981303	0.318	0.162	1	174	174
Rhbdd1	0.00496216	0.035904	0.189	0.075	1	150	168
Hexa	0.0049856	0.06542	0.405	0.225	1	98	84
Rims3	0.00498794	0.00406547	0.412	0.214	1	57	43
Snx32	0.00499859	0.0900441	0.709	0.457	1	453	423
Kcnd3	0.00499862	0.227203	0.858	0.653	1	83	72
Col4a2	0.00499879	0.049681	0.372	0.191	1	155	152
Atg13	0.00501728	0.0546211	0.459	0.249	1	154	140
4930480K15Rik	0.0050324	0.0304839	0.5	0.266	1	478	499
Usp46os1	0.00503258	-0.0495057	0.419	0.225	1	96	101
Hax1	0.00503294	0.0533604	0.149	0.052	1	49	43
Fam241a	0.00506092	0.0716766	0.318	0.162	1	49	62
Erich1	0.00507511	0.0846463	0.196	0.081	1	63	64
Shank3	0.00507626	0.133141	0.595	0.37	1	113	137
Prr12	0.00508882	0.0352545	0.216	0.092	1	122	135
Kat2b	0.00510676	0.05682	0.432	0.231	1	498	486
Sun2	0.00510726	0.0209966	0.196	0.081	1	122	121
Metap1d	0.00511636	0.0586854	0.459	0.254	1	475	421
Rem2	0.00512077	0.0541127	0.108	0.029	1	27	45
Cntn3	0.00512783	0.29574	0.453	0.312	1	31	32
Pdlim7	0.00512806	0.0942633	0.561	0.335	1	61	73
Nfrkb	0.00513587	0.0430496	0.466	0.254	1	130	139
Zc3hc1	0.0051396	0.0514873	0.196	0.081	1	50	40
Mdh2	0.00514398	0.0180852	0.486	0.266	1	355	385
Dpm1	0.00515238	0.132125	0.764	0.491	1	377	358
Metap1	0.00515953	0.0940739	0.405	0.225	1	112	112
Slc22a15	0.00515972	0.022004	0.277	0.133	1	41	42
Zfp651	0.00518158	0.0359475	0.216	0.092	1	146	113
Nucks1	0.00518539	0.0236532	0.48	0.26	1	521	483
Slc16a6	0.00520069	0.0599612	0.331	0.173	1	147	123
Prcc	0.00520237	0.0592551	0.345	0.173	1	120	114
Fa2h	0.0052044	0.0593501	0.284	0.139	1	36	21
Mks1	0.00521077	0.0423292	0.108	0.029	1	74	56
Cpne6	0.00521077	0.038449	0.108	0.029	1	15	12
Cep85l	0.00523611	0.0672939	0.514	0.289	1	1226	1331
Gnpat	0.00524405	0.0740089	0.432	0.237	1	184	183
B3gnt9	0.00525518	0.0378915	0.128	0.04	1	29	25
Gm12153	0.00525791	0.063019	0.149	0.052	1	0	1
Brsk1	0.00526973	0.0777968	0.439	0.243	1	177	265
Ift22	0.00527081	0.0264618	0.196	0.081	1	84	87
Tbce	0.00527759	0.133515	0.682	0.416	1	355	345
Snrpf	0.00528862	0.0371152	0.574	0.324	1	260	232
Poglut1	0.00529113	0.0705808	0.432	0.237	1	98	115
Dlg4	0.00529625	0.128893	0.669	0.434	1	512	552
Dna2	0.00529672	0.0542422	0.128	0.04	1	41	61
Pnpo	0.00530219	0.0505873	0.108	0.029	1	24	24
Srrm4	0.00530781	0.20569	0.824	0.572	1	46	49
Pcyt1a	0.00531683	0.0636567	0.426	0.225	1	140	122
Ube2g2	0.00533369	0.066291	0.209	0.092	1	60	80
Kmt5b	0.00534046	0.182621	0.635	0.41	1	658	579
Fgf9	0.00534366	0.0735774	0.25	0.116	1	8	17
Ache	0.00534453	0.132242	0.486	0.301	1	14	16
Gm20646	0.0053451	0.0548823	0.48	0.26	1	576	719
Mrps15	0.00534565	0.0302296	0.291	0.139	1	118	108
Lrrtm2	0.00535706	0.0179393	0.345	0.173	1	84	77
Prpf40a	0.00535758	0.121132	0.784	0.52	1	493	450
Mamld1	0.00537064	0.0815636	0.507	0.295	1	53	56
Bad	0.00537376	0.0579049	0.149	0.052	1	75	74
Surf2	0.00538595	0.0768704	0.182	0.075	1	63	60
Smox	0.00538677	0.103976	0.216	0.098	1	372	398
Ring1	0.00538916	0.047071	0.426	0.225	1	166	169
Fastk	0.00539466	0.0775805	0.291	0.15	1	165	134
Fam163b	0.00539506	0.04984	0.108	0.029	1	23	23
Smim17	0.00540366	0.0472026	0.25	0.116	1	18	22
Lynx1	0.00542561	0.064472	0.378	0.202	1	159	168
Gm16278	0.00543752	0.0168688	0.284	0.133	1	45	53
C230014O12Rik	0.00544097	0.120349	0.399	0.225	1	10	3
Stambpl1	0.00545079	0.0204175	0.426	0.231	1	214	275
Tbc1d31	0.00547167	0.0615513	0.277	0.133	1	144	136
Sulf1	0.00550895	0.0380603	0.128	0.04	1	62	42
Mmd2	0.00550895	0.0417943	0.128	0.04	1	1592	1481
Xpo1	0.00552571	0.121022	0.764	0.526	1	723	668
Msl1	0.00553087	0.0568156	0.405	0.214	1	312	322
Fam76b	0.00553466	0.0641747	0.48	0.272	1	178	173
Med15	0.00554285	0.125917	0.649	0.416	1	386	396
Lhx6	0.00555521	0.0629531	0.176	0.069	1	7	3
Fbxw4	0.00555818	0.0868035	0.703	0.41	1	139	154
Iffo1	0.00556381	0.0146676	0.453	0.249	1	205	218
Pex26	0.00556775	0.0656651	0.243	0.11	1	31	36
Prkaca	0.00556978	0.0874768	0.432	0.249	1	165	180
Pabpc4	0.00559007	0.0582038	0.466	0.266	1	124	139
Tmem126b	0.00559329	0.0602386	0.297	0.145	1	99	94
Mtrf1	0.00559597	0.0469603	0.128	0.04	1	31	47
Tmem38b	0.00560642	0.0228217	0.189	0.075	1	30	43
1700094J05Rik	0.00561241	0.0317335	0.149	0.052	1	37	25
Ptcd1	0.00561995	0.0400615	0.203	0.087	1	66	53
Brap	0.00563921	-0.00293225	0.351	0.197	1	142	146
1700123M08Rik	0.00564739	0.0324331	0.196	0.081	1	78	57
Git2	0.00566395	0.0541131	0.547	0.324	1	257	228
L3mbtl1	0.0056766	0.0873004	0.284	0.145	1	3	4
Gm15413	0.00568165	0.0604449	0.27	0.133	1	10	12
Tmcc3os	0.00568254	0.0382285	0.108	0.029	1	32	33
1700066B19Rik	0.00568423	0.0646277	0.128	0.04	1	21	24
Gde1	0.00568681	0.0133108	0.453	0.243	1	253	286
Morc4	0.00569888	0.0976739	0.135	0.046	1	6	4
Haus3	0.00570263	0.0394222	0.216	0.092	1	67	72
Mid2	0.00570424	0.0885708	0.568	0.329	1	299	342
Gm44167	0.00570852	0.0624128	0.182	0.075	1	28	41
Dnajc11	0.00571227	0.113293	0.372	0.202	1	130	156
Hspa12a	0.00573324	-0.0114411	0.412	0.225	1	84	68
Srpk1	0.00573567	0.0570283	0.696	0.428	1	232	217
Elmod3	0.00573856	0.0869467	0.223	0.098	1	195	227
Mex3c	0.00574257	0.0627094	0.27	0.133	1	149	126
D130040H23Rik	0.00575322	0.160867	0.662	0.428	1	961	919
Phf10	0.00577342	0.0529998	0.257	0.121	1	101	116
Marf1	0.00581908	0.0642226	0.534	0.318	1	436	422
Slc38a9	0.00582641	0.144711	0.764	0.503	1	482	459
Ddx58	0.0058314	0.0369525	0.108	0.029	1	64	68
LTO1	0.0058314	0.0320296	0.108	0.029	1	31	50
Zcchc9	0.0058363	0.0649052	0.466	0.266	1	167	153
Krcc1	0.00584325	0.0688063	0.365	0.197	1	222	196
Bms1	0.00585093	-0.0178897	0.405	0.22	1	160	169
Cttnbp2nl	0.0058524	0.0338666	0.493	0.277	1	121	92
Tada2a	0.00585446	-0.000991518	0.439	0.237	1	202	181
Mfsd6	0.00585495	0.135615	0.574	0.376	1	51	51
Rab4a	0.00586037	0.0355488	0.304	0.15	1	77	88
Gm15965	0.00586095	0.0526746	0.351	0.185	1	24	30
Tars2	0.00586578	0.0373517	0.27	0.127	1	66	74
Ttc39a	0.00587344	0.0362542	0.297	0.145	1	22	27
Vat1l	0.00589111	0.078372	0.493	0.301	1	56	60
Ssr3	0.00590338	0.0063955	0.284	0.139	1	220	282
1700008O03Rik	0.00591412	-0.00973243	0.257	0.116	1	18	15
Rgp1	0.00591598	0.0607542	0.23	0.104	1	47	37
Agps	0.00593028	0.080204	0.588	0.358	1	244	269
Fam135b	0.00594147	0.191357	0.534	0.347	1	74	72
Gm9967	0.00594548	0.0389952	0.149	0.052	1	38	40
Tm7sf3	0.00594722	0.0346174	0.264	0.121	1	170	169
2310022B05Rik	0.00595659	0.0523812	0.128	0.04	1	234	242
Gt(ROSA)26Sor	0.00596677	0.0285051	0.297	0.15	1	139	128
Usp22	0.00597585	0.0689145	0.459	0.272	1	139	159
Bcar1	0.00598049	0.0494311	0.304	0.15	1	177	190
Gm11437	0.00598186	0.0556725	0.365	0.197	1	48	49
Chdh	0.00598281	0.0749606	0.236	0.11	1	23	25
Eef2k	0.00599039	0.054916	0.507	0.295	1	269	250
Tango6	0.00599235	0.101516	0.439	0.26	1	196	161
Impdh1	0.00599502	0.0785297	0.331	0.173	1	30	38
Ift172	0.00599982	0.0737482	0.311	0.162	1	107	95
BC005537	0.00600567	0.0158631	0.595	0.347	1	309	299
Hist1h1c	0.0060076	0.0590013	0.135	0.046	1	155	136
Repin1	0.00601001	0.0229536	0.169	0.064	1	56	61
Gm9866	0.00602589	0.0501174	0.561	0.335	1	19	18
E4f1	0.00602609	0.0500703	0.304	0.15	1	110	125
Ipo8	0.00602611	0.113902	0.534	0.318	1	322	294
Gm15564	0.00603148	0.0318229	0.149	0.052	1	102	97
Zmym3	0.00605406	-0.0271186	0.358	0.191	1	87	109
Wdr78	0.00607307	0.0801265	0.405	0.225	1	163	127
Itgb1	0.00608108	0.0967317	0.588	0.347	1	304	279
B230216N24Rik	0.00608274	0.0802188	0.189	0.081	1	28	22
Sh3bgrl3	0.00608824	0.0730677	0.27	0.133	1	245	263
A330102I10Rik	0.00609549	0.0965383	0.764	0.532	1	12	11
Syt9	0.00610204	0.0181515	0.264	0.127	1	24	23
D630008O14Rik	0.00610229	0.0545368	0.155	0.058	1	88	108
Dock7	0.00611311	0.114205	0.878	0.647	1	711	664
Fkbp2	0.00612509	0.0603352	0.432	0.237	1	390	407
Rad23b	0.00613531	0.0598219	0.642	0.399	1	307	310
Son	0.00613896	0.194202	0.966	0.832	1	5430	4925
Tmem8b	0.00616259	0.0403047	0.149	0.052	1	59	59
Hint1	0.00618094	-0.0183697	0.473	0.254	1	433	490
Phkg2	0.00618853	0.0529006	0.351	0.191	1	128	143
Rnf14	0.00620124	0.0484356	0.703	0.428	1	387	323
Fbxo22	0.0062344	0.0330227	0.203	0.087	1	66	57
Epn2	0.0062455	0.130206	0.777	0.543	1	477	435
Smc4	0.00625873	0.0872672	0.236	0.11	1	95	94
Upf1	0.00627258	0.067098	0.209	0.092	1	90	67
Cars2	0.00627272	0.0344026	0.318	0.162	1	75	68
Zfp612	0.00627273	0.081493	0.642	0.405	1	135	117
Fgf2os	0.00627455	0.0531517	0.155	0.058	1	14	18
Nkx2-1	0.00630057	0.0635141	0.23	0.104	1	3	2
Epm2aip1	0.00631633	0.0321146	0.284	0.139	1	268	263
Snhg3	0.00632269	-0.00402399	0.365	0.191	1	119	111
Mb21d2	0.00632935	0.0625336	0.318	0.168	1	143	148
Akt1s1	0.00633131	0.0652467	0.135	0.046	1	62	49
Ilkap	0.00634432	0.0489385	0.432	0.237	1	235	206
Atp5d	0.00636278	0.0857943	0.304	0.156	1	342	383
Kdm4a	0.00637006	0.0389661	0.331	0.168	1	129	119
Rbm4b	0.00637111	0.123796	0.777	0.532	1	514	473
Rin1	0.00637358	0.0418274	0.115	0.035	1	32	24
Atpsckmt	0.00639179	0.0830977	0.318	0.168	1	126	104
Sync	0.00640556	-0.0013083	0.243	0.11	1	16	11
Elp3	0.00640647	0.0196579	0.297	0.145	1	129	130
Nr6a1	0.00641048	0.169774	0.946	0.751	1	790	769
Akap1	0.00641081	0.0413147	0.277	0.133	1	97	96
Hif1a	0.00641866	0.0673531	0.453	0.254	1	233	243
Fbxo4	0.00641986	0.0539387	0.25	0.121	1	124	105
Rmc1	0.00642188	0.0378531	0.27	0.127	1	50	41
Adpgk	0.00642629	0.0550307	0.203	0.087	1	65	70
Fam120c	0.00643128	0.0818919	0.703	0.428	1	510	516
Grip1	0.00643417	0.227993	0.986	0.96	1	466	570
Ralb	0.00643674	0.0380677	0.128	0.04	1	61	64
Snapc5	0.00643674	-0.0694428	0.128	0.04	1	82	82
Zfp322a	0.00643897	0.0908383	0.439	0.249	1	256	250
Wdr26	0.00646476	0.158861	0.73	0.491	1	544	585
Dnhd1	0.0064653	0.0463417	0.203	0.087	1	75	92
Chmp7	0.006469	0.0117616	0.169	0.064	1	50	57
Adcy8	0.0064872	0.106489	0.358	0.197	1	57	48
Arpc4	0.00648851	0.0405788	0.182	0.075	1	106	96
Mast1	0.00649683	0.0842339	0.52	0.301	1	6	12
Trappc10	0.00649686	0.0301693	0.554	0.312	1	319	326
Pinx1	0.00650111	0.0548306	0.385	0.214	1	99	95
Ppp1r21	0.00652363	0.11539	0.507	0.312	1	271	284
Notch2	0.00654116	0.0484871	0.155	0.058	1	832	843
Gm45509	0.00654606	0.0531406	0.236	0.11	1	82	84
Gm48696	0.00657507	0.0832472	0.203	0.092	1	73	79
Eif4e2	0.00657681	0.0389032	0.311	0.156	1	101	112
Fkbp14	0.00657744	0.0617376	0.257	0.121	1	92	81
Gas8	0.00662994	0.0152891	0.358	0.179	1	90	82
Slx4	0.0066313	0.0693038	0.162	0.064	1	35	42
Zfp414	0.00663227	0.0377125	0.155	0.058	1	64	57
2900060N12Rik	0.00666557	0.0535453	0.25	0.116	1	138	144
Nipa1	0.00666962	0.0953613	0.703	0.462	1	312	327
Gm11867	0.00667608	0.099478	0.162	0.064	1	30	22
Rbm18	0.0066846	-0.0274995	0.277	0.133	1	116	119
Brat1	0.00669964	0.0772206	0.264	0.133	1	60	75
Ica1l	0.00670104	0.0260891	0.581	0.358	1	60	67
Fam229b	0.0067107	0.0315393	0.385	0.214	1	213	219
Ercc5	0.00672912	0.0862345	0.419	0.237	1	212	182
Arcn1	0.00674501	0.0567515	0.432	0.237	1	216	192
Ankmy1	0.00674805	0.0685342	0.115	0.035	1	10	9
Cbr1	0.00677156	0.0134025	0.223	0.098	1	100	97
Hipk2	0.00677716	-0.271968	0.878	0.803	1	1409	1447
Rtn2	0.00680419	0.0264099	0.176	0.069	1	40	39
Bola2	0.00682236	-0.00462267	0.169	0.064	1	121	146
Sdha	0.00682398	0.0581243	0.655	0.41	1	504	464
6720427I07Rik	0.00682554	0.0920168	0.615	0.376	1	444	463
Ermard	0.00682556	0.0420735	0.264	0.127	1	182	186
Kras	0.00682937	0.0531493	0.595	0.353	1	225	247
Gm49460	0.00683636	0.0528451	0.27	0.133	1	37	51
Plekha1	0.00684278	0.0943949	0.851	0.555	1	333	320
Zfp566	0.00685794	0.0594986	0.162	0.064	1	65	49
Aftph	0.00686676	0.0859876	0.75	0.491	1	343	409
Fam131a	0.00687316	0.0552274	0.372	0.202	1	119	106
Dars	0.00688883	0.0656225	0.486	0.277	1	272	267
Tmem67	0.00689079	0.0585843	0.392	0.22	1	115	78
Abhd4	0.00691451	0.0490011	0.115	0.035	1	108	114
Adam19	0.00691469	0.145212	0.399	0.237	1	6	7
Gpr39	0.00692293	0.0254959	0.135	0.046	1	5	3
Dlx6	0.00694118	0.0325549	0.257	0.121	1	40	43
Edc3	0.00696356	0.0600572	0.331	0.173	1	164	167
Hhip	0.00697081	0.0704175	0.115	0.035	1	24	14
4933408N05Rik	0.00697081	0.0498807	0.115	0.035	1	0	1
Las1l	0.00698353	0.0598735	0.561	0.324	1	169	157
Rbfox3	0.00700865	-0.167215	0.993	0.96	1	188	183
Ltn1	0.00701233	0.0691584	0.507	0.295	1	171	185
Gtf2a1	0.00701436	0.0354904	0.52	0.306	1	322	327
Ngrn	0.00701816	0.0390471	0.23	0.104	1	69	76
Dok7	0.00702622	0.0630689	0.135	0.046	1	65	105
Spag1	0.00703211	0.0683837	0.243	0.116	1	189	153
Gnb1l	0.00704563	0.0459879	0.182	0.075	1	71	64
Pcbp2	0.00704816	0.125915	0.878	0.659	1	675	623
Ndufaf1	0.00705159	0.0307988	0.216	0.092	1	57	69
Ctdspl	0.00705872	0.103018	0.696	0.468	1	653	597
Llgl1	0.00706129	0.0474476	0.209	0.092	1	61	79
Zfp180	0.00707118	0.0615219	0.23	0.11	1	105	119
Farp2	0.00707454	0.000860172	0.5	0.289	1	337	402
Jmjd6	0.00707754	0.0603941	0.236	0.11	1	96	77
Zfp938	0.0070835	0.0388912	0.311	0.156	1	94	108
Nek6	0.00708464	0.0355	0.115	0.035	1	98	107
Ints12	0.00708464	0.0379289	0.115	0.035	1	36	44
4632428C04Rik	0.00708464	0.0593161	0.115	0.035	1	1	2
Cenpo	0.00709152	0.035167	0.162	0.064	1	48	48
Ddx55	0.00710501	0.130323	0.568	0.358	1	174	150
Fbrsl1	0.00710532	0.0994388	0.561	0.335	1	579	567
Gm20274	0.0071309	0.0588101	0.135	0.046	1	35	31
Ptpmt1	0.00715034	0.0647094	0.189	0.081	1	124	138
Ppp2r3d	0.00716188	0.0349606	0.203	0.087	1	63	51
Grem2	0.00718329	0.0952091	0.297	0.156	1	10	10
Ncbp3	0.00720142	0.0481221	0.459	0.26	1	186	199
Hcfc1	0.00720294	0.0529044	0.27	0.133	1	132	115
Arl6	0.00721377	0.00619202	0.264	0.121	1	106	88
Fbxl12os	0.00722407	0.0399893	0.351	0.191	1	178	172
Depdc5	0.00722764	0.0912923	0.655	0.416	1	509	555
Gm44899	0.00723312	-0.0101082	0.297	0.145	1	229	218
Nhlrc3	0.00723507	0.0511044	0.162	0.064	1	46	48
Lmo4	0.00724144	0.15302	0.493	0.312	1	396	421
D11Wsu47e	0.00725279	0.027265	0.155	0.058	1	50	52
Hscb	0.00725587	0.0702902	0.169	0.069	1	70	57
Atp6v1c1	0.00725696	0.0792476	0.48	0.272	1	273	259
A730085K08Rik	0.00725853	0.0581144	0.115	0.035	1	12	16
Tmem50a	0.00728124	0.030995	0.439	0.237	1	221	232
Mettl26	0.00728377	0.0488592	0.189	0.081	1	103	75
Dclre1c	0.00728715	0.0337102	0.345	0.179	1	117	115
Slc41a2	0.00730344	0.0762903	0.534	0.329	1	42	43
Lmbrd1	0.00730401	0.134771	0.757	0.538	1	428	413
Rnf170	0.00730493	0.0694064	0.453	0.249	1	183	185
Pnpla7	0.00730632	0.0742505	0.243	0.116	1	1644	1363
Rbbp5	0.00731936	-0.0116122	0.345	0.173	1	129	155
Gm13974	0.00732451	0.109165	0.291	0.15	1	40	48
Ttc9c	0.00733847	0.0497076	0.277	0.139	1	144	149
Coro2b	0.0073475	0.106521	0.608	0.387	1	610	584
Acrbp	0.00735771	0.0367404	0.209	0.092	1	95	96
Ybey	0.00737657	0.0445935	0.115	0.035	1	41	26
Actr5	0.00738122	0.0397113	0.162	0.064	1	66	65
Zbtb2	0.0073852	0.0412171	0.223	0.104	1	67	68
Bcl2l13	0.00738601	0.0751463	0.405	0.225	1	161	143
Slc38a7	0.00738861	0.0139867	0.264	0.127	1	42	28
Fbxo9	0.00739728	0.0586502	0.318	0.168	1	134	180
Mov10	0.00739835	0.0388589	0.236	0.11	1	29	42
Hid1	0.00740145	0.0307619	0.257	0.121	1	15	24
Stk19	0.00742554	0.0770941	0.338	0.185	1	166	138
Htr1b	0.00743052	0.0543571	0.162	0.064	1	53	47
4931413K12Rik	0.00743623	0.0513393	0.115	0.035	1	15	14
Smim11	0.00743623	0.027012	0.115	0.035	1	66	61
5730405O15Rik	0.00743623	0.00731957	0.115	0.035	1	19	24
Epha10	0.00744316	0.0589039	0.385	0.208	1	2	7
Arhgef1	0.00744638	0.0649317	0.412	0.237	1	375	317
Cry2	0.00745143	0.0638337	0.52	0.289	1	654	605
Atp6ap1	0.00745207	0.0399234	0.412	0.225	1	163	145
Ddx54	0.0074535	0.0241588	0.196	0.081	1	79	53
Rabep2	0.00746516	0.0657399	0.189	0.081	1	85	69
Pcyox1	0.00747331	0.0340095	0.216	0.098	1	88	94
Zfp287	0.00748377	0.0291418	0.284	0.139	1	153	144
Pgam5	0.00748512	0.0370609	0.297	0.15	1	95	100
Gm26533	0.00749364	0.0854838	0.203	0.092	1	81	87
Hipk1	0.00749392	0.0324525	0.453	0.249	1	272	302
Tspan33	0.00749551	0.0860699	0.169	0.069	1	60	42
Dus1l	0.00749633	0.0244692	0.115	0.035	1	43	38
Ccdc62	0.00751161	0.0721424	0.223	0.104	1	244	245
Cxadr	0.00751755	0.103208	0.473	0.289	1	22	29
Cx3cl1	0.00751799	0.102734	0.439	0.266	1	184	138
4930444P10Rik	0.00753343	0.06458	0.142	0.052	1	6	3
Tpd52l2	0.00753384	0.000559257	0.399	0.214	1	277	255
Snrpn	0.00753999	0.0896592	0.791	0.538	1	338	340
Usp48	0.0075531	0.15484	0.703	0.457	1	326	254
Smarcc1	0.0075537	0.0925898	0.757	0.491	1	574	537
Dad1	0.00755417	0.0673687	0.223	0.104	1	259	280
Uba6	0.00755962	0.0596131	0.635	0.405	1	168	178
Nol10	0.0075817	0.0301913	0.419	0.225	1	161	140
Anks1	0.00758669	0.118284	0.622	0.399	1	489	515
Disp1	0.00759164	0.106225	0.358	0.202	1	167	160
Ctnnd1	0.00759462	0.108029	0.655	0.416	1	746	745
Chic2	0.00759552	0.0428119	0.554	0.318	1	471	471
BC048559	0.00760285	0.0453255	0.23	0.11	1	48	60
Ppp2r1a	0.00761072	0.0221473	0.243	0.116	1	231	241
Zfp74	0.00761286	-0.00287376	0.331	0.168	1	154	125
Gm31508	0.00763481	0.0772544	0.392	0.22	1	10	13
Irs1	0.00763497	0.0800793	0.345	0.185	1	329	329
Lap3	0.00763651	0.093124	0.122	0.04	1	238	211
Dcdc2b	0.0076414	0.0693487	0.142	0.052	1	42	40
Clcc1	0.00764519	0.0661933	0.23	0.11	1	141	123
Cnn3	0.00765058	0.0364612	0.189	0.081	1	516	578
Fdxr	0.00766235	0.0242681	0.311	0.156	1	142	146
Emc3	0.00766724	0.12096	0.426	0.254	1	226	226
Cdc73	0.00768519	0.0709564	0.601	0.382	1	461	504
Gm5148	0.00769415	0.0644279	0.101	0.029	1	2	7
Zfp869	0.00769508	0.0771737	0.446	0.26	1	220	229
Plekhm2	0.00769867	0.0611157	0.615	0.376	1	545	518
Zic4	0.00770023	0.0822064	0.345	0.191	1	2	1
Mthfs	0.00772652	0.0825566	0.649	0.41	1	331	338
Sfxn1	0.00772917	0.00328126	0.5	0.283	1	291	274
Rprd2	0.00773955	0.100174	0.757	0.497	1	504	508
Ttc7b	0.0077431	0.168872	0.865	0.63	1	371	381
Gm49668	0.00774483	0.0489817	0.189	0.081	1	36	32
Zfp770	0.00775519	0.033186	0.209	0.092	1	68	74
Rhoa	0.00776582	0.0493233	0.581	0.358	1	322	319
Cfap300	0.00777481	0.0636365	0.236	0.11	1	82	73
Rnf166	0.00778788	0.0333505	0.311	0.162	1	110	86
Cfap157	0.00779928	0.0711735	0.264	0.133	1	70	84
Siah2	0.00780916	0.0483107	0.203	0.092	1	32	36
Fra10ac1	0.00781438	-0.000441136	0.432	0.237	1	164	169
Dcp1b	0.00781634	0.0488881	0.574	0.329	1	268	273
Pex13	0.00784716	-0.0143227	0.574	0.335	1	177	210
Rab3ip	0.00785247	0.0363528	0.385	0.214	1	98	107
Maz	0.00788184	0.0457734	0.331	0.173	1	107	110
Mfn2	0.00788475	0.050507	0.405	0.237	1	204	229
A930002C04Rik	0.00788772	0.0398909	0.162	0.064	1	15	9
Lamtor4	0.00789173	-0.0217927	0.297	0.156	1	141	109
Capza2	0.00790348	0.00224264	0.5	0.289	1	441	434
Rras2	0.00791246	0.0631305	0.304	0.156	1	35	31
Aggf1	0.00791734	0.0770394	0.345	0.191	1	177	167
Ugcg	0.00792786	0.0818668	0.365	0.197	1	104	73
Sez6	0.00793361	0.120066	0.865	0.682	1	147	129
Fam136a	0.00793671	0.0699722	0.122	0.04	1	55	58
Tmem248	0.00793794	0.0553039	0.209	0.092	1	90	74
Acvr2b	0.00794011	0.000247227	0.23	0.104	1	47	52
Chst12	0.00794481	0.076128	0.169	0.069	1	33	22
Ezh1	0.00795355	0.027387	0.419	0.225	1	292	264
Gaa	0.0079563	0.0509646	0.399	0.225	1	129	144
1700028E10Rik	0.00796164	0.0362612	0.135	0.046	1	101	108
5830418P13Rik	0.00796206	0.0704765	0.236	0.116	1	1	6
Ccdc171	0.00797905	0.0698758	0.311	0.162	1	202	219
Apbb1	0.00798209	0.0733096	0.419	0.231	1	123	135
Man1b1	0.00799092	0.0326032	0.351	0.185	1	103	86
Nadk2	0.00799186	0.0420826	0.223	0.104	1	348	385
Vps37a	0.00799242	0.0712998	0.642	0.405	1	220	229
Pi4k2a	0.00800096	0.067005	0.432	0.237	1	190	165
Ppp2r3c	0.0080022	0.0642126	0.358	0.191	1	104	114
Soat1	0.00801387	0.0709067	0.257	0.133	1	768	805
Mdk	0.00801986	0.0602593	0.331	0.179	1	49	65
Pgap2	0.00803257	0.079468	0.432	0.254	1	331	346
C730034F03Rik	0.00805669	0.0350613	0.311	0.162	1	42	48
1700010K24Rik	0.00806948	0.0689672	0.149	0.058	1	54	39
Psmc2	0.00808317	0.032436	0.318	0.162	1	152	158
Zdhhc24	0.00808648	0.0730249	0.392	0.22	1	153	101
Pik3cd	0.00808729	0.0342108	0.142	0.052	1	14	9
Arhgdib	0.00809888	0.0892222	0.162	0.064	1	39	40
Nat10	0.0080996	0.0421802	0.243	0.116	1	55	59
Rbpj	0.00810829	0.0985953	0.473	0.283	1	273	267
Txlna	0.00811292	0.0323016	0.358	0.191	1	221	162
Adam17	0.00811786	0.0735725	0.486	0.295	1	146	141
Gpr149	0.00812507	0.103458	0.149	0.058	1	5	4
Per2	0.00813232	0.0245674	0.189	0.081	1	200	231
Gm5577	0.00814225	0.0825867	0.466	0.277	1	132	131
Ntn4	0.00814344	0.0513017	0.216	0.098	1	200	184
Rdh11	0.00814464	0.0462332	0.142	0.052	1	41	56
Dzip1l	0.00815571	0.055218	0.27	0.133	1	341	367
Pcgf2	0.00816833	0.0202874	0.236	0.11	1	22	27
Chpf2	0.00818251	0.0666931	0.554	0.312	1	196	233
Tab2	0.00819409	0.142339	0.642	0.416	1	526	581
Aplp1	0.00820627	0.0923429	0.601	0.376	1	613	620
Enc1	0.00820635	0.0351679	0.162	0.064	1	150	138
Mef2d	0.00820674	0.0875801	0.743	0.48	1	348	323
Ago4	0.00820995	0.0898697	0.426	0.249	1	122	140
Cog2	0.00821239	0.050615	0.338	0.179	1	93	100
Ubap1l	0.00821911	0.0508754	0.223	0.104	1	6	7
Pttg1ip	0.00822544	0.0709688	0.257	0.133	1	98	109
Zfp827	0.00822583	0.139272	0.824	0.532	1	372	438
Rab10os	0.00822909	0.0954742	0.635	0.382	1	127	120
Zfp951	0.00822968	0.0273578	0.257	0.121	1	18	29
1700120C14Rik	0.00823775	0.0687834	0.101	0.029	1	19	21
Maea	0.00823872	0.0833326	0.459	0.266	1	196	197
Stx17	0.00825355	0.0727657	0.324	0.173	1	128	97
Nsmce1	0.00825723	0.0189127	0.135	0.046	1	63	54
Hmox2	0.00826648	0.0990587	0.392	0.22	1	213	239
Deptor	0.00828338	0.0360429	0.291	0.145	1	134	164
Mthfd1	0.00828433	0.0861673	0.372	0.208	1	179	172
Def8	0.00830341	-0.0136168	0.236	0.11	1	80	68
Hnrnpa1	0.0083078	0.0193033	0.372	0.197	1	279	269
Anp32b	0.0083101	0.0527776	0.25	0.121	1	202	208
Coro6	0.00831078	0.0421206	0.169	0.069	1	3	3
Chchd3	0.00831286	0.185053	0.865	0.636	1	1024	1058
Dusp15	0.00832967	0.0476857	0.351	0.185	1	117	100
Rhoq	0.00835542	-0.0321479	0.48	0.272	1	324	412
Brix1	0.00836089	0.043327	0.257	0.127	1	103	96
Pcif1	0.00837848	0.0297148	0.216	0.098	1	196	165
Dhrs3	0.00837891	0.0435988	0.101	0.029	1	54	63
Angptl3	0.00838013	0.0267275	0.439	0.249	1	91	114
Trappc3	0.00839706	0.0338976	0.385	0.208	1	119	114
Serpini1	0.00840799	0.0937159	0.216	0.104	1	96	90
Eif3h	0.00843995	0.0481978	0.432	0.237	1	233	282
2410006H16Rik	0.00848813	0.055785	0.25	0.121	1	114	118
Rbms1	0.008501	0.189678	1	0.896	1	930	937
Fam129b	0.00850686	0.0939331	0.304	0.162	1	75	61
Atp13a2	0.00851239	0.0444776	0.446	0.26	1	95	115
Ift20	0.00852293	0.0801556	0.412	0.243	1	222	224
Fahd1	0.00853646	0.0614438	0.162	0.064	1	68	69
Cpne9	0.00853708	0.0153074	0.189	0.081	1	38	49
Dhx16	0.00853786	0.0490614	0.284	0.145	1	85	91
Tcf20	0.00855177	0.182502	0.966	0.884	1	649	654
Dnah9	0.00855633	0.0714232	0.142	0.052	1	50	35
Nyap1	0.00855704	-0.00401827	0.304	0.15	1	31	35
Cep104	0.00856061	-0.0130538	0.27	0.127	1	89	94
Wasl	0.00857005	0.0907528	0.669	0.405	1	421	434
Alg8	0.00857087	0.0516118	0.216	0.098	1	47	42
Ccdc59	0.00859382	0.0312651	0.277	0.139	1	222	213
Gm19410	0.00860611	0.0767704	0.25	0.127	1	20	17
Rabif	0.00863103	0.0839469	0.209	0.098	1	70	66
Wdr37	0.00864977	0.139331	0.689	0.474	1	338	282
Suz12	0.00867243	0.0505254	0.601	0.358	1	634	614
Nup35	0.00869149	0.0590884	0.432	0.249	1	163	158
Eif5a2	0.00870073	0.0441835	0.122	0.04	1	47	49
Gm40437	0.00870073	0.0940929	0.122	0.04	1	8	7
Gabrd	0.00871732	0.022996	0.291	0.15	1	83	68
Mapkapk2	0.00873242	0.0518192	0.196	0.087	1	133	114
Trappc11	0.00873792	0.0573155	0.399	0.231	1	154	165
2810021J22Rik	0.0087384	0.0404605	0.142	0.052	1	41	32
Tdg	0.00873857	0.00606171	0.27	0.127	1	148	122
Gm48162	0.00874133	0.0298108	0.101	0.029	1	1	0
Klc4	0.00874133	0.056418	0.101	0.029	1	33	44
Cpsf1	0.00874613	0.023014	0.189	0.081	1	36	56
Snu13	0.00874699	0.0745013	0.27	0.145	1	240	191
Zfp810	0.00875135	0.0522297	0.392	0.22	1	27	29
Wbp11	0.00878572	0.0420973	0.338	0.179	1	173	163
4930533B01Rik	0.00880989	0.0533526	0.297	0.15	1	1	1
Hrh3	0.0088169	0.0320185	0.216	0.098	1	51	64
Cops5	0.00886069	0.0333511	0.534	0.301	1	238	232
Asic1	0.00886284	0.106246	0.534	0.324	1	32	32
Gm26807	0.00886685	0.0257908	0.216	0.098	1	8	8
D2hgdh	0.00887839	0.0379605	0.162	0.064	1	77	82
Fam234b	0.00888526	0.0546874	0.284	0.145	1	295	261
E130102H24Rik	0.00889216	0.190212	0.676	0.486	1	743	783
Il4	0.00889256	0.0705208	0.176	0.075	1	25	19
Bnip2	0.00889323	0.0706741	0.304	0.156	1	97	110
Sgtb	0.00889722	0.0594315	0.372	0.208	1	121	125
Ubtd1	0.00890124	0.0339333	0.25	0.121	1	58	56
Gm38804	0.00890173	0.0457977	0.122	0.04	1	72	71
Tmed4	0.00890591	0.0497465	0.189	0.081	1	76	77
Ap1s2	0.00890703	0.0360827	0.446	0.254	1	258	231
Ino80dos	0.00891345	0.0754646	0.689	0.428	1	675	674
Nsun4	0.00892392	0.0458281	0.142	0.052	1	57	53
Gtf2e2	0.00893008	0.043373	0.284	0.139	1	143	138
Gm20618	0.00894147	0.0739666	0.196	0.087	1	3	5
Clptm1	0.00896538	0.116115	0.453	0.277	1	185	174
Baiap2l2	0.00898374	-0.000803801	0.182	0.075	1	2	6
Racgap1	0.00898394	0.00705961	0.297	0.15	1	12	11
Wdr3	0.00898567	0.0481681	0.223	0.104	1	56	64
Mkrn1	0.00898947	0.0148661	0.453	0.26	1	153	141
Rrp1b	0.00902275	0.0660222	0.291	0.15	1	91	86
Ciapin1	0.00903422	-0.015449	0.27	0.133	1	122	102
Tmem63a	0.00904128	0.0612175	0.101	0.029	1	18	19
Ctso	0.00904128	0.0577856	0.101	0.029	1	433	410
Gm20650	0.00904955	0.0517679	0.142	0.052	1	36	36
1110017D15Rik	0.00905509	0.0654283	0.155	0.064	1	82	52
Stoml1	0.00905698	-0.0134226	0.304	0.162	1	70	62
Tbc1d14	0.0090853	0.0905546	0.385	0.214	1	114	117
Tnip1	0.00908793	0.0539548	0.182	0.081	1	84	78
Nup88	0.00910095	0.0655054	0.318	0.173	1	177	132
2900089D17Rik	0.00910117	0.0514257	0.196	0.087	1	47	38
Cep170b	0.00910442	0.0859709	0.264	0.133	1	55	62
Afg3l1	0.00911233	-0.0273424	0.385	0.208	1	138	148
Mlh1	0.00912045	-0.033099	0.216	0.098	1	95	111
Cemip	0.00912916	0.104828	0.311	0.173	1	3	6
Zfp931	0.00913631	0.0609867	0.223	0.104	1	105	90
Nicn1	0.00914621	0.0349627	0.169	0.069	1	50	58
Fut11	0.00914621	0.0552351	0.169	0.069	1	72	76
Ccdc138	0.00914786	0.0685713	0.358	0.197	1	338	296
Rmdn3	0.00919799	0.0314997	0.264	0.133	1	57	84
Smim10l1	0.00920168	0.0194483	0.284	0.139	1	164	203
Ldb1	0.00922959	0.0664814	0.257	0.127	1	166	171
Ttr	0.00926053	-0.236672	0.122	0.22	1	309	647
Zfp626	0.00926309	0.0394964	0.169	0.069	1	39	44
Nudt3	0.00926559	0.084572	0.588	0.358	1	966	940
Gm43813	0.00929273	0.0348749	0.162	0.064	1	26	30
Lrp12	0.00930403	0.0351357	0.534	0.312	1	137	171
Lcp1	0.00930555	0.0536102	0.142	0.052	1	3	1
Trmu	0.00930629	0.0273769	0.236	0.11	1	140	98
Arhgap22	0.00931472	0.0111956	0.466	0.272	1	5	1
Als2	0.00931599	0.0371365	0.385	0.22	1	102	129
Chmp3	0.00932919	0.0256497	0.527	0.301	1	287	301
Ist1	0.00934755	0.112652	0.426	0.26	1	227	216
Mettl24	0.00934789	0.0726019	0.128	0.046	1	127	113
Mettl1	0.0093533	-0.0192735	0.162	0.064	1	79	45
Trim24	0.00936334	0.0470134	0.419	0.243	1	212	234
Nipsnap1	0.00937042	0.0190636	0.554	0.329	1	57	57
Twsg1	0.00937055	0.0274335	0.142	0.052	1	57	50
Rassf1	0.00937389	0.038679	0.257	0.127	1	72	76
Bean1	0.00937434	0.0612865	0.149	0.058	1	2	0
Arhgef33	0.00938693	0.0330337	0.122	0.04	1	51	35
4930486F22Rik	0.0094194	0.0586984	0.23	0.11	1	2	2
Arhgef10l	0.00942672	0.0236312	0.466	0.254	1	775	743
Zfp512b	0.00945642	0.0304811	0.27	0.133	1	99	70
Srsf5	0.0094604	0.134175	0.723	0.468	1	820	791
Ntn1	0.00946112	0.0894546	0.601	0.387	1	28	28
1700022I11Rik	0.00946195	0.0456677	0.176	0.075	1	47	53
Czib	0.00946195	0.0532361	0.176	0.075	1	124	119
Sfi1	0.00947711	0.0504164	0.527	0.306	1	264	224
Msh3	0.00948174	-0.0275132	0.459	0.266	1	136	130
Mrpl41	0.00949706	0.0838696	0.399	0.237	1	201	196
Zkscan5	0.00950177	0.0244523	0.142	0.052	1	87	96
Zcchc2	0.00950326	0.0167711	0.331	0.185	1	100	114
Pde8a	0.00950326	0.0568324	0.331	0.185	1	58	93
Esd	0.00950372	0.0676615	0.25	0.127	1	201	209
Cep57l1	0.00950386	0.0192439	0.365	0.191	1	156	144
Anks3	0.00950475	0.0104737	0.5	0.283	1	186	190
Smu1	0.00952019	0.0198771	0.257	0.127	1	133	136
Clip2	0.00952454	0.0434042	0.595	0.37	1	248	242
Srrd	0.00952982	0.0184596	0.122	0.04	1	36	38
Akap17b	0.00953308	0.0513074	0.385	0.214	1	72	59
Msantd3	0.00954909	-0.0100561	0.223	0.104	1	65	58
Slc35a2	0.00954909	0.0172387	0.223	0.104	1	114	95
Sh3bp5	0.00957425	0.0637022	0.547	0.341	1	69	74
Ercc3	0.00958111	0.0724455	0.108	0.035	1	45	39
Atg2b	0.00958448	0.0418234	0.439	0.249	1	141	121
Nap1l4	0.00958988	0.0516217	0.372	0.214	1	235	260
Smad9	0.00959743	0.0796835	0.182	0.081	1	49	54
Hapln2	0.009602	0.0296904	0.122	0.04	1	15	16
Agfg1	0.00960799	0.121909	0.77	0.514	1	289	283
Dgat2	0.00961817	0.0328843	0.284	0.145	1	69	66
Tom1	0.00962294	0.0736379	0.419	0.249	1	315	320
Degs1	0.00963085	0.0464523	0.149	0.058	1	96	109
Rpl36	0.00963182	0.063924	0.581	0.353	1	873	916
Arl6ip1	0.00963208	-0.00403019	0.378	0.208	1	374	392
Rbm19	0.00963463	0.0407138	0.142	0.052	1	54	47
Thnsl1	0.00964715	0.0330308	0.216	0.098	1	103	90
Ctdspl2	0.00965622	0.0934476	0.642	0.387	1	401	354
Nudcd2	0.00967045	0.0182603	0.338	0.185	1	85	96
Lima1	0.00968679	0.0975224	0.642	0.434	1	177	178
Dapk3	0.00970167	0.00899146	0.142	0.052	1	57	54
Ascc1	0.00970812	0.0460687	0.223	0.104	1	83	78
Rab26	0.00970878	0.0458891	0.196	0.087	1	52	51
Atp2b3	0.00973351	-0.0255471	0.527	0.318	1	17	18
Atrnl1	0.00973741	0.2243	0.709	0.549	1	398	394
Zfp276	0.00974458	0.0227339	0.189	0.081	1	58	60
Ppie	0.0097655	0.0597652	0.128	0.046	1	40	40
Lsg1	0.009792	0.0162754	0.304	0.156	1	140	152
Mettl6	0.00979785	0.0780368	0.324	0.179	1	110	105
Axin2	0.00982732	0.0614052	0.149	0.058	1	177	196
Ints10	0.00984119	0.0213145	0.541	0.312	1	165	157
Dync1h1	0.00984574	0.150698	0.885	0.642	1	520	521
Nxph1	0.00986412	0.113454	0.703	0.486	1	24	33
Ptgis	0.00990786	0.0163206	0.182	0.075	1	6	10
Grik4	0.00994598	0.119529	0.642	0.428	1	207	193
Ehmt2	0.00994609	-0.0185379	0.27	0.133	1	162	178
Gm1604b	0.00996479	0.0480342	0.203	0.092	1	36	47
Ppm1f	0.00996785	0.0512144	0.297	0.156	1	45	31
Cfdp1	0.00998102	0.0903982	0.615	0.405	1	488	402
Resp18	0.00999722	0.102949	0.291	0.156	1	8	13
Larp6	0.0100117	0.0658938	0.277	0.145	1	18	29
Cd200	0.0100394	0.0221766	0.311	0.162	1	30	31
Tubb3	0.010042	0.121159	0.615	0.393	1	123	115
Gm12224	0.0100509	0.0155578	0.432	0.243	1	694	882
Insig1	0.0100515	0.0651362	0.23	0.11	1	283	329
Washc2	0.0100613	0.0419925	0.439	0.254	1	518	461
Adcyap1r1	0.0100742	0.0215775	0.257	0.127	1	486	438
Ing2	0.0100806	0.0282794	0.101	0.029	1	84	75
Zfp2	0.0100843	0.0648385	0.311	0.168	1	80	102
Hnrnpk	0.010098	-0.0174253	0.561	0.312	1	487	489
Gm12915	0.010121	0.0228076	0.122	0.04	1	27	30
Fam173a	0.0101372	-0.0392578	0.446	0.243	1	201	212
Fam98b	0.0101566	0.0695633	0.304	0.162	1	123	137
Calb1	0.0101608	0.0550899	0.527	0.318	1	257	256
Ppil6	0.0101627	0.0549882	0.149	0.058	1	228	238
Bpnt1	0.0101957	0.0526409	0.243	0.121	1	69	72
Resf1	0.0102109	0.0346801	0.459	0.26	1	285	268
Qrsl1	0.0102251	0.00661684	0.412	0.237	1	96	108
Cnot11	0.010231	0.029087	0.149	0.058	1	61	50
CAAA01118383.1	0.0102325	0.0381417	0.196	0.087	1	83	89
Gm17056	0.0102496	0.00226444	0.101	0.029	1	49	45
Acp1	0.0102585	0.116961	0.75	0.509	1	357	367
Pla2g3	0.0102755	0.0994366	0.311	0.168	1	19	16
Grin2d	0.0103348	0.0405535	0.446	0.249	1	33	21
Pqlc1	0.010335	0.0185357	0.101	0.029	1	27	21
Ifngr2	0.0103481	0.0652958	0.128	0.046	1	39	30
Aars2	0.0103481	0.0446147	0.128	0.046	1	24	23
Cercam	0.010351	-0.00649267	0.122	0.04	1	17	14
Ercc8	0.0103576	0.0235019	0.297	0.156	1	66	93
Ears2	0.0103681	0.0180277	0.223	0.104	1	36	51
Aars	0.0104138	0.0357205	0.358	0.197	1	104	100
Pex7	0.0104193	0.0586926	0.493	0.301	1	199	188
Hspa13	0.0104231	0.0497362	0.128	0.046	1	62	62
Gm13630	0.0104454	0.0972222	0.189	0.087	1	2	2
Tbc1d32	0.0104656	0.0687959	0.473	0.272	1	335	316
Gm43507	0.0104844	0.0866601	0.264	0.139	1	89	69
Usp53	0.0104881	0.0276111	0.385	0.214	1	570	592
Nucb1	0.0104956	0.0297839	0.277	0.139	1	77	78
Xylt2	0.0105034	0.0486519	0.182	0.081	1	55	54
Kif21b	0.0105115	0.0350566	0.378	0.208	1	139	174
Cpeb1	0.0105279	0.128166	0.784	0.561	1	409	496
Drap1	0.0105342	0.0147561	0.196	0.087	1	163	203
Stat3	0.0105431	0.0452187	0.439	0.249	1	258	228
[truncated: 9,342 more rows]

## Sheet: Parvalbumin_IN
Name	p_val	log2FoldChange	pct.1	pct.2	padj	Counts_GS	Counts_WT
AC149090.1	1.41189e-52	-1.0398	0.77	0.919	3.59806e-48	951	1507
Cntn5	9.56617e-19	0.498685	0.998	0.948	2.43784e-14	155	137
Gm46102	4.48915e-17	0.390464	0.326	0.103	1.14401e-12	4	4
4930415C11Rik	2.17013e-09	0.391693	0.783	0.595	5.53036e-05	125	113
Plxnc1	6.87433e-09	0.234486	0.449	0.248	0.000175185	226	192
Dmwd	6.90735e-08	0.170762	0.2	0.079	0.00176027	168	166
Gprc5b	8.08294e-08	0.141815	0.257	0.113	0.00205986	504	446
Cmc2	8.3778e-08	0.13468	0.115	0.026	0.002135	40	34
Bbs5	8.48885e-08	0.19552	0.364	0.198	0.0021633	85	78
Timm10b	1.11311e-07	0.179941	0.255	0.117	0.00283665	159	192
Mysm1	1.25032e-07	0.198259	0.474	0.294	0.00318633	479	440
Mt1	2.93172e-07	0.213421	0.528	0.331	0.00747118	2240	2348
Snrpf	3.03988e-07	0.14188	0.36	0.198	0.00774684	260	232
Yme1l1	3.05922e-07	0.233595	0.543	0.351	0.00779612	505	516
Trub2	3.12319e-07	0.12194	0.243	0.111	0.00795915	113	112
Tm2d1	3.14111e-07	0.136232	0.294	0.147	0.00800481	250	209
Prr3	3.39239e-07	0.148341	0.264	0.127	0.00864517	145	128
Gls2	4.13422e-07	0.210623	0.245	0.121	0.0105356	10	13
Gm28198	4.15036e-07	0.188607	0.557	0.355	0.0105768	307	247
Telo2	4.63963e-07	0.120083	0.132	0.04	0.0118236	57	56
Terf1	5.55493e-07	0.193485	0.379	0.214	0.0141562	217	196
Prpf39	5.99736e-07	0.191459	0.551	0.359	0.0152837	378	356
Dtx3	6.40491e-07	0.167958	0.398	0.232	0.0163223	428	382
Fam78b	6.45447e-07	0.211936	0.44	0.266	0.0164486	57	52
1600020E01Rik	6.92098e-07	0.127513	0.285	0.145	0.0176374	169	138
Gm15478	7.67677e-07	0.241365	0.64	0.448	0.0195635	298	225
Xpot	8.64165e-07	0.114971	0.298	0.153	0.0220224	175	175
Rims3	9.36956e-07	0.144065	0.157	0.058	0.0238774	57	43
Gapvd1	1.03151e-06	0.166893	0.691	0.486	0.026287	549	583
Simc1	1.05865e-06	0.181315	0.419	0.252	0.0269787	175	127
Igf1r	1.21597e-06	0.219844	0.743	0.528	0.0309879	1587	1645
C87436	1.24893e-06	0.159067	0.232	0.113	0.0318277	125	139
Rbl2	1.31257e-06	0.138943	0.477	0.294	0.0334494	362	368
Slc7a1	1.3196e-06	0.159295	0.296	0.155	0.0336287	26	34
Tacc2	1.40211e-06	0.178544	0.4	0.238	0.0357314	60	46
Cirbp	1.56122e-06	0.111737	0.191	0.081	0.0397861	171	169
Zfp553	1.69316e-06	0.117614	0.113	0.032	0.0431484	46	34
Fam13c	1.91286e-06	0.16728	0.56	0.375	0.0487474	1645	1610
Akr1b3	1.91843e-06	0.160599	0.294	0.159	0.0488892	107	100
Inpp1	1.97728e-06	0.096501	0.249	0.119	0.0503889	205	195
Thoc7	2.14396e-06	0.119307	0.417	0.246	0.0546368	231	225
Kcnip3	2.277e-06	0.215879	0.457	0.288	0.058027	461	456
Rfwd3	2.337e-06	0.0884577	0.289	0.149	0.0595561	221	190
Morf4l2	3.6182e-06	0.166443	0.417	0.254	0.0922062	261	229
Amn1	3.66817e-06	0.133002	0.338	0.194	0.0934795	414	434
Insc	3.87927e-06	0.156082	0.128	0.044	0.0988592	3	6
Arl14ep	4.08035e-06	0.117243	0.191	0.085	0.103984	92	95
Nfic	4.17645e-06	0.118534	0.257	0.133	0.106433	267	238
Slc6a15	4.733e-06	0.151484	0.243	0.125	0.120616	16	23
Elovl6	4.92189e-06	0.162955	0.566	0.375	0.125429	511	690
Gm49003	5.13284e-06	0.182134	0.704	0.522	0.130805	183	180
Ube3a	5.35733e-06	-0.178798	1	0.996	0.136526	849	896
Tcerg1	5.54538e-06	0.119793	0.457	0.284	0.141319	225	229
Mau2	5.8234e-06	0.145847	0.387	0.236	0.148404	312	254
Azin2	5.84984e-06	0.142916	0.257	0.135	0.149077	63	71
Faf2	5.92342e-06	0.166975	0.402	0.246	0.150953	250	217
Wnk3	6.43656e-06	0.140496	0.37	0.22	0.164029	222	243
Clip2	6.70152e-06	0.118658	0.398	0.232	0.170782	248	242
Cacng3	6.75282e-06	0.224555	0.528	0.361	0.172089	52	65
Snrnp70	6.8692e-06	0.203759	0.898	0.782	0.175055	2017	1909
Gpc3	7.05371e-06	0.322046	0.489	0.333	0.179757	4	5
Mia3	7.39385e-06	0.10126	0.398	0.236	0.188425	271	274
Rcn2	7.42895e-06	0.135243	0.332	0.19	0.189319	429	428
Mir670hg	7.63542e-06	0.628382	0.491	0.355	0.194581	292	284
Uso1	9.52156e-06	0.118684	0.396	0.244	0.242647	269	283
Lemd2	9.84926e-06	0.113091	0.13	0.048	0.250999	89	67
Stx8	9.91061e-06	0.165572	0.485	0.323	0.252562	496	499
Rhobtb3	1.00087e-05	0.117655	0.332	0.192	0.255062	318	268
Sos2	1.02298e-05	0.0925946	0.526	0.341	0.260697	522	528
Rsrp1	1.06953e-05	0.199892	0.9	0.806	0.272558	1837	1793
Poglut1	1.11692e-05	0.119149	0.262	0.139	0.284637	98	115
Prodh	1.12271e-05	0.0901864	0.213	0.103	0.286112	846	786
Prss36	1.14979e-05	0.134341	0.123	0.046	0.293013	47	57
Gm49969	1.15922e-05	0.132596	0.353	0.214	0.295416	10	4
Hps4	1.16843e-05	0.113681	0.334	0.194	0.297762	240	228
Rad17	1.19156e-05	0.13912	0.387	0.24	0.303657	182	178
Gm20616	1.26289e-05	0.140734	0.177	0.081	0.321834	130	155
Stk24	1.31028e-05	0.117691	0.323	0.188	0.333912	157	168
Slx1b	1.38086e-05	0.0929545	0.183	0.083	0.351898	113	115
Mapk8ip1	1.38353e-05	0.0989447	0.417	0.25	0.35258	294	304
March4	1.40085e-05	0.194265	0.411	0.272	0.356992	16	14
Rnf121	1.40476e-05	0.0916792	0.351	0.206	0.357988	159	155
Rab3a	1.41957e-05	0.167619	0.294	0.167	0.361763	269	303
AC154200.1	1.44108e-05	0.116018	0.115	0.04	0.367244	176	135
Lmo4	1.46229e-05	0.128805	0.387	0.24	0.372649	396	421
Gramd4	1.55772e-05	0.118988	0.217	0.111	0.396971	238	224
Dpm1	1.65048e-05	0.17263	0.579	0.387	0.420609	377	358
Setd7	1.68271e-05	0.103417	0.474	0.302	0.428823	578	465
Polr2f	1.74003e-05	0.128355	0.151	0.065	0.44343	150	151
Klhdc3	1.75689e-05	0.0696834	0.157	0.067	0.447726	72	62
Atp2b3	1.78724e-05	0.134816	0.449	0.286	0.45546	17	18
Gm47551	1.82943e-05	0.0667135	0.143	0.056	0.466212	68	72
Ddx3x	1.87891e-05	0.129353	0.266	0.147	0.478822	324	339
Dctn2	1.89797e-05	0.135395	0.326	0.192	0.483679	226	226
Dvl3	1.92785e-05	0.116175	0.232	0.121	0.491293	102	101
Antxr2	1.94826e-05	0.183317	0.123	0.046	0.496495	84	76
Sdf2	1.95067e-05	0.125404	0.221	0.113	0.497108	243	219
Traf3ip2	1.95179e-05	0.140424	0.483	0.329	0.497395	265	293
Cops4	1.98864e-05	0.100571	0.247	0.133	0.506786	145	193
Pex13	1.99416e-05	0.109249	0.43	0.274	0.508192	177	210
Mier3	2.07299e-05	0.0608902	0.189	0.089	0.52828	161	146
Tiparp	2.09256e-05	0.0731555	0.357	0.214	0.533268	535	580
Efhd2	2.11458e-05	0.0878875	0.196	0.091	0.538879	130	158
Fcho2	2.27557e-05	0.154103	0.579	0.405	0.579906	713	649
Ppp2r5a	2.30549e-05	0.144477	0.366	0.224	0.587531	979	955
Scoc	2.30679e-05	0.120437	0.191	0.093	0.587862	147	170
Ddb2	2.326e-05	0.10349	0.319	0.188	0.592757	291	256
Slc24a3	2.34431e-05	0.248049	0.898	0.764	0.597423	537	527
Hivep1	2.34804e-05	0.12985	0.262	0.141	0.598375	342	408
Aatk	2.38418e-05	0.101206	0.4	0.246	0.607584	301	308
Tm9sf4	2.44552e-05	0.0932772	0.413	0.258	0.623217	265	258
Rnf13	2.45945e-05	0.138865	0.532	0.361	0.626767	619	595
Xist	2.56316e-05	0.14475	0.998	0.984	0.653195	9746	8971
2700097O09Rik	2.59905e-05	0.0991909	0.336	0.198	0.662341	190	190
Lypla2	2.61806e-05	0.120764	0.136	0.056	0.667187	87	78
Tyw1	2.68889e-05	0.0832812	0.279	0.155	0.685238	125	128
Bend6	2.70744e-05	0.1801	0.557	0.399	0.689963	34	61
Mttp	2.76599e-05	0.104652	0.262	0.145	0.704884	394	375
Cfap43	2.76953e-05	0.101512	0.102	0.034	0.705788	50	63
Lars	2.77656e-05	0.180498	0.57	0.393	0.707579	314	315
Mettl9	2.78682e-05	0.105151	0.304	0.175	0.710192	210	227
Mrpl55	2.84222e-05	0.100985	0.17	0.079	0.724312	105	101
Atp6v0d1	2.91198e-05	0.097344	0.423	0.266	0.74209	302	297
Airn	2.98326e-05	0.165154	0.609	0.427	0.760254	168	177
Hnrnpr	3.00078e-05	0.124754	0.655	0.464	0.76472	649	649
Dhx57	3.01549e-05	0.10995	0.457	0.3	0.768469	276	229
Fgd1	3.07128e-05	0.0959094	0.234	0.127	0.782686	118	141
1700084C06Rik	3.1168e-05	0.152413	0.426	0.278	0.794285	235	245
Fam20c	3.12952e-05	0.0921689	0.179	0.085	0.797527	52	79
Mapt	3.17331e-05	0.201163	0.889	0.754	0.808686	1135	1222
Acbd6	3.25315e-05	0.141534	0.613	0.431	0.829033	391	377
Smc5	3.29418e-05	0.109999	0.481	0.323	0.83949	411	434
Xrn2	3.30321e-05	0.0714511	0.538	0.361	0.841789	559	514
Prrt1	3.3198e-05	0.133307	0.285	0.167	0.846017	278	201
Rhbdl1	3.35191e-05	0.107206	0.285	0.165	0.8542	80	62
Klhl12	3.37558e-05	0.0831006	0.362	0.22	0.860233	223	210
Mlh3	3.39266e-05	0.0994007	0.206	0.105	0.864585	192	162
Leng8	3.42516e-05	0.118131	0.645	0.45	0.872868	1238	1102
Lamtor2	3.46962e-05	0.145994	0.223	0.121	0.884198	189	187
Mthfsd	3.47661e-05	0.122905	0.191	0.097	0.885978	89	110
Arhgef40	3.59564e-05	0.103534	0.14	0.058	0.916313	285	242
Mafg	3.61519e-05	0.108507	0.377	0.238	0.921294	230	247
Fgfr1op2	3.62123e-05	0.103288	0.328	0.198	0.922833	307	280
Cdk15	3.64008e-05	0.1823	0.17	0.083	0.927639	0	4
Aldh1l2	3.67942e-05	0.107727	0.251	0.137	0.937665	21	10
Arhgef10l	3.69037e-05	0.119475	0.343	0.21	0.940454	775	743
Gon4l	3.7895e-05	0.104379	0.502	0.329	0.965717	328	356
Tpra1	3.79016e-05	0.102556	0.123	0.048	0.965885	46	42
Abcc1	3.79663e-05	0.100636	0.283	0.163	0.967532	138	155
Numa1	3.80229e-05	0.129934	0.487	0.327	0.968976	433	433
Snrpd1	3.86399e-05	0.121194	0.296	0.169	0.9847	315	299
Tmem169	3.91236e-05	0.101724	0.262	0.149	0.997026	11	13
Tsta3	3.97396e-05	0.105342	0.106	0.038	1	38	37
Dcaf8	4.14456e-05	0.124007	0.481	0.321	1	499	565
Rragd	4.1788e-05	0.131607	0.266	0.151	1	185	185
Wapl	4.18359e-05	0.162369	0.634	0.45	1	707	739
Rcbtb1	4.30682e-05	0.136055	0.326	0.198	1	267	236
Rab31	4.31907e-05	0.167581	0.283	0.169	1	1072	1162
Pcyt2	4.3426e-05	0.102807	0.391	0.246	1	724	780
Fam228b	4.41286e-05	0.0798078	0.247	0.135	1	1028	1003
Slc16a11	4.54002e-05	0.14697	0.202	0.107	1	8	9
2810032G03Rik	4.57674e-05	0.051315	0.296	0.167	1	27	34
Gm48091	4.60867e-05	-0.300479	0.84	0.831	1	9	12
Zfr2	4.62903e-05	0.131128	0.445	0.29	1	143	146
Klhdc2	4.68335e-05	0.0599938	0.306	0.175	1	198	180
Tm9sf2	4.94522e-05	0.108795	0.409	0.258	1	304	327
Ash2l	4.9552e-05	0.0899993	0.236	0.129	1	153	169
Zmiz1	5.01572e-05	0.15727	0.485	0.329	1	994	1087
Pfdn4	5.08004e-05	0.0897838	0.168	0.079	1	73	76
Nt5c2	5.09016e-05	0.100582	0.66	0.462	1	1150	1156
Phldb1	5.14201e-05	0.134275	0.209	0.109	1	43	67
Zc3h7b	5.1434e-05	0.108562	0.332	0.204	1	228	239
Rap2a	5.20287e-05	0.0930088	0.151	0.067	1	77	83
Eef1aknmt	5.20503e-05	0.0889424	0.1	0.034	1	59	35
Mrps5	5.21602e-05	0.140085	0.368	0.236	1	251	226
BC004004	5.23505e-05	0.0659308	0.219	0.115	1	146	158
Snx21	5.24749e-05	0.132947	0.251	0.143	1	192	148
Bora	5.64691e-05	0.107524	0.138	0.06	1	24	37
4833420G17Rik	5.75327e-05	0.105995	0.394	0.25	1	386	388
Dnajc24	5.75923e-05	0.122078	0.372	0.238	1	269	324
Safb	5.77115e-05	0.111012	0.421	0.278	1	316	315
Selenos	5.84756e-05	0.0986786	0.14	0.06	1	188	206
Gm28960	5.89269e-05	0.149662	0.245	0.137	1	1	0
Mtss1	5.90345e-05	0.154292	0.721	0.526	1	203	252
Uqcrh	5.93934e-05	0.118561	0.515	0.351	1	883	809
Miga2	5.97087e-05	0.134813	0.402	0.262	1	224	199
Pkdcc	5.99001e-05	0.0977067	0.157	0.073	1	16	14
Srsf3	6.00885e-05	0.0715044	0.343	0.21	1	412	408
Atp23	6.07656e-05	0.085481	0.115	0.044	1	49	44
Pnpt1	6.11476e-05	0.139571	0.434	0.286	1	233	241
Sat1	6.13371e-05	0.121556	0.202	0.105	1	1873	1767
Pcgf6	6.18086e-05	0.146929	0.23	0.129	1	57	60
Vldlr	6.20971e-05	0.148877	0.313	0.192	1	79	80
Fat1	6.4344e-05	0.11239	0.219	0.117	1	206	246
Git2	6.4826e-05	0.0723651	0.406	0.252	1	257	228
Rcbtb2	6.48446e-05	0.0938694	0.217	0.117	1	346	364
Mrpl52	6.50454e-05	0.0314308	0.223	0.117	1	229	285
Snhg11	6.51535e-05	0.126159	1	1	1	469	506
Platr31	6.54909e-05	0.0823545	0.43	0.276	1	25	29
Uqcc1	6.9721e-05	0.101592	0.434	0.284	1	310	255
Stard5	7.02073e-05	0.0680963	0.285	0.165	1	119	120
Frg1	7.09597e-05	0.080953	0.272	0.157	1	152	132
Gm49359	7.11847e-05	0.0807829	0.217	0.115	1	78	111
Smarcb1	7.17342e-05	0.1114	0.368	0.236	1	296	280
Ap4s1	7.17404e-05	0.114384	0.466	0.315	1	321	324
Ntan1	7.34237e-05	0.0921351	0.37	0.234	1	307	288
Magi1	7.38814e-05	0.1864	0.817	0.653	1	1178	1286
Meaf6	7.41934e-05	0.11092	0.268	0.153	1	157	156
Mrps7	7.56073e-05	0.110644	0.136	0.06	1	87	104
Odf2	7.58307e-05	0.150215	0.574	0.421	1	526	464
Lancl1	7.64188e-05	0.0911361	0.574	0.395	1	146	170
Cxadr	7.74707e-05	0.143429	0.347	0.216	1	22	29
Kif21b	7.74749e-05	0.0897216	0.321	0.19	1	139	174
Gpaa1	7.76708e-05	0.0647147	0.109	0.04	1	42	45
Pphln1	7.79651e-05	0.0980785	0.221	0.119	1	159	162
Apip	7.85673e-05	0.0968116	0.206	0.109	1	74	79
Lsm7	7.86146e-05	0.0706651	0.36	0.222	1	148	139
Nfia	7.88544e-05	0.260489	0.46	0.341	1	9356	9690
4930555F03Rik	7.92926e-05	0.133048	0.474	0.335	1	34	34
Gm14703	8.08049e-05	0.0877957	0.274	0.157	1	32	21
Arhgap39	8.10285e-05	0.0481256	0.609	0.425	1	252	237
Ilrun	8.11018e-05	0.108764	0.387	0.242	1	294	305
Lmtk3	8.14981e-05	0.0750415	0.364	0.228	1	108	109
Gm44129	8.1678e-05	-0.412816	0.685	0.69	1	22	15
Supt7l	8.50153e-05	0.0532257	0.111	0.042	1	63	87
Snx30	8.62309e-05	0.16808	0.413	0.274	1	103	116
Ndufab1	8.68382e-05	0.122213	0.315	0.194	1	384	409
Zcchc9	8.74637e-05	0.0623862	0.279	0.159	1	167	153
Gm5577	8.84643e-05	0.0750119	0.249	0.141	1	132	131
Txnrd2	8.94619e-05	0.127417	0.115	0.046	1	50	56
Wdr43	8.96089e-05	0.0898833	0.321	0.196	1	170	176
mt-Co3	9.0574e-05	-0.2505	0.991	0.97	1	10552	11173
Khdc4	9.12104e-05	0.0986776	0.53	0.361	1	390	426
Rnf157	9.17513e-05	0.181905	0.711	0.548	1	365	368
Atl3	9.21219e-05	0.157634	0.389	0.258	1	312	313
Nup153	9.22026e-05	0.098387	0.302	0.181	1	179	176
Ctcf	9.30279e-05	0.11838	0.387	0.254	1	364	328
Psma3	9.3063e-05	0.094218	0.649	0.462	1	690	635
Gtf2h5	9.38536e-05	0.0900677	0.315	0.194	1	238	261
Zscan22	9.42459e-05	0.0656913	0.228	0.127	1	101	98
Ddx23	9.51772e-05	0.118729	0.185	0.097	1	124	138
Nup214	9.57044e-05	0.0968556	0.389	0.242	1	269	242
Camta2	9.60445e-05	0.0896893	0.283	0.165	1	174	179
Thap3	9.75672e-05	0.0597702	0.364	0.224	1	450	385
Ahsa2	9.79492e-05	0.0988321	0.262	0.149	1	129	128
Fmnl2	9.85025e-05	0.145844	0.611	0.425	1	1934	2037
Sept3	9.8583e-05	0.112249	0.474	0.319	1	109	144
Nrep	9.86118e-05	0.0574671	0.132	0.056	1	43	25
Pdcl3	0.000100771	0.137612	0.117	0.048	1	78	70
Zup1	0.000100913	0.120592	0.434	0.284	1	401	416
Tmem191c	0.000100964	0.127088	0.438	0.29	1	126	147
Prrc1	0.00010177	0.0666201	0.185	0.093	1	159	139
Gdi2	0.000101917	0.132021	0.417	0.284	1	395	416
Mgrn1	0.00010237	0.108014	0.549	0.389	1	281	281
Las1l	0.000102828	0.0909733	0.481	0.321	1	169	157
Rabep2	0.000104164	0.0798269	0.115	0.046	1	85	69
Spns2	0.000104722	0.0860549	0.151	0.071	1	9	17
Dcaf1	0.00010519	0.100424	0.5	0.337	1	291	290
Slc25a23	0.000106254	0.135693	0.562	0.389	1	428	421
Cby1	0.000106817	0.0766609	0.181	0.091	1	125	94
Cltb	0.000108002	0.0943574	0.449	0.3	1	182	176
Pcgf5	0.000109004	0.136669	0.606	0.427	1	782	700
Sdc2	0.000109935	0.157223	0.355	0.232	1	706	690
Fth1	0.000109967	-0.21844	0.972	0.948	1	10023	12781
Slc38a6	0.000110949	0.122724	0.304	0.183	1	215	187
Insyn2b	0.000111405	0.126584	0.166	0.081	1	20	9
Nudt4	0.000111867	0.113312	0.253	0.147	1	111	134
Psmc4	0.000113131	0.0857334	0.136	0.06	1	101	85
A330040F15Rik	0.000113222	0.126253	0.126	0.054	1	9	10
St6galnac3	0.00011357	0.11716	0.491	0.335	1	57	72
Gm45847	0.000115888	0.100032	0.33	0.204	1	345	345
Eif2a	0.000117293	0.111455	0.328	0.204	1	229	209
Hibch	0.000118111	0.0900506	0.294	0.175	1	394	418
Rab5a	0.000119388	0.0652241	0.357	0.224	1	266	301
E130114P18Rik	0.000120399	0.128661	0.115	0.046	1	1217	1368
Uckl1	0.000120725	0.0822159	0.164	0.079	1	98	82
Cntnap1	0.000121726	0.0865878	0.309	0.185	1	74	73
Pdlim7	0.000122711	0.121051	0.313	0.194	1	61	73
Nono	0.000123868	0.0730624	0.257	0.147	1	217	188
Crebzf	0.00012447	0.13616	0.632	0.444	1	343	313
Scaf8	0.000124778	0.124842	0.683	0.502	1	658	733
Prcc	0.000125276	0.0696869	0.206	0.111	1	120	114
Eif2ak1	0.000125856	0.0754324	0.221	0.123	1	126	125
Gpatch2	0.000127231	0.113983	0.402	0.262	1	481	473
Dnajb12	0.00012724	0.0742451	0.219	0.121	1	139	150
Babam1	0.000127612	0.108393	0.196	0.105	1	108	100
Cenpv	0.000127653	0.0814975	0.43	0.28	1	117	107
Lrrc29	0.000127929	0.105744	0.385	0.246	1	147	138
Akap8	0.000128145	0.0670537	0.47	0.308	1	397	358
Rogdi	0.000128678	0.0872361	0.221	0.123	1	71	72
Pced1b	0.00012873	0.0957705	0.366	0.232	1	559	566
Arhgef28	0.000132393	0.0958374	0.16	0.079	1	480	424
Maz	0.000134413	0.0632907	0.162	0.079	1	107	110
Fam45a	0.000135201	0.138267	0.279	0.171	1	247	209
Rhot1	0.000135993	0.120765	0.455	0.304	1	468	466
Ppwd1	0.00013628	0.105211	0.349	0.228	1	196	183
Elf1	0.000136322	0.0500454	0.149	0.069	1	458	459
Pin1	0.000136836	0.104972	0.157	0.077	1	117	116
Pura	0.000137801	0.161515	0.564	0.417	1	487	470
Zswim5	0.000138258	0.114778	0.464	0.321	1	260	294
Nisch	0.000138767	0.121829	0.615	0.433	1	678	681
Gfpt1	0.000139449	0.0581638	0.445	0.288	1	255	221
Zfp451	0.000141295	0.131633	0.389	0.254	1	266	260
Rbm28	0.000142536	0.106866	0.536	0.367	1	352	352
Faxc	0.000143838	0.107192	0.37	0.242	1	62	63
Gal3st3	0.000146059	0.0896347	0.121	0.052	1	18	14
Sh3glb1	0.000146945	0.0789109	0.483	0.315	1	378	469
Tmem248	0.000148161	0.0436788	0.166	0.081	1	90	74
E130102H24Rik	0.000148573	0.0929621	0.477	0.325	1	743	783
Zfp384	0.000148739	0.136457	0.24	0.141	1	123	113
Iffo1	0.00014903	0.0691745	0.374	0.234	1	205	218
Srsf10	0.000150503	0.11301	0.443	0.296	1	333	388
Taok2	0.000150932	0.121356	0.213	0.119	1	134	154
Ankhd1	0.000155928	0.161348	0.749	0.569	1	977	928
Akap17b	0.000155983	0.122512	0.287	0.175	1	72	59
Zcchc4	0.000157384	0.0942732	0.228	0.129	1	145	125
Gabpa	0.000157795	0.0730592	0.153	0.073	1	130	137
Ice1	0.00015919	0.1362	0.481	0.339	1	276	233
Fam227a	0.000159272	0.137862	0.234	0.137	1	207	188
Pmpca	0.0001601	0.126683	0.177	0.093	1	112	103
Plekhb2	0.000160499	0.124861	0.287	0.179	1	165	202
Riok3	0.000161531	0.0917522	0.5	0.345	1	374	384
Dcaf13	0.000162463	0.105483	0.257	0.149	1	108	117
Kdm6b	0.000162662	0.0985406	0.166	0.083	1	85	72
Tcp1	0.000162693	0.047722	0.289	0.171	1	447	515
Cdadc1	0.000165105	0.108533	0.421	0.276	1	230	202
Lpin2	0.000165107	0.028308	0.438	0.282	1	252	271
Srsf7	0.00016621	0.115653	0.638	0.468	1	574	461
Ap1b1	0.000168306	0.10403	0.406	0.276	1	180	170
Tef	0.000168485	0.10783	0.46	0.306	1	892	872
Pum2	0.000168769	0.0746206	0.566	0.393	1	520	565
Ift172	0.000169247	0.107534	0.2	0.109	1	107	95
Tmed7	0.000169265	0.0928705	0.185	0.097	1	128	127
5330439K02Rik	0.000169907	0.10429	0.179	0.093	1	111	98
Nup188	0.000170488	0.106406	0.26	0.155	1	123	128
Itgb8	0.000173307	0.0680761	0.113	0.046	1	530	542
Lonrf1	0.000173711	0.119278	0.209	0.115	1	19	19
Rchy1	0.000173891	0.0877697	0.37	0.238	1	252	217
Dnajc15	0.000174214	0.0675935	0.411	0.266	1	274	231
Tfg	0.000174554	0.0992185	0.306	0.188	1	136	151
Sel1l	0.000174705	0.0640027	0.468	0.308	1	303	362
Hdac5	0.000175054	0.096562	0.474	0.321	1	154	148
Zfp516	0.000176086	0.113781	0.245	0.143	1	376	358
Usp40	0.000176655	0.099627	0.549	0.381	1	422	365
Glrx2	0.000178062	0.0572477	0.279	0.167	1	246	256
Tbce	0.000179396	0.144764	0.453	0.312	1	355	345
Wiz	0.000181752	0.0701397	0.164	0.081	1	74	59
Sgce	0.000182187	0.0920013	0.445	0.3	1	372	344
Gm17545	0.0001837	0.105492	0.24	0.139	1	55	66
Pan3	0.00018582	0.141738	0.764	0.599	1	1093	1086
Coq5	0.000186325	0.0890195	0.27	0.161	1	165	127
Rab36	0.000186327	0.100216	0.168	0.087	1	150	106
Terf2	0.00018739	0.0888097	0.262	0.157	1	201	196
Kctd5	0.000188369	0.0885823	0.132	0.06	1	247	229
Gnb2	0.000189302	0.116245	0.357	0.236	1	357	394
Scamp1	0.000189898	0.152217	0.54	0.391	1	321	323
Rad54l2	0.000190463	0.0601604	0.389	0.254	1	179	173
Zfp598	0.000190488	0.0599841	0.211	0.115	1	86	94
Ctdnep1	0.000192351	0.0608914	0.113	0.046	1	58	71
Aatf	0.000192664	0.0837701	0.381	0.242	1	236	259
Rps2	0.000192871	0.0811322	0.364	0.232	1	600	637
Tmem234	0.000193889	0.0693198	0.462	0.306	1	461	471
Aacs	0.000195193	0.0892838	0.126	0.056	1	145	220
Pex14	0.000195663	0.124715	0.364	0.242	1	235	224
Gm10516	0.000195737	0.0659418	0.281	0.165	1	106	88
Ywhag	0.000196336	0.0962137	0.587	0.413	1	309	279
Klhl3	0.000196686	0.0969586	0.438	0.294	1	64	67
Ube2h	0.000198494	0.164168	0.617	0.456	1	722	607
Gnl3	0.000200051	0.103139	0.306	0.194	1	140	135
Xylt1	0.000202849	0.249112	0.564	0.425	1	1561	1744
Klhdc1	0.000202864	0.10443	0.315	0.196	1	94	96
Cops5	0.000205551	0.0892488	0.345	0.218	1	238	232
Gm26549	0.000207896	0.0991528	0.211	0.117	1	109	120
Lysmd3	0.000210465	0.0913831	0.183	0.097	1	60	72
Leng9	0.000213855	0.0922537	0.296	0.181	1	401	357
Cinp	0.000216415	0.0976017	0.153	0.077	1	88	100
Tex50	0.000217152	0.0972481	0.236	0.135	1	21	23
Rgs17	0.000217625	0.142231	0.577	0.413	1	111	147
Cwf19l1	0.000218818	0.0698615	0.113	0.046	1	46	45
Wdr41	0.000220763	0.101037	0.323	0.206	1	265	265
Gm3764	0.000224639	0.13496	0.732	0.548	1	6547	6169
Lnx1	0.000224775	0.118489	0.472	0.323	1	138	112
Bex2	0.000225573	0.0891152	0.351	0.23	1	414	414
Srsf6	0.000225697	0.0644009	0.283	0.169	1	261	269
Clk1	0.000228101	0.106512	0.613	0.435	1	668	642
Tet3	0.000231084	0.138477	0.545	0.395	1	478	404
Hras	0.000231938	0.0660317	0.281	0.171	1	466	462
Hprt	0.000233016	0.104921	0.355	0.23	1	243	234
Fam126b	0.00023357	0.151542	0.634	0.476	1	330	321
Arv1	0.000234046	0.0619457	0.304	0.181	1	133	135
Gt(ROSA)26Sor	0.000236156	0.11364	0.198	0.109	1	139	128
Mrpl43	0.000236306	0.079268	0.147	0.071	1	119	100
Ndufs3	0.000240326	0.0616503	0.334	0.21	1	328	294
Pacs2	0.000241707	0.091524	0.262	0.161	1	216	238
Sh3d19	0.000242188	0.202085	0.255	0.157	1	85	77
Gm16152	0.000242728	0.139716	0.304	0.194	1	28	22
Cpsf7	0.000242865	0.0827393	0.394	0.26	1	302	293
Tmem130	0.00024298	0.085218	0.366	0.24	1	37	34
Bbs9	0.000243831	0.097205	0.451	0.304	1	459	440
Tubb4a	0.000244078	0.132201	0.379	0.256	1	144	171
Ppp4r1	0.000245912	0.0963908	0.457	0.308	1	359	335
Med1	0.000247419	0.0981639	0.34	0.22	1	305	267
Gstz1	0.000247921	0.0578323	0.236	0.135	1	227	187
Abca1	0.000248821	0.0844606	0.209	0.115	1	1175	1017
Osbpl9	0.00025173	0.157837	0.872	0.736	1	1134	1134
Klc1	0.000252762	0.0738369	0.64	0.452	1	448	409
Mthfr	0.000253464	0.0850726	0.198	0.109	1	32	30
C730034F03Rik	0.000255469	0.0527723	0.123	0.054	1	42	48
Trmt13	0.000257032	0.085814	0.338	0.218	1	187	185
Alas2	0.000258004	0.0793738	0.3	0.183	1	109	129
Mcoln1	0.000258754	0.0842625	0.111	0.046	1	55	49
Gm26981	0.000260816	0.046134	0.183	0.097	1	139	140
Pygb	0.000261742	0.0581327	0.236	0.133	1	1341	1280
Phlpp2	0.00026198	0.117371	0.389	0.262	1	167	176
Rsu1	0.000263246	0.0663723	0.262	0.155	1	367	344
Adam12	0.000263962	0.109244	0.113	0.048	1	6	2
Maml2	0.000267405	0.153893	0.313	0.2	1	5263	5636
Sh2b1	0.000267818	0.096412	0.121	0.054	1	101	85
Tent4a	0.000268007	0.111765	0.234	0.139	1	132	102
Fhl1	0.000268392	0.0219133	0.345	0.216	1	141	118
Psd2	0.000268983	0.0593028	0.13	0.058	1	492	629
Prpf40a	0.000275145	0.107515	0.632	0.438	1	493	450
Cep44	0.000278994	0.0775608	0.179	0.095	1	58	51
Ube2e3	0.000279068	0.128509	0.406	0.276	1	280	253
Nvl	0.000279285	0.0933464	0.549	0.391	1	276	281
Pitpnm2	0.000281118	0.0749945	0.417	0.278	1	564	495
Calcoco1	0.000284094	0.114613	0.236	0.141	1	145	144
Rffl	0.00028505	0.102924	0.243	0.145	1	102	120
Gm17435	0.000286001	0.0557515	0.104	0.042	1	51	42
Naa40	0.000287597	0.0745599	0.464	0.317	1	221	202
Id4	0.000288751	0.129513	0.204	0.117	1	1133	1035
Csf2ra	0.000290535	0.0699219	0.251	0.147	1	123	83
Dnajb6	0.000290616	0.10557	0.509	0.357	1	497	476
Zc3h15	0.000298299	0.0552644	0.487	0.331	1	400	392
Plekho1	0.000301763	0.103815	0.338	0.216	1	153	164
Gas2	0.000301826	0.0769326	0.311	0.196	1	87	100
Chfr	0.000303197	0.150921	0.615	0.448	1	414	395
Trip11	0.000304276	0.0839689	0.6	0.429	1	642	629
Zcchc2	0.000305445	0.118874	0.183	0.101	1	100	114
Xpr1	0.000305497	0.172853	0.574	0.409	1	1100	1132
Dpysl3	0.00030588	0.106523	0.117	0.052	1	64	81
Secisbp2l	0.000305982	0.0980086	0.385	0.25	1	313	352
Ralbp1	0.000308929	0.054817	0.379	0.248	1	430	441
Kptn	0.000309409	0.0400372	0.153	0.075	1	74	88
Peg13	0.000311803	0.0896492	0.106	0.044	1	75	86
Nck2	0.000312576	0.0890184	0.319	0.202	1	109	115
Cnot8	0.000313746	0.0735954	0.16	0.081	1	94	88
Cfap36	0.000319441	0.116695	0.464	0.327	1	441	417
Dnajc11	0.000320235	0.0591209	0.34	0.216	1	130	156
Gle1	0.000321152	0.0767528	0.266	0.163	1	173	167
Plgrkt	0.00032155	0.0736849	0.268	0.161	1	194	182
Celf3	0.00032287	0.0847249	0.594	0.427	1	99	109
Clk3	0.00032325	0.0598201	0.183	0.097	1	111	119
Plekha3	0.000324609	0.0883334	0.209	0.119	1	111	130
A230072C01Rik	0.000325281	0.112457	0.128	0.06	1	75	74
Zhx2	0.000328361	0.0940469	0.223	0.129	1	1298	1308
Arid1a	0.00033009	0.104939	0.491	0.341	1	842	833
Gm14372	0.000332247	0.104859	0.345	0.228	1	10	19
Fbxo21	0.000332437	0.105043	0.291	0.183	1	99	94
Fam207a	0.000333666	0.0899611	0.143	0.071	1	76	86
Ube2z	0.000335604	0.101245	0.134	0.065	1	93	79
Kansl3	0.000335648	0.120556	0.451	0.31	1	362	374
Icam5	0.000338102	0.0578552	0.204	0.115	1	74	67
Cdca7	0.000338294	0.081445	0.149	0.073	1	40	33
Gm4876	0.000340771	0.163269	0.151	0.075	1	500	534
Dnajb4	0.000341878	0.0927324	0.394	0.272	1	348	319
Mdn1	0.000345081	0.113245	0.56	0.401	1	204	206
Rnf8	0.000345671	0.0709318	0.364	0.234	1	264	236
Csad	0.000348414	0.0856437	0.27	0.165	1	327	325
Kdm5a	0.000349176	0.10973	0.521	0.367	1	533	524
Gad2	0.000349392	0.173052	0.811	0.653	1	307	323
Cbfb	0.000349697	0.0606053	0.106	0.044	1	322	292
Plekhh2	0.000350434	0.156866	0.481	0.351	1	23	23
Tmem47	0.000352848	0.0463699	0.215	0.123	1	1108	1094
Szrd1	0.000355295	0.0526822	0.187	0.099	1	159	178
Rps5	0.000355632	0.0985935	0.315	0.204	1	597	650
Gm16286	0.000356938	0.106513	0.215	0.125	1	180	201
Fam13a	0.000357787	0.118307	0.281	0.173	1	260	244
Crtc3	0.00036266	0.144529	0.604	0.452	1	1163	1192
Eif1ax	0.00036534	0.0377111	0.191	0.103	1	175	175
Hgs	0.000366435	0.0679221	0.132	0.062	1	61	78
Dcaf7	0.000372531	0.0690775	0.351	0.224	1	172	166
Ctr9	0.000373845	0.101749	0.245	0.147	1	148	177
Tmem106b	0.000374173	0.0668304	0.272	0.165	1	247	261
Api5	0.000375639	0.128511	0.289	0.183	1	223	243
Dvl2	0.000379564	0.0568229	0.151	0.075	1	59	60
Pnisr	0.000384419	0.142686	0.891	0.788	1	2425	2364
Zfp532	0.000384848	0.116066	0.604	0.44	1	1084	998
Pdap1	0.0003857	0.0657402	0.181	0.097	1	220	251
5430405H02Rik	0.000387595	0.0535622	0.302	0.192	1	256	242
Psmd3	0.000388033	0.0542516	0.162	0.083	1	101	75
Kazn	0.000394069	0.121397	0.613	0.462	1	79	92
Ablim3	0.000394733	0.146167	0.766	0.585	1	13	7
Katnbl1	0.000396897	0.115932	0.287	0.183	1	174	170
Sf3b6	0.000397066	0.0585976	0.319	0.204	1	277	244
Pfkfb2	0.000400644	0.0470763	0.253	0.147	1	138	162
Atp5k	0.000402962	0.0613294	0.317	0.196	1	547	528
Mad1l1	0.000406405	0.0413172	0.298	0.183	1	171	124
Sgsm2	0.000408294	0.0683384	0.479	0.337	1	264	245
Vwc2l	0.000409874	0.209165	0.483	0.351	1	6	11
Gm14582	0.00041235	0.107568	0.211	0.123	1	8	6
Synj2	0.000413332	0.0755367	0.143	0.071	1	21	21
Rps6kb2	0.000413848	0.0943181	0.326	0.21	1	108	113
Max	0.000415989	0.0785787	0.249	0.151	1	262	269
Kif3a	0.000416152	0.0712378	0.43	0.284	1	247	212
Cep97	0.000416703	0.0577737	0.26	0.157	1	159	138
Acsl3	0.00041755	0.0963759	0.385	0.258	1	5194	5591
Dgkd	0.000418054	0.159336	0.689	0.534	1	240	234
Rela	0.000418374	0.0502374	0.136	0.065	1	65	64
Atp6ap1	0.000423055	0.0557582	0.247	0.147	1	163	145
Inpp5b	0.000426871	0.0894146	0.347	0.23	1	127	122
Mvb12b	0.000429833	0.0857637	0.485	0.345	1	459	418
Epm2aip1	0.000429945	0.0994487	0.2	0.113	1	268	263
Polr2k	0.000434315	0.0579831	0.187	0.103	1	141	141
Mrps15	0.000434718	0.0788014	0.2	0.113	1	118	108
Ppp6c	0.00043498	0.0944211	0.343	0.224	1	229	246
Zdhhc1	0.000435223	0.0665094	0.249	0.147	1	161	113
Nfxl1	0.000435853	0.0634056	0.179	0.095	1	102	84
Gm26871	0.000438307	0.179507	0.523	0.383	1	42	32
Zkscan3	0.000438364	0.0727665	0.421	0.284	1	410	404
Zfp326	0.000439803	0.0734539	0.349	0.226	1	281	246
Arl5b	0.000442996	0.0568584	0.198	0.111	1	122	139
Trap1	0.000443473	0.0476918	0.249	0.147	1	106	105
Mtmr2	0.000445531	0.0928525	0.277	0.173	1	140	134
Pcbd2	0.000446239	0.0899334	0.23	0.135	1	307	263
Tmem63b	0.000448293	0.0406213	0.477	0.321	1	214	205
Atp11c	0.000450541	0.104206	0.328	0.218	1	337	317
Cnot6l	0.000450869	0.117918	0.491	0.347	1	263	282
Rcan3	0.000451404	0.0824453	0.245	0.145	1	84	75
Nsun7	0.000452634	0.0702633	0.27	0.165	1	205	177
Nus1	0.000454426	0.041706	0.281	0.175	1	153	150
Chrnb2	0.000455803	0.092232	0.14	0.071	1	23	24
Rangap1	0.00046034	0.0940859	0.247	0.151	1	128	132
Impad1	0.000463006	0.0755655	0.187	0.103	1	141	167
Zfp827	0.000465706	0.0889691	0.638	0.472	1	372	438
Zfp777	0.000467433	0.0890956	0.177	0.097	1	74	74
Prkar1b	0.000469377	0.0539929	0.555	0.397	1	121	113
Cdk11b	0.000472078	0.0462285	0.366	0.242	1	273	293
Rita1	0.000472446	0.114251	0.14	0.071	1	106	94
Gkap1	0.000472768	0.0584418	0.402	0.266	1	371	379
Garnl3	0.000474801	0.151706	0.423	0.304	1	416	568
Rmc1	0.000476501	0.0430342	0.117	0.052	1	50	41
Npas3	0.000476669	0.13295	0.487	0.349	1	10297	10931
Kdm2b	0.000477073	0.100443	0.387	0.264	1	160	173
4632427E13Rik	0.000477443	0.0784724	0.504	0.353	1	526	538
Zbtb7c	0.00047945	0.0745291	0.119	0.054	1	327	334
Tnks2	0.000481065	0.112168	0.632	0.462	1	633	683
2610021A01Rik	0.000481736	0.103205	0.211	0.123	1	96	105
Rnf170	0.000481991	0.0863349	0.223	0.131	1	183	185
Serinc5	0.000484569	0.11008	0.283	0.181	1	45	45
4930405A21Rik	0.000487938	0.0742785	0.221	0.131	1	58	60
Mthfd2	0.000489179	0.0916127	0.243	0.149	1	35	38
Rmnd5b	0.000489311	0.0427291	0.211	0.121	1	89	84
Ssu72	0.000493667	0.078401	0.338	0.22	1	291	338
Clmn	0.000500175	0.14424	0.221	0.133	1	2127	2325
Arl8b	0.000500776	0.0490166	0.323	0.204	1	216	225
Ldb3	0.00050875	0.0733393	0.164	0.087	1	22	34
Lamb1	0.000509709	0.0939374	0.677	0.51	1	45	54
Egln2	0.000509928	0.0438016	0.126	0.058	1	110	93
Gm11099	0.000512281	0.128967	0.374	0.258	1	171	172
Entpd5	0.000514124	0.0789706	0.147	0.075	1	121	126
Trmt6	0.00051604	0.0790852	0.232	0.139	1	88	75
Usp10	0.00051612	0.109104	0.355	0.238	1	141	137
Ubb	0.000517656	0.0460371	0.557	0.397	1	1272	1154
Bclaf1	0.000522801	0.0976183	0.657	0.496	1	821	819
Stat5b	0.000523485	0.0826185	0.485	0.337	1	332	364
Wdpcp	0.000528186	0.0676205	0.368	0.248	1	514	559
Med27	0.000534698	0.101126	0.46	0.331	1	273	271
Cops7a	0.000534867	0.0839414	0.134	0.067	1	103	85
Wdfy1	0.00053736	0.102948	0.328	0.218	1	130	102
Srrm1	0.000537392	0.106076	0.609	0.448	1	588	550
Tenm1	0.000537675	0.175998	0.913	0.802	1	48	31
Synpr	0.000537835	0.224783	0.409	0.306	1	57	36
Ciapin1	0.000539616	0.120009	0.209	0.123	1	122	102
Dchs2	0.000540071	0.0609109	0.234	0.139	1	11	4
Napa	0.000542447	0.0183231	0.247	0.143	1	175	156
Fam53a	0.000543557	0.0464182	0.143	0.071	1	72	107
Pim2	0.000543823	0.0686687	0.164	0.087	1	29	45
Zdhhc21	0.000549886	0.0628837	0.453	0.31	1	300	300
Dmac2l	0.000550991	0.0747697	0.134	0.067	1	94	73
Rhof	0.000555445	0.050773	0.279	0.173	1	85	54
Zfp362	0.00055761	0.053711	0.215	0.123	1	148	132
Flad1	0.000559983	0.0749478	0.115	0.052	1	77	84
Sav1	0.000560017	0.0988408	0.157	0.085	1	111	96
Dstyk	0.000560211	0.072679	0.483	0.333	1	514	520
Tmem214	0.000563757	0.0765889	0.243	0.145	1	109	90
Sys1	0.000564675	0.0510855	0.255	0.153	1	161	141
Setd4	0.000564857	0.0882892	0.347	0.232	1	89	67
Bptf	0.000565393	0.0652256	0.664	0.478	1	746	753
Mrps33	0.000565866	0.0536508	0.319	0.204	1	396	461
Nfatc3	0.000579266	0.0203079	0.415	0.278	1	422	377
Knop1	0.000579266	0.0573811	0.291	0.181	1	248	199
Malsu1	0.000584547	0.105859	0.313	0.204	1	223	221
Tbc1d31	0.000589681	0.0472643	0.27	0.167	1	144	136
Trim43c	0.000590482	0.0351782	0.234	0.137	1	80	84
Glud1	0.000596034	0.0549376	0.426	0.29	1	1825	1945
Trpc6	0.000596865	0.0751081	0.653	0.482	1	8	28
Pibf1	0.000598637	0.101443	0.553	0.391	1	696	619
Man2b1	0.000598661	0.0142515	0.164	0.085	1	51	40
Flrt1	0.000602313	-0.00284451	0.317	0.2	1	287	307
Mpdz	0.000603865	0.0902471	0.351	0.236	1	325	360
Ppa2	0.00060475	0.0662966	0.296	0.185	1	165	171
Sgcz	0.000610248	-0.174927	0.998	0.998	1	232	249
Cyb5b	0.000610273	0.100682	0.377	0.258	1	454	448
Plec	0.000610766	0.0554379	0.466	0.315	1	192	229
Hirip3	0.00061371	0.0583533	0.177	0.097	1	60	63
Erc1	0.000614615	0.116787	0.777	0.615	1	1096	1153
Cacna1b	0.000615224	0.143937	0.772	0.593	1	32	36
Basp1	0.000616526	0.0971533	0.402	0.276	1	221	243
Bcan	0.000617673	0.0658255	0.34	0.22	1	2223	2189
Gm10550	0.000621505	0.0952634	0.262	0.163	1	125	105
Uevld	0.000623187	0.0730729	0.187	0.105	1	109	106
Tmem9	0.000627488	0.0771015	0.155	0.081	1	71	67
Zfp2	0.000628614	0.0672373	0.223	0.131	1	80	102
Chpt1	0.000630143	0.0749146	0.477	0.337	1	699	812
Dlgap4	0.000630294	0.14976	0.672	0.512	1	406	408
Gm41077	0.000630931	0.109958	0.128	0.062	1	166	168
Nfs1	0.000634386	0.0849565	0.311	0.204	1	276	197
Arrdc3	0.000634457	0.074071	0.183	0.103	1	248	202
Igfbp4	0.000638261	0.12114	0.323	0.214	1	22	16
Tubgcp3	0.000638788	0.0894919	0.236	0.143	1	122	104
Bbs4	0.000639392	0.115753	0.234	0.143	1	85	79
Pikfyve	0.000641509	0.0453227	0.402	0.272	1	297	310
Slc2a8	0.000642493	0.0550055	0.121	0.056	1	67	51
Snhg20	0.000645056	0.0816755	0.557	0.405	1	396	375
Asb2	0.000645151	0.0529806	0.132	0.065	1	2	3
Slc25a3	0.000646487	0.119342	0.687	0.504	1	902	929
Gpd1l	0.000655093	0.0580336	0.13	0.062	1	88	81
Tial1	0.000655553	0.116265	0.602	0.44	1	435	410
Maml3	0.000657027	0.274164	0.668	0.544	1	588	660
Sun1	0.000658488	0.0708515	0.413	0.28	1	287	280
Ppm1a	0.000659319	0.0527428	0.483	0.331	1	445	430
Sec22a	0.000659857	0.0406193	0.381	0.254	1	196	184
Jmjd6	0.000662698	0.0563403	0.123	0.058	1	96	77
Tmem11	0.000669511	0.0950945	0.134	0.067	1	76	75
Gstcd	0.000671672	0.0636782	0.204	0.117	1	108	112
Mbd3	0.000671691	0.0668727	0.134	0.067	1	100	114
Cept1	0.000673517	0.078097	0.353	0.234	1	212	232
Gna14	0.000676138	0.0513392	0.319	0.206	1	4	1
Pcbp3	0.000677294	0.0724798	0.46	0.31	1	112	132
Btbd11	0.000679421	0.122296	0.328	0.218	1	26	17
Plpp4	0.000679615	0.0731286	0.115	0.052	1	37	59
Mgat1	0.000681655	0.0530417	0.14	0.071	1	118	115
Cyb5r4	0.000683097	0.107282	0.334	0.22	1	165	190
Wdr48	0.000686439	0.0874057	0.226	0.137	1	135	126
Ptcd3	0.00068679	0.105271	0.353	0.244	1	200	202
Fkbp15	0.000692893	0.00227534	0.33	0.21	1	261	228
Cbx6	0.000694016	0.0867541	0.326	0.214	1	260	270
Zgpat	0.000694801	0.0557218	0.243	0.147	1	103	101
Gm1992	0.000697223	-0.317333	0.721	0.696	1	9	10
Gars	0.000698177	0.0599053	0.426	0.294	1	122	95
Ago4	0.00070213	0.0967043	0.334	0.222	1	122	140
Ccnd3	0.00070517	0.098672	0.143	0.073	1	1181	961
Xiap	0.000706332	0.0784276	0.368	0.252	1	605	571
Taf1d	0.000709937	0.104746	0.621	0.452	1	334	354
Lats1	0.000710813	0.0701658	0.33	0.216	1	313	324
Ensa	0.000718386	0.086402	0.462	0.321	1	302	318
Nol11	0.000719305	0.0901191	0.264	0.165	1	117	123
Ccdc167	0.000719571	0.0676534	0.245	0.149	1	119	123
Sipa1l2	0.000722095	0.114309	0.487	0.337	1	123	123
Cct4	0.000723141	0.0722581	0.23	0.139	1	164	163
Atcay	0.000727624	0.0955756	0.477	0.345	1	46	61
Plekha1	0.000727692	0.0959675	0.504	0.359	1	333	320
Nsrp1	0.000733159	0.0557566	0.219	0.127	1	184	205
Slc39a14	0.000733631	0.111325	0.272	0.173	1	169	152
Gpr19	0.000741244	0.0817908	0.157	0.085	1	226	210
Cnpy3	0.000743939	0.0322518	0.132	0.065	1	84	95
Rnf38	0.00075104	0.0467338	0.443	0.302	1	392	374
Pdcd6ip	0.000753463	0.057581	0.257	0.157	1	186	182
A930037H05Rik	0.000755728	0.0477839	0.109	0.048	1	240	220
Ociad2	0.000757255	0.0312777	0.328	0.212	1	93	87
Ncbp2	0.000758809	0.0520174	0.185	0.103	1	101	111
Dhrs3	0.000760461	0.0825815	0.113	0.052	1	54	63
Sh3gl2	0.000760514	0.121244	0.615	0.456	1	69	68
Actr2	0.00076052	0.0825402	0.577	0.419	1	463	470
Abhd10	0.000764123	0.0705459	0.183	0.103	1	165	168
Desi1	0.000766621	0.114316	0.528	0.391	1	297	333
Pex19	0.000768096	0.0942135	0.157	0.085	1	118	109
Trafd1	0.000768626	0.0484433	0.315	0.202	1	172	130
Eprs	0.00077269	0.0164153	0.545	0.381	1	301	282
Ttyh3	0.000775801	0.0916479	0.377	0.26	1	1067	1089
Inip	0.000776685	0.080238	0.113	0.052	1	42	34
Pkn1	0.000778943	0.059281	0.302	0.194	1	196	144
Csnk1g2	0.000781131	0.118864	0.198	0.119	1	142	171
Phtf2	0.000785802	0.044001	0.545	0.381	1	161	124
Tipin	0.000786375	0.0417231	0.16	0.085	1	126	103
Phf6	0.000789731	0.0449058	0.443	0.306	1	220	229
Ddx31	0.000790389	0.0617823	0.179	0.101	1	92	108
Aebp2	0.000793164	0.0747583	0.389	0.27	1	273	299
Klhl5	0.000794886	0.0683574	0.196	0.113	1	467	443
Grip2	0.000795596	0.124753	0.313	0.206	1	7	6
Ptpn11	0.000797148	0.104174	0.521	0.375	1	216	262
Zmym1	0.000798687	0.0621791	0.194	0.111	1	57	83
Alk	0.000798963	0.114951	0.781	0.649	1	571	441
Csnk1e	0.000799393	0.0546891	0.198	0.113	1	130	144
Rhoj	0.00080138	0.0762076	0.153	0.081	1	53	64
Gtf2a2	0.00080218	0.0240951	0.298	0.19	1	341	234
Lonrf2	0.000803646	0.0917357	0.43	0.294	1	157	126
Gm28403	0.00080444	0.0457252	0.113	0.052	1	32	28
Srsf2	0.000804771	0.11974	0.63	0.47	1	517	462
Itsn2	0.000805161	0.134933	0.596	0.442	1	745	785
Thra	0.000809323	0.0594849	0.521	0.377	1	749	675
A630089N07Rik	0.000810521	0.0405648	0.449	0.308	1	485	498
Gm36388	0.000820644	0.0815654	0.251	0.157	1	13	20
Zfp397	0.000821953	0.0658757	0.355	0.238	1	289	317
Ankrd50	0.00082214	0.0745176	0.255	0.157	1	41	33
Tmem216	0.000829714	0.0761043	0.328	0.214	1	187	204
Cdkl3	0.000836695	0.129332	0.313	0.212	1	331	322
Peli2	0.000839443	0.127628	0.396	0.278	1	782	663
Sugt1	0.000841083	0.0576149	0.313	0.204	1	317	315
Lactb2	0.000844125	0.0396757	0.217	0.127	1	186	173
Rab4b	0.000852664	0.100246	0.194	0.111	1	177	221
Farsa	0.000854237	0.0824246	0.213	0.129	1	110	78
Gtpbp8	0.000855633	0.0543215	0.221	0.131	1	167	137
Mta1	0.000860125	0.0895689	0.172	0.097	1	121	113
Vps11	0.000860728	0.0174319	0.189	0.109	1	81	77
Nsd2	0.000862865	0.110517	0.691	0.53	1	376	326
Tarbp2	0.000865295	0.0769755	0.138	0.071	1	76	50
Msl1	0.00087345	0.0787806	0.296	0.192	1	312	322
Smim13	0.000875203	0.0197419	0.343	0.222	1	179	169
Cabp1	0.000878053	0.0727226	0.468	0.333	1	39	39
AU040320	0.000879183	0.0698292	0.464	0.325	1	487	411
Taf1b	0.000882427	0.0492421	0.474	0.335	1	216	234
Dmac2	0.000883876	0.0757281	0.264	0.165	1	136	122
Camk2g	0.000884473	0.0445	0.447	0.3	1	1712	1718
Adprm	0.000886718	0.0419454	0.149	0.079	1	92	62
Slc25a13	0.000888596	0.0646347	0.234	0.145	1	14	28
Slc25a14	0.000889829	0.066076	0.183	0.105	1	101	93
Thoc1	0.000893126	0.105931	0.562	0.425	1	345	362
Sugp2	0.000893536	0.0898225	0.313	0.208	1	217	217
9630014M24Rik	0.000895164	0.154027	0.504	0.379	1	544	634
Unk	0.000897935	0.0886995	0.24	0.149	1	206	212
Fam160b1	0.000898334	0.0743209	0.183	0.105	1	80	88
Cep70	0.000898558	0.117532	0.421	0.294	1	167	156
Gramd1a	0.000898966	0.073289	0.226	0.135	1	112	102
Lgmn	0.000899555	0.0913321	0.183	0.105	1	128	135
Tut7	0.000899907	0.0737069	0.413	0.282	1	378	411
Zfp706	0.000903075	0.0705056	0.198	0.115	1	219	240
Nup155	0.00090311	0.0276808	0.196	0.111	1	78	79
Luc7l	0.000906395	0.0696334	0.411	0.28	1	315	298
Jam3	0.000907628	0.0349957	0.272	0.171	1	117	127
Tyk2	0.000908344	0.0342333	0.189	0.107	1	98	99
Bbof1	0.000909482	0.103359	0.445	0.315	1	493	410
Rictor	0.000909888	0.0907677	0.557	0.399	1	450	466
Lzic	0.000909964	0.0317808	0.136	0.069	1	113	112
Zfp157	0.000910738	0.0456229	0.351	0.228	1	155	137
Txlng	0.000916789	0.0885034	0.502	0.367	1	420	408
Rimkla	0.000918209	0.0759405	0.204	0.121	1	46	54
Cdc40	0.000918447	0.0985331	0.37	0.256	1	247	261
Nkx2-1	0.000919236	0.0477622	0.264	0.165	1	3	2
Zfp40	0.000920951	0.0399656	0.215	0.129	1	112	114
Rimklb	0.000923195	0.0615574	0.179	0.101	1	693	693
Pou3f3	0.000924216	0.0613364	0.264	0.163	1	882	805
Mri1	0.000927256	0.0787561	0.189	0.111	1	107	80
Rnf44	0.000927893	0.0297644	0.2	0.117	1	142	115
Ndufv3	0.000936767	0.0757574	0.219	0.131	1	223	274
D430042O09Rik	0.000936977	0.0581222	0.457	0.312	1	377	340
Fbl	0.000937109	-0.00855024	0.3	0.188	1	175	167
Rbm4b	0.000937531	0.124959	0.557	0.419	1	514	473
Gm42413	0.000939318	0.0982465	0.268	0.169	1	98	113
Uba52	0.000941232	0.0443164	0.17	0.093	1	116	123
Ccdc82	0.000941258	0.0630875	0.281	0.177	1	194	243
Rab11fip5	0.000942367	0.0525966	0.217	0.129	1	49	51
Gm10419	0.000944006	0.0844986	0.421	0.292	1	87	77
Dancr	0.000949222	0.0829486	0.251	0.161	1	151	124
Cux1	0.000954576	0.120968	0.736	0.573	1	942	931
Hspa9	0.000960392	0.102064	0.526	0.373	1	361	355
Rbm34	0.000960619	0.039064	0.213	0.125	1	82	100
Eif4e	0.000963519	0.0353268	0.468	0.327	1	228	244
Dynlt1a	0.000965054	0.0313673	0.217	0.129	1	38	39
Bicd2	0.00096654	0.0606778	0.255	0.157	1	106	125
Eif4h	0.000968964	0.00474589	0.383	0.252	1	386	369
Anapc11	0.000973201	0.0709948	0.149	0.079	1	158	158
Zranb3	0.000976572	0.0733463	0.14	0.073	1	169	162
Ptpn1	0.000978386	0.0638022	0.464	0.323	1	235	228
Ttf1	0.000979389	0.0367373	0.215	0.129	1	166	146
Dock2	0.000983203	0.11709	0.187	0.107	1	41	21
Klhl8	0.000988797	0.100864	0.226	0.137	1	122	86
Caml	0.000988815	0.107232	0.306	0.206	1	245	186
Ptpdc1	0.000990091	0.0455233	0.234	0.143	1	114	117
Tspoap1	0.00099315	0.0931424	0.487	0.357	1	221	221
Hsd17b12	0.000997842	0.0786909	0.357	0.24	1	257	258
Rnasek	0.00100164	0.0518731	0.179	0.099	1	263	270
Ifrd1	0.00100332	0.063008	0.383	0.258	1	453	507
Brix1	0.00100596	0.053158	0.172	0.095	1	103	96
Mfsd14a	0.00100948	0.0573078	0.296	0.188	1	199	230
Tmem128	0.00101448	0.065462	0.102	0.046	1	91	80
Mthfd1l	0.0010148	0.0847042	0.281	0.181	1	48	48
Atp1a1	0.00101756	0.082857	0.33	0.218	1	242	242
Klhl7	0.00101812	0.110506	0.623	0.462	1	447	380
Klf9	0.00102119	0.0730314	0.438	0.306	1	991	1117
Tubb4b	0.00102491	0.0818664	0.117	0.056	1	185	196
Ppp5c	0.00102625	0.0576775	0.16	0.087	1	123	95
Plcxd1	0.00102768	0.0461939	0.106	0.048	1	38	40
Ccnl2	0.00103104	0.0721162	0.496	0.349	1	687	666
Gcnt7	0.00103201	0.0382803	0.268	0.167	1	135	110
Ift52	0.00103471	0.105854	0.247	0.157	1	170	153
Eloc	0.00103968	0.0341671	0.281	0.177	1	267	245
Grk2	0.0010468	0.0381938	0.109	0.05	1	85	103
Pggt1b	0.00105226	0.0776265	0.262	0.165	1	147	150
Cep83	0.00105325	0.107254	0.609	0.458	1	288	284
Hyou1	0.00105402	0.0757319	0.143	0.075	1	57	68
Slc35f5	0.00105602	0.0676421	0.151	0.081	1	72	67
Stx16	0.00105849	0.0942861	0.672	0.494	1	698	694
Gm36279	0.00106008	0.0651014	0.198	0.115	1	90	77
Fxr2	0.00106011	0.0663229	0.294	0.194	1	209	201
Asic1	0.00106416	0.0801061	0.317	0.214	1	32	32
Maged1	0.0010671	0.0594051	0.285	0.181	1	238	207
Gspt1	0.00108123	0.0211063	0.434	0.296	1	331	321
Rsrc2	0.00108215	0.0554395	0.564	0.411	1	749	689
Snx32	0.00108427	0.0323182	0.509	0.351	1	453	423
Rab4a	0.00109696	0.0745784	0.204	0.121	1	77	88
Ankrd44	0.00109772	0.0505318	0.394	0.264	1	101	82
Coro2b	0.00110142	0.0503671	0.655	0.48	1	610	584
Gm5493	0.00110203	0.0451862	0.123	0.06	1	20	29
Ppp6r1	0.00110228	0.0394122	0.179	0.101	1	109	130
Csdc2	0.00110271	0.0542607	0.328	0.212	1	455	436
Gm45352	0.0011029	0.0991421	0.206	0.125	1	4	4
Tbc1d22b	0.00110853	0.0862543	0.24	0.151	1	143	151
Tmem136	0.00110948	0.0515225	0.136	0.071	1	77	68
Smyd4	0.00111366	0.0461843	0.183	0.103	1	91	102
Borcs5	0.0011308	0.0709133	0.177	0.101	1	81	99
Dhx29	0.00113557	0.122263	0.196	0.119	1	99	110
Fto	0.00113622	0.143405	0.815	0.657	1	1150	1139
Ak5	0.00113799	0.0966395	0.287	0.19	1	52	52
Unc13a	0.00114121	0.0906008	0.664	0.474	1	94	93
Atp13a1	0.0011434	0.0420283	0.14	0.073	1	53	45
Rab12	0.00114792	0.103674	0.366	0.25	1	273	307
Zfp933	0.00115162	0.0627559	0.343	0.232	1	215	225
Mir99ahg	0.0011518	0.128967	0.953	0.895	1	12678	12746
Mbip	0.00115201	0.0747308	0.496	0.351	1	219	217
Rnf167	0.00115333	0.0747544	0.149	0.081	1	104	103
Pelp1	0.00116188	0.0325454	0.151	0.081	1	64	57
Helq	0.00116589	0.0500507	0.279	0.175	1	108	89
Ttc26	0.00116953	0.0847991	0.128	0.065	1	100	87
Smg9	0.0011702	0.0539556	0.181	0.105	1	55	70
Ctbp2	0.0011716	0.0355897	0.204	0.123	1	208	181
B230217J21Rik	0.00117164	0.168877	0.257	0.171	1	76	87
Rlf	0.0011723	0.0887884	0.56	0.411	1	381	384
AV039307	0.00117255	0.0318937	0.115	0.054	1	67	62
Stmn4	0.00117489	0.08447	0.211	0.127	1	197	214
Vipas39	0.00118093	0.099782	0.272	0.179	1	148	139
Pex10	0.00118188	0.0946596	0.106	0.05	1	39	61
Nufip1	0.00118389	0.0851036	0.191	0.113	1	59	78
Rpn1	0.00118461	0.0262597	0.136	0.069	1	132	119
Hnrnpm	0.00118755	0.12126	0.638	0.476	1	715	661
Itpk1	0.00119107	0.0922159	0.179	0.103	1	288	243
Tti1	0.00119434	0.0865063	0.115	0.056	1	93	60
Slc41a2	0.00119564	0.0509763	0.283	0.183	1	42	43
Vwa5b2	0.00119637	0.107175	0.247	0.159	1	5	1
Dnm1	0.00120384	0.0463427	0.596	0.419	1	171	167
Acot13	0.00120717	0.0597015	0.191	0.113	1	232	233
Ftl1	0.00120987	0.0316714	0.232	0.141	1	390	437
Ccdc78	0.00121004	0.0633181	0.102	0.046	1	112	73
Atp9a	0.00121094	0.0495529	0.579	0.413	1	152	125
Marcks	0.00121117	0.0115931	0.166	0.091	1	157	164
Snhg12	0.00121179	0.0427176	0.185	0.107	1	129	127
Prpf19	0.00121261	0.0699735	0.172	0.097	1	92	122
Ap4e1	0.00121416	0.0574296	0.255	0.161	1	172	138
Galnt2	0.00122372	0.0768417	0.372	0.254	1	138	116
Nsd3	0.0012246	0.149604	0.857	0.702	1	881	920
Gm10125	0.00122924	0.132206	0.457	0.331	1	732	753
Neurl4	0.00123558	0.101081	0.2	0.121	1	122	96
Ell2	0.00123776	0.0926287	0.479	0.341	1	69	91
Rad23b	0.00124287	0.0696274	0.44	0.312	1	307	310
Senp2	0.00124745	0.0925205	0.44	0.317	1	286	302
Pisd	0.00124779	0.0736344	0.26	0.165	1	181	165
Snx2	0.00124929	0.0354999	0.409	0.28	1	318	348
Akap7	0.00125187	0.0872143	0.532	0.389	1	402	559
Etv1	0.00125769	0.0492128	0.781	0.619	1	198	241
Esf1	0.00126283	0.115159	0.423	0.302	1	319	288
Zfp983	0.00126308	0.0439359	0.149	0.079	1	93	86
Hmgxb3	0.00126508	0.0576193	0.302	0.2	1	142	135
Egln1	0.00126766	0.081091	0.264	0.169	1	173	155
Fbxl18	0.00127554	0.056978	0.13	0.067	1	104	86
Hpcal4	0.00128209	0.0786951	0.179	0.103	1	214	234
Nxf1	0.00128708	0.0748513	0.211	0.129	1	129	123
Ctps2	0.00128824	0.0547073	0.411	0.288	1	232	202
Disp2	0.0012883	0.0613657	0.33	0.216	1	32	25
Bcl2l13	0.00128883	0.0664152	0.279	0.183	1	161	143
Sppl2a	0.00129053	0.00475854	0.404	0.278	1	210	211
Pdhx	0.00129492	0.0704634	0.315	0.21	1	124	102
Ube2v1	0.00129866	0.0719067	0.183	0.107	1	122	127
Ube2q2	0.00130202	0.0902509	0.447	0.319	1	253	282
Atp5md	0.0013269	0.0565838	0.485	0.331	1	834	833
Ahcyl2	0.00134709	0.14603	0.681	0.534	1	829	772
Usp19	0.00134937	0.10501	0.36	0.25	1	418	330
Terb1	0.00134971	0.0628957	0.1	0.046	1	24	25
Ypel4	0.00135213	0.0910756	0.304	0.206	1	20	10
Gnl2	0.00135736	0.0564012	0.257	0.161	1	130	144
Phldb2	0.00136032	0.115315	0.106	0.05	1	105	96
Prxl2c	0.00136092	0.0412088	0.438	0.302	1	178	155
Tmeff1	0.00136111	0.110972	0.317	0.218	1	151	147
Bicra	0.00136673	0.0359482	0.426	0.294	1	427	419
Plcb4	0.0013677	0.0581695	0.651	0.502	1	782	781
Tmem186	0.00137991	0.0377856	0.17	0.095	1	51	50
Nipal3	0.00138252	0.0773052	0.194	0.117	1	74	50
Gm13889	0.0013838	0.0883517	0.1	0.046	1	49	57
Cdc42bpb	0.00138524	0.0446797	0.396	0.272	1	350	343
Kank2	0.00138627	0.0819671	0.1	0.046	1	159	190
Arpc1b	0.00138935	0.0857204	0.109	0.052	1	59	59
1700112D23Rik	0.00138985	0.0685553	0.13	0.067	1	49	59
Maea	0.0013913	0.0494499	0.304	0.196	1	196	197
Slc39a9	0.00139396	0.0706417	0.191	0.113	1	147	133
Slitrk4	0.00139503	0.0391277	0.17	0.095	1	39	43
Top3b	0.00139804	0.0245292	0.228	0.139	1	115	140
Tmem60	0.00140367	0.0552019	0.17	0.097	1	111	96
Tor1aip1	0.00140485	0.06739	0.226	0.139	1	621	584
Nipsnap2	0.00140503	0.0619035	0.511	0.363	1	432	381
Gm34759	0.00140615	0.0826065	0.194	0.113	1	1	2
Slc38a7	0.00140641	0.0946186	0.136	0.073	1	42	28
Rdh13	0.00140794	0.0790912	0.134	0.071	1	62	73
Hnrnpll	0.00140807	0.0462409	0.374	0.254	1	230	235
Nsmce2	0.00141347	0.0925129	0.653	0.502	1	775	832
2810432F15Rik	0.0014207	0.0819284	0.396	0.272	1	155	151
Luc7l2	0.00142125	0.107457	0.964	0.905	1	2837	2653
Acp1	0.00142264	0.136563	0.445	0.327	1	357	367
Xpnpep3	0.0014267	0.0897685	0.289	0.192	1	219	223
Pdha1	0.00142751	0.064804	0.209	0.127	1	253	224
Myl12b	0.0014283	0.0781866	0.353	0.246	1	254	262
Gas8	0.00142925	0.0682584	0.191	0.113	1	90	82
Cpne8	0.00143089	0.0695712	0.317	0.212	1	157	154
Zbtb21	0.00143237	0.0404142	0.121	0.06	1	60	50
Armcx5	0.00143428	0.0598456	0.181	0.105	1	76	81
Ncoa5	0.0014358	0.0832344	0.419	0.294	1	255	319
Atxn7l3b	0.00143739	0.0132113	0.291	0.19	1	318	365
Zfhx2os	0.00144131	0.0646027	0.17	0.095	1	47	69
Ppt2	0.00144142	0.0740049	0.143	0.077	1	107	85
Gm26542	0.00144172	0.070388	0.409	0.286	1	298	303
Mrpl54	0.00144356	0.0493571	0.111	0.052	1	72	92
Zfp407	0.0014439	0.0867841	0.532	0.385	1	525	542
P3h3	0.00144402	0.0512019	0.179	0.103	1	164	143
Fbxw7	0.00144707	0.121977	0.494	0.363	1	306	314
Dennd2a	0.00144993	0.0671477	0.345	0.234	1	380	330
Zfp568	0.00145387	0.0215479	0.109	0.05	1	111	83
Mocs2	0.00145476	0.0310866	0.174	0.099	1	176	204
Morn1	0.00145717	0.0594001	0.217	0.135	1	101	100
Timm44	0.00145892	0.0665585	0.343	0.232	1	189	182
Ralyl	0.00146181	0.220024	0.564	0.429	1	61	44
Tapt1	0.00146956	0.0545529	0.194	0.115	1	166	148
Ppid	0.00147155	0.0431269	0.223	0.137	1	198	162
Per2	0.0014728	0.0416472	0.168	0.095	1	200	231
Sumo1	0.00148416	0.0864703	0.572	0.435	1	2655	2590
Tnpo1	0.00148865	0.0778012	0.596	0.444	1	448	443
Gm10649	0.00149883	0.125359	0.272	0.181	1	52	70
Nae1	0.00150149	0.00419945	0.396	0.268	1	196	239
Mkrn1	0.00150348	0.0463418	0.347	0.23	1	153	141
Sf3b3	0.00151276	0.0514389	0.419	0.292	1	232	195
Gpd1	0.00152027	0.0233876	0.151	0.081	1	32	39
Htr2a	0.00152418	0.0402123	0.257	0.159	1	19	16
Igsf8	0.00152507	0.0586662	0.277	0.175	1	1342	1335
Gm26724	0.00153038	0.10412	0.46	0.325	1	286	302
Psip1	0.00153144	0.131251	0.76	0.609	1	1038	1013
Vav2	0.00153394	0.0426223	0.145	0.077	1	21	23
Rxylt1	0.00153789	0.0989788	0.209	0.129	1	130	148
Gabra3	0.00153888	0.0456615	0.345	0.23	1	14	12
Ctxn1	0.00153919	0.0116227	0.177	0.101	1	225	270
Selenok	0.00154104	0.0418983	0.291	0.188	1	386	405
Arhgef2	0.00154319	0.0693167	0.413	0.288	1	175	190
Proser1	0.00155699	0.0550964	0.221	0.137	1	150	106
Sp3	0.00155913	0.0576457	0.328	0.224	1	301	310
Med23	0.00156341	0.0501479	0.266	0.169	1	156	142
Fxyd4	0.00156455	0.0516094	0.132	0.069	1	29	21
Aimp1	0.00156957	0.0824529	0.274	0.177	1	266	255
Jakmip3	0.00156959	0.0603562	0.555	0.399	1	25	36
Nrip2	0.00157214	0.0852976	0.177	0.101	1	19	24
Add3	0.001574	0.0843893	0.598	0.456	1	2223	2200
Dimt1	0.00157868	0.0875214	0.274	0.181	1	109	91
Crlf3	0.00158288	0.00638002	0.26	0.163	1	1609	1611
Tcof1	0.00158351	0.00182404	0.126	0.062	1	65	72
Clcn6	0.00158429	0.0203302	0.206	0.121	1	170	168
B130034C11Rik	0.00158572	0.0308291	0.181	0.103	1	90	83
Gm30054	0.00158953	0.0458884	0.302	0.202	1	243	211
Nploc4	0.00159113	0.0626546	0.451	0.319	1	222	201
Trim24	0.00159215	0.0449671	0.315	0.21	1	212	234
Mdk	0.00159579	0.069006	0.136	0.073	1	49	65
Scg2	0.001596	0.165042	0.664	0.516	1	245	246
Ly6h	0.00160405	0.0380125	0.409	0.282	1	162	127
Slc35e2	0.00160473	0.0968901	0.321	0.22	1	193	197
Plcl1	0.00160612	0.150681	0.894	0.8	1	1745	1870
Suclg1	0.00160757	0.0439651	0.372	0.252	1	418	428
Gm17484	0.00161228	0.0756708	0.147	0.081	1	73	61
Prpf38a	0.00161558	0.0456116	0.24	0.149	1	139	145
Suds3	0.00162441	0.0307425	0.37	0.25	1	170	145
Dok6	0.00162688	0.116645	0.889	0.75	1	376	473
Pskh1	0.00163566	0.0669687	0.138	0.075	1	124	132
Cbx5	0.00163905	0.0616389	0.413	0.284	1	783	824
Foxk2	0.00164715	0.0872624	0.457	0.333	1	327	356
Npr2	0.00165108	0.0312405	0.111	0.052	1	87	96
Intu	0.00165222	0.0745244	0.13	0.069	1	378	371
Rpl10	0.00165277	0.0756227	0.217	0.133	1	327	391
Kif26b	0.00165548	0.116317	0.255	0.165	1	16	20
Tgfb3	0.00166042	0.101844	0.183	0.109	1	29	32
Bfar	0.00166119	0.0914402	0.304	0.208	1	226	238
Ddx55	0.00166224	0.0740532	0.372	0.262	1	174	150
Bckdha	0.00166612	0.0536577	0.189	0.113	1	196	183
Map3k20	0.00166615	0.0519161	0.172	0.099	1	66	63
Urgcp	0.00166739	0.114788	0.481	0.353	1	414	402
Anks3	0.00166931	0.0102849	0.36	0.24	1	186	190
Omg	0.0016733	0.0621704	0.134	0.071	1	116	133
Sec63	0.00167608	0.0734777	0.432	0.298	1	504	488
Denr	0.0016771	0.0824792	0.198	0.117	1	193	192
Zfp512b	0.00167841	0.0752555	0.155	0.087	1	99	70
Trim26	0.0016855	0.0548677	0.181	0.105	1	89	66
Zfp251	0.00168992	0.0529543	0.264	0.169	1	122	113
Ngdn	0.00170083	0.0779684	0.14	0.077	1	104	124
Spg7	0.00171132	0.0633251	0.281	0.188	1	234	235
Nek9	0.0017145	0.0738924	0.321	0.22	1	245	236
Zfyve16	0.0017215	0.091855	0.33	0.228	1	339	308
Pacrg	0.00172343	0.132134	0.479	0.361	1	1792	1592
Synj1	0.00172789	0.0737153	0.609	0.46	1	393	410
Mllt1	0.0017353	0.0783844	0.128	0.067	1	64	70
Zswim4	0.00173589	0.0522529	0.121	0.062	1	73	65
Rcc2	0.00174683	0.0651277	0.177	0.105	1	99	101
Prr12	0.00174762	0.0479308	0.155	0.087	1	122	135
Ubxn4	0.00174923	0.128081	0.53	0.397	1	482	457
Dtd1	0.00174974	0.106143	0.543	0.407	1	273	233
St6gal1	0.00175269	0.0654669	0.319	0.214	1	652	645
Cript	0.00175684	0.0548096	0.196	0.115	1	158	151
Taf2	0.00176748	0.0752125	0.291	0.194	1	157	158
Farsb	0.00176997	0.0412634	0.445	0.315	1	212	153
Elmo2	0.00177025	0.101829	0.189	0.115	1	337	328
Rnd3	0.00177276	0.0917196	0.157	0.091	1	242	185
Gdpd3	0.00177766	0.037197	0.157	0.087	1	77	82
Slc4a8	0.00178465	0.078011	0.334	0.228	1	165	164
Arnt	0.00178963	0.105741	0.568	0.421	1	518	496
Hook1	0.00179043	0.0204028	0.419	0.292	1	72	69
Zfp637	0.00180175	0.0243621	0.132	0.069	1	67	76
Gm29514	0.00180546	0.0384458	0.1	0.046	1	151	231
Dennd4a	0.00181168	0.12873	0.623	0.474	1	497	512
Dipk1a	0.00181359	0.0489244	0.37	0.256	1	93	78
Trpc7	0.00182045	0.0865109	0.196	0.119	1	12	5
Ints9	0.00182403	0.0580332	0.232	0.147	1	169	144
Trank1	0.00182419	0.11511	0.634	0.474	1	65	54
Selenom	0.00182679	0.0614294	0.226	0.139	1	235	217
Kctd18	0.0018285	0.118521	0.196	0.121	1	125	135
Gm37768	0.00183839	0.0506316	0.334	0.222	1	195	209
Golga5	0.0018422	0.104624	0.247	0.163	1	215	185
Tram1	0.00184334	0.0763069	0.13	0.069	1	91	90
Wdfy2	0.0018485	0.0591459	0.36	0.246	1	470	424
Serp2	0.00185029	0.0320594	0.338	0.224	1	244	203
Qtrt2	0.00185054	0.044134	0.2	0.121	1	250	250
Gne	0.00185566	0.0853387	0.177	0.105	1	93	95
Wtip	0.0018628	0.0448249	0.102	0.048	1	35	34
Drap1	0.00186431	0.0438135	0.157	0.089	1	163	203
Lasp1	0.00186441	0.0804317	0.14	0.077	1	150	151
Mrps18a	0.00187037	0.0681204	0.23	0.145	1	157	148
Mrpl23	0.00187673	0.0354364	0.191	0.113	1	172	183
Atg13	0.00187696	0.0339309	0.281	0.181	1	154	140
Eif2s3x	0.00188145	-0.0188688	0.185	0.107	1	129	166
Tarbp1	0.00188198	0.058657	0.198	0.121	1	47	61
D030028A08Rik	0.0018953	0.0757969	0.121	0.062	1	15	21
Sgpp2	0.00189931	0.146936	0.253	0.167	1	11	11
Stxbp5	0.00190108	0.138892	0.596	0.462	1	356	372
Cdv3	0.00190336	0.0211233	0.217	0.131	1	135	140
Ppp1cc	0.00190561	0.0848278	0.432	0.306	1	196	205
Rtca	0.00190835	0.0587634	0.202	0.121	1	91	88
Abr	0.00190875	0.121037	0.713	0.579	1	2669	2553
Htt	0.00190922	0.112554	0.689	0.534	1	609	605
Rnf14	0.00191639	0.0564779	0.472	0.335	1	387	323
Map2k2	0.00191775	0.0223932	0.317	0.212	1	218	217
Srsf4	0.00192294	0.0595377	0.398	0.278	1	312	302
Mfsd14b	0.00192724	0.040525	0.266	0.171	1	141	146
Samd4	0.00193118	0.151981	0.657	0.524	1	537	689
Stxbp3	0.00193774	0.046793	0.168	0.097	1	287	332
Fars2	0.00194999	0.110604	0.6	0.462	1	3400	3116
Pced1a	0.00195405	0.0357168	0.109	0.052	1	50	52
Vegfa	0.00196191	0.0835938	0.3	0.202	1	1172	1226
Spats2l	0.00196629	0.0691383	0.394	0.276	1	182	138
Rbm18	0.00197335	0.0807545	0.185	0.111	1	116	119
Sephs1	0.00197364	0.02985	0.115	0.056	1	62	58
Degs2	0.00198044	0.0521438	0.185	0.109	1	31	34
Tk2	0.00198286	0.0271015	0.145	0.079	1	93	89
4931406P16Rik	0.00198567	0.0191982	0.374	0.248	1	198	241
Ist1	0.00198911	0.0709226	0.328	0.226	1	227	216
Rab6a	0.00200023	0.112675	0.591	0.438	1	455	461
Mrpl48	0.00200503	0.0803103	0.249	0.161	1	205	190
Slc24a5	0.00201606	0.0706896	0.73	0.565	1	188	187
Gm28294	0.00201859	0.0234463	0.211	0.127	1	4	3
Nuak1	0.00202131	0.0736718	0.204	0.125	1	30	29
Fbxw8	0.00202199	0.0143585	0.3	0.196	1	195	159
Lypd6	0.0020306	0.0970671	0.14	0.077	1	966	1081
Yipf5	0.00203812	0.0632769	0.289	0.194	1	139	181
Ccz1	0.00203998	0.024029	0.311	0.204	1	223	184
6430590A07Rik	0.00204179	0.0497069	0.419	0.292	1	475	425
Brcc3	0.00204684	0.0992093	0.274	0.181	1	138	135
Rad52	0.00204799	0.0860915	0.23	0.147	1	136	120
Naxd	0.00204925	0.0175663	0.33	0.22	1	199	188
Igdcc4	0.00205058	0.0451118	0.196	0.117	1	449	446
Tubd1	0.00205205	0.0517473	0.121	0.062	1	62	56
Eefsec	0.0020521	0.0860379	0.355	0.246	1	181	199
Mrps28	0.00205235	0.0493928	0.274	0.179	1	267	253
Laptm4a	0.0020537	0.0325407	0.236	0.147	1	431	457
Kif13b	0.00205506	0.0758045	0.455	0.333	1	385	403
Apaf1	0.00205771	0.0892604	0.138	0.077	1	173	176
Cdc23	0.00206178	0.060665	0.298	0.198	1	137	143
Pitpnm1	0.0020674	0.0595405	0.185	0.109	1	56	55
Uxs1	0.00206794	0.0589367	0.396	0.276	1	123	108
Ccser2	0.00207805	0.038725	0.543	0.393	1	438	445
Nsun2	0.00208016	0.0953907	0.334	0.232	1	183	184
Sirt4	0.00209081	0.0638113	0.2	0.121	1	81	73
Zfp286	0.00209121	0.0514549	0.157	0.089	1	101	81
Adam15	0.00209379	0.0691756	0.151	0.087	1	94	86
Gns	0.00210472	0.0624468	0.372	0.254	1	177	145
Dlg3	0.00210522	0.0309178	0.317	0.212	1	156	153
Styx	0.00210676	0.0636375	0.37	0.254	1	290	277
Cd2ap	0.00210899	0.102395	0.649	0.486	1	491	535
Samd5	0.00211652	0.126546	0.3	0.204	1	187	190
Trim2	0.00212586	0.130131	0.904	0.798	1	890	912
Cox6a2	0.00213152	0.0443275	0.181	0.107	1	23	19
Lix1l	0.00213329	0.0910477	0.153	0.089	1	129	123
Fbxw4	0.00213827	0.0484531	0.47	0.335	1	139	154
Fam204a	0.00214927	0.0740977	0.262	0.173	1	278	285
Atp11b	0.0021506	0.0339956	0.596	0.433	1	344	399
5031415H12Rik	0.00215695	0.0686429	0.345	0.236	1	106	92
Pigq	0.0021655	0.0399975	0.166	0.095	1	60	70
E130308A19Rik	0.00216646	0.059679	0.402	0.282	1	156	190
Mfsd4a	0.00216727	0.0668924	0.374	0.264	1	173	206
Angel2	0.00216748	0.109435	0.374	0.266	1	266	236
Avl9	0.00216851	0.0335881	0.428	0.302	1	284	244
Bcs1l	0.00217213	0.0735826	0.26	0.169	1	110	105
Rap1b	0.00217604	0.0335693	0.24	0.149	1	154	157
Tmem87b	0.00217816	0.0258183	0.27	0.175	1	130	148
Tprkb	0.00217844	0.0904147	0.16	0.093	1	2550	2467
Tmem260	0.00218447	0.0756516	0.353	0.246	1	294	292
Itgav	0.00220121	0.071419	0.277	0.183	1	419	512
Wdr61	0.00220291	0.0924885	0.217	0.137	1	113	125
Chchd7	0.00220315	0.0600134	0.247	0.159	1	138	169
Cdc42ep3	0.00220322	0.0246449	0.27	0.173	1	74	60
Wdr44	0.00220843	0.0716874	0.319	0.22	1	147	122
Nap1l5	0.00220884	0.0573135	0.483	0.347	1	277	298
Cisd2	0.00220987	0.0853976	0.394	0.282	1	274	246
Rnft1	0.00221518	0.0931184	0.423	0.304	1	160	165
Btbd3	0.00221831	0.0446068	0.249	0.161	1	291	293
Maco1	0.00222646	0.0773388	0.574	0.427	1	250	272
Pxdn	0.00223094	0.0875819	0.215	0.137	1	302	266
Camk1g	0.00223593	0.088025	0.211	0.131	1	7	7
Rnf165	0.00223853	0.0519601	0.413	0.288	1	39	55
Rrnad1	0.0022412	0.0490867	0.398	0.274	1	280	280
Rptoros	0.0022434	0.00768976	0.128	0.067	1	42	27
Sh3gl1	0.00224646	0.0726648	0.294	0.2	1	134	156
Kif1bp	0.00224745	0.0623884	0.23	0.143	1	224	220
Sigmar1	0.00225208	0.0383946	0.196	0.117	1	136	129
BC005561	0.00225568	0.0903821	0.609	0.462	1	309	327
Timm23	0.00225925	0.079223	0.474	0.341	1	432	420
Cdk16	0.00225983	0.0103234	0.251	0.161	1	195	182
Ppfia4	0.00227245	0.00519956	0.379	0.252	1	24	30
Mrpl53	0.00227509	0.0150938	0.17	0.097	1	151	168
Pds5b	0.00228171	0.073632	0.496	0.359	1	464	448
Dlx1as	0.00228227	0.138828	0.694	0.569	1	125	128
Rnpep	0.00228327	0.0944453	0.283	0.194	1	285	309
Dot1l	0.00228479	0.0797287	0.443	0.317	1	195	229
Ell	0.00229642	0.0334106	0.232	0.145	1	140	142
Tagln3	0.00229678	0.0451822	0.132	0.071	1	391	480
Ptprt	0.00229848	0.173152	0.389	0.286	1	8474	8245
Ssr1	0.00230642	0.0444944	0.232	0.147	1	156	178
Clptm1	0.00230804	0.0332462	0.287	0.192	1	185	174
Fam131a	0.00230998	0.00200776	0.27	0.175	1	119	106
Mir100hg	0.00231879	0.114077	0.923	0.804	1	8266	7731
Psenen	0.00232364	0.0599594	0.14	0.077	1	155	160
Ankrd11	0.00236054	0.0946164	0.819	0.631	1	1399	1490
Coil	0.00236497	0.0618527	0.164	0.095	1	84	80
Me2	0.00237556	0.0731241	0.277	0.185	1	136	112
Krr1	0.00238038	0.0760211	0.128	0.069	1	86	68
Uhrf2	0.00238167	0.0744319	0.511	0.371	1	453	360
Pthlh	0.00238245	0.11612	0.319	0.22	1	9	5
Nmd3	0.00238638	0.0368105	0.285	0.188	1	136	111
Ubxn6	0.00238791	0.0190078	0.109	0.052	1	118	103
Ssh2	0.00240125	0.138906	0.86	0.732	1	371	366
Hnrnpa2b1	0.00240242	0.133292	0.885	0.758	1	3355	3332
Nnat	0.0024054	0.0976984	0.4	0.286	1	915	758
Cfl2	0.00240969	0.0588786	0.466	0.337	1	300	255
Man2a2	0.00241307	0.0542893	0.447	0.327	1	305	286
Mpv17	0.00241447	0.022907	0.164	0.093	1	241	267
Mto1	0.00241645	0.0669949	0.187	0.115	1	89	93
Klhl24	0.00242586	0.0370115	0.434	0.31	1	404	381
4930556J24Rik	0.00242752	0.0143426	0.189	0.111	1	102	95
Gm41505	0.00243428	0.0702325	0.311	0.21	1	14	11
Cul9	0.00243552	0.046898	0.438	0.315	1	248	247
Smg1	0.00243843	0.0688509	0.698	0.53	1	546	570
Smarca5	0.00244479	0.0227255	0.394	0.276	1	368	318
Haghl	0.0024477	0.088513	0.27	0.177	1	170	162
Mettl15	0.00244992	0.035094	0.238	0.151	1	335	284
Armh4	0.00245713	0.039075	0.155	0.089	1	12	9
Gabpb2	0.00245718	0.0367394	0.277	0.183	1	243	214
Btg1	0.0024633	0.0707907	0.109	0.054	1	223	235
Mgat3	0.00246381	0.0677994	0.291	0.194	1	74	76
Cfdp1	0.00246485	0.0547038	0.481	0.345	1	488	402
Tomm22	0.00246723	0.0333104	0.119	0.06	1	114	128
Ina	0.00247107	0.0828885	0.277	0.185	1	94	71
Pigu	0.00247421	0.0852397	0.409	0.294	1	230	196
Psmg4	0.00247839	0.0833011	0.123	0.067	1	77	104
Zfp74	0.00247892	0.032384	0.232	0.145	1	154	125
Usp22	0.00248026	0.0141808	0.245	0.157	1	139	159
Wdr13	0.00248106	0.0421535	0.166	0.097	1	199	157
Cadm4	0.00248263	0.0516208	0.274	0.181	1	239	258
Vapa	0.00249725	0.0384609	0.483	0.347	1	451	440
Snrpb	0.00249973	0.0406382	0.202	0.125	1	142	129
4930578M01Rik	0.0025034	0.0675626	0.109	0.054	1	132	132
Abca2	0.00250754	0.0409851	0.253	0.165	1	179	168
Bzw2	0.00250754	0.0829856	0.485	0.355	1	157	180
Gm32442	0.00252824	0.137087	0.415	0.306	1	2	5
Mrps18c	0.00253221	0.0411162	0.166	0.095	1	130	140
Eif5b	0.00253695	0.0512306	0.453	0.325	1	424	387
Pard6g	0.00253699	0.0325994	0.174	0.103	1	122	86
Sema6d	0.0025398	0.298619	0.6	0.476	1	1480	1702
Gm44686	0.00255759	0.0532993	0.411	0.298	1	468	456
Polr2g	0.00255883	0.0541442	0.185	0.111	1	143	130
Fbxo9	0.00256225	0.0497293	0.191	0.117	1	134	180
Thsd7b	0.00256633	0.0767429	0.311	0.214	1	10	10
Mov10	0.00256829	0.0586178	0.1	0.048	1	29	42
Saraf	0.00257325	0.0539189	0.247	0.163	1	220	235
E4f1	0.00257429	0.0561266	0.202	0.123	1	110	125
AI480526	0.00258556	0.0519774	0.257	0.169	1	433	413
0610030E20Rik	0.00258642	0.0576047	0.272	0.181	1	190	145
Gtf3c2	0.00259416	0.0900752	0.353	0.25	1	367	363
Gm12915	0.00259528	0.0368993	0.117	0.06	1	27	30
Zfp672	0.00260073	0.0307082	0.298	0.206	1	210	203
Nadk2	0.00260092	0.0598993	0.213	0.131	1	348	385
Tomm7	0.00260636	0.0627795	0.24	0.153	1	405	392
Pde1a	0.00260749	0.331175	0.147	0.085	1	44	30
Rhoq	0.00261735	0.0902917	0.345	0.242	1	324	412
Gpbp1	0.00261926	0.056577	0.509	0.365	1	478	465
Snrpg	0.0026242	0.082609	0.196	0.121	1	223	211
Scly	0.00262605	0.0495658	0.132	0.071	1	80	58
Bnip1	0.00262728	0.0518193	0.115	0.058	1	57	51
Brf1	0.00262765	0.0543245	0.247	0.159	1	190	220
Zfand5	0.00263258	0.0551151	0.489	0.361	1	452	493
Adcy1	0.00263343	0.105786	0.666	0.524	1	65	85
Xpo1	0.00263776	0.0546376	0.438	0.325	1	723	668
Eif5a	0.00263791	0.0573997	0.191	0.117	1	215	193
Gm48094	0.00264201	0.0658257	0.113	0.058	1	14	24
Srrm2	0.00264264	0.111434	0.945	0.875	1	1589	1630
Cthrc1	0.00264309	0.0167669	0.26	0.163	1	153	120
Rnf217	0.00264367	0.038917	0.37	0.25	1	350	317
Ppm1b	0.0026472	0.0507898	0.609	0.446	1	720	764
Gga2	0.00266185	0.00552198	0.298	0.198	1	75	60
Polr2m	0.00266526	0.0625383	0.153	0.087	1	154	175
Suz12	0.00267067	0.030824	0.409	0.286	1	634	614
Nf2	0.00267148	0.0954456	0.306	0.212	1	243	233
9530026P05Rik	0.0026733	0.183821	0.166	0.101	1	1300	1161
Stoml1	0.00267357	0.0651773	0.16	0.093	1	70	62
Zfp704	0.00267387	0.088938	0.672	0.548	1	226	186
Entr1	0.00268688	0.0757757	0.377	0.266	1	160	150
Pa2g4	0.00268704	0.0462355	0.109	0.054	1	87	74
Taf7	0.0026913	0.104045	0.126	0.069	1	56	40
Vps8	0.00269357	0.0410914	0.466	0.337	1	341	348
Fn3k	0.00269551	-0.00850206	0.3	0.192	1	65	70
Txn1	0.00269648	0.0584617	0.138	0.077	1	153	157
Borcs7	0.00269971	0.0456214	0.128	0.069	1	76	77
Gm17036	0.0027035	0.0297773	0.179	0.107	1	87	89
Gm49595	0.00270395	0.0403181	0.126	0.067	1	15	10
R3hdm4	0.00270849	0.0413623	0.221	0.139	1	146	118
Hectd3	0.0027093	0.0300174	0.121	0.062	1	48	40
Zfp641	0.00271067	0.0240668	0.232	0.147	1	263	286
Eny2	0.00271313	0.0287869	0.406	0.276	1	232	204
Usp28	0.00271589	0.0420345	0.315	0.218	1	125	133
Ccdc138	0.00272874	0.0668852	0.177	0.107	1	338	296
Adamts15	0.00273483	0.0352127	0.109	0.054	1	0	0
Rmst	0.00273727	0.0468421	0.1	0.048	1	4070	3856
Pdia6	0.00273857	0.0246181	0.209	0.129	1	167	163
Gnai3	0.00274195	0.0281924	0.3	0.198	1	245	245
Gm3848	0.00275862	0.0296493	0.362	0.246	1	78	75
Olfm3	0.00276754	0.152912	0.668	0.548	1	39	30
Htr4	0.00276906	0.00519067	0.321	0.216	1	3	4
Gm27200	0.00277143	0.0554138	0.187	0.113	1	2	0
Ntn4	0.00277724	0.052424	0.14	0.077	1	200	184
Picalm	0.00278937	0.0812711	0.494	0.363	1	462	489
Ubn1	0.00279809	0.0186538	0.419	0.284	1	338	332
Capn2	0.00279916	0.0175897	0.243	0.153	1	646	708
Atp6v1a	0.00280113	0.0647715	0.432	0.308	1	263	284
Sgcb	0.00280752	0.0279035	0.157	0.091	1	114	149
Alg8	0.00281318	0.053267	0.14	0.079	1	47	42
Aftph	0.00281685	0.0849452	0.56	0.413	1	343	409
Cab39	0.00282542	0.0675174	0.426	0.31	1	313	350
Slc17a5	0.00282731	0.0565914	0.243	0.157	1	89	101
Ubr4	0.00282798	0.0267986	0.421	0.298	1	318	279
Nicn1	0.00283116	0.0510774	0.115	0.058	1	50	58
Mrc2	0.00283708	0.0861999	0.289	0.196	1	18	12
Actr8	0.0028444	0.041994	0.219	0.137	1	160	142
Pradc1	0.00284701	0.0475609	0.102	0.05	1	63	67
Smarcc1	0.00284951	0.0555638	0.523	0.379	1	574	537
Thsd4	0.00285129	0.067636	0.698	0.571	1	31	22
Emc9	0.00285302	0.0402001	0.226	0.145	1	135	99
9530077C05Rik	0.00285475	0.0348855	0.128	0.069	1	124	97
Rprml	0.00285756	0.0597659	0.13	0.071	1	112	126
4933434E20Rik	0.00285904	0.0426657	0.245	0.159	1	209	182
Kcnip4	0.00286047	-0.144883	0.977	0.962	1	1070	924
Pik3r1	0.0028641	0.0878505	0.319	0.22	1	948	1132
Epdr1	0.00286532	0.0269621	0.355	0.248	1	293	323
Gcfc2	0.00287641	0.0672002	0.151	0.087	1	124	113
Brd9	0.00288272	0.12645	0.421	0.315	1	278	243
Emc7	0.00288298	0.0209018	0.272	0.177	1	243	225
Apba2	0.00288591	0.0615068	0.745	0.575	1	1230	1334
Ahctf1	0.00288862	0.062569	0.391	0.278	1	271	256
Frmpd3	0.00289575	0.124915	0.617	0.48	1	15	23
Ints14	0.00289949	-0.0196643	0.274	0.177	1	229	219
Ublcp1	0.00291186	0.0604978	0.16	0.093	1	135	165
Tmem196	0.002914	0.0527586	0.479	0.347	1	23	17
Clta	0.00291864	0.0110993	0.4	0.28	1	426	413
Srebf2	0.0029228	0.0888486	0.445	0.327	1	908	1016
Gm14204	0.00293045	-0.00949628	0.343	0.232	1	13	7
Magi3	0.00293548	0.153655	0.583	0.46	1	1320	1469
Cars2	0.00294594	0.0643879	0.155	0.091	1	75	68
Prpf4	0.00295049	0.0358412	0.1	0.048	1	89	76
Hapln1	0.00297358	0.101471	0.381	0.266	1	814	788
Mrps35	0.00298379	0.0824952	0.202	0.127	1	102	112
4932413F04Rik	0.00298993	0.0900011	0.189	0.119	1	2	1
Mrps9	0.00299284	0.11167	0.417	0.31	1	281	257
Taz	0.00299541	0.0470189	0.374	0.266	1	188	192
Xrcc4	0.00300388	0.0792889	0.46	0.343	1	869	803
Mcm3ap	0.00300618	0.033772	0.223	0.143	1	85	91
Acad8	0.00300685	0.0702468	0.183	0.113	1	133	128
Rnf169	0.00301418	0.107418	0.54	0.407	1	541	520
Efnb3	0.00302662	0.090316	0.219	0.141	1	65	92
Anapc16	0.00303138	0.0540404	0.24	0.155	1	332	287
Vbp1	0.00303457	0.0473797	0.2	0.123	1	114	104
Trpc5	0.00304646	0.0590648	0.143	0.079	1	7	6
Inpp4a	0.00307005	0.0915541	0.551	0.425	1	239	253
Slc25a51	0.00307015	0.00311591	0.236	0.149	1	123	121
Supt16	0.00307483	0.059716	0.315	0.218	1	248	277
Gm11659	0.00307505	0.0721291	0.47	0.343	1	150	164
L1cam	0.00309352	0.0561703	0.2	0.125	1	30	29
Dagla	0.00309386	0.0293652	0.332	0.224	1	214	211
Wasf3	0.00309998	0.0957607	0.606	0.47	1	1324	1401
Prnp	0.00310355	0.0495089	0.311	0.214	1	643	633
Klf8	0.00310577	0.0727744	0.16	0.095	1	46	50
Zfp24	0.00310703	0.00297121	0.196	0.121	1	189	169
Abca8b	0.00311219	0.106519	0.215	0.139	1	70	64
Tmem132b	0.00311251	0.0920701	0.674	0.51	1	274	348
Fbxo3	0.00311672	0.0964264	0.462	0.331	1	235	248
Pla2g7	0.0031274	0.0344803	0.311	0.212	1	1185	1375
Sh3rf1	0.00313278	0.0974445	0.428	0.31	1	441	427
Cdyl	0.00313337	0.105909	0.334	0.232	1	246	223
Arfgap2	0.00313365	0.0575393	0.143	0.081	1	118	117
Fancl	0.00313556	0.0449171	0.132	0.073	1	147	148
Agpat3	0.00313974	0.00427752	0.409	0.282	1	451	482
Plppr3	0.00313974	0.0013751	0.209	0.127	1	24	22
Fryl	0.00316648	0.112294	0.668	0.524	1	517	625
Dnajc17	0.00317566	0.0441104	0.155	0.091	1	97	78
Vgf	0.00317745	0.0301791	0.196	0.121	1	157	131
Calb1	0.00318351	0.083526	0.24	0.157	1	257	256
Ptpra	0.00319059	0.0712456	0.521	0.401	1	1089	1078
Tfe3	0.00319294	0.0624131	0.151	0.087	1	64	46
Grk3	0.00319345	0.069225	0.753	0.585	1	1629	1529
Mphosph10	0.00319617	0.0668619	0.126	0.069	1	115	101
Plpp7	0.0032066	0.037442	0.123	0.067	1	38	42
Kcnd3os	0.00320905	0.0626291	0.138	0.077	1	7	5
Siah2	0.00321202	0.0627526	0.147	0.083	1	32	36
Brd7	0.00321736	-0.00471978	0.298	0.196	1	234	219
Shroom2	0.00322659	0.0547481	0.213	0.133	1	524	588
Eif2s2	0.00323329	0.00707467	0.44	0.317	1	446	455
9530052E02Rik	0.00323343	0.0401503	0.243	0.155	1	17	15
Usp36	0.00323452	0.0444453	0.383	0.27	1	155	159
Trak2	0.00324096	0.0346756	0.381	0.268	1	239	268
Tfb2m	0.00324403	0.0762519	0.151	0.089	1	81	82
Snx14	0.0032584	0.0272757	0.453	0.325	1	372	388
Gm50250	0.00326207	0.0475298	0.219	0.139	1	112	151
Ddx19b	0.00326832	0.066043	0.234	0.151	1	81	88
Dalrd3	0.00327138	0.0604459	0.309	0.214	1	295	211
Adap1	0.00327558	0.0319656	0.36	0.248	1	73	57
Dpf3	0.00327803	0.0918835	0.47	0.349	1	802	957
Tub	0.00327822	0.025653	0.3	0.2	1	24	18
Adrb1	0.00329185	0.0508439	0.111	0.056	1	57	81
Smim19	0.00329289	0.109947	0.14	0.081	1	107	118
Vps4a	0.00329667	0.046865	0.145	0.083	1	112	122
Atxn2l	0.00331141	0.0607221	0.504	0.361	1	348	320
4930557K07Rik	0.00331448	0.0434332	0.43	0.306	1	269	227
Sertm1	0.003315	0.0375024	0.111	0.056	1	3	3
Gfer	0.00332515	0.0241454	0.102	0.05	1	52	43
Syt10	0.00333264	0.0778264	0.115	0.06	1	15	13
Rif1	0.00334516	0.0268446	0.396	0.272	1	345	350
Syngr1	0.00334954	0.0524771	0.37	0.258	1	161	170
Rb1	0.00335106	0.103268	0.557	0.423	1	1721	1755
Ttc37	0.00337254	0.0540921	0.419	0.306	1	188	240
Dlat	0.00337546	0.0287146	0.426	0.3	1	261	265
Dap3	0.00339951	0.0289538	0.281	0.188	1	216	245
Zdhhc5	0.00339957	0.04189	0.238	0.155	1	137	143
mt-Co2	0.00340139	-0.172675	0.909	0.911	1	6421	6960
Kmt2d	0.00340545	0.000197258	0.202	0.125	1	160	182
Tbc1d8b	0.00340734	0.0618839	0.109	0.056	1	27	19
Gm3235	0.00340955	0.0584596	0.196	0.123	1	98	95
Tbc1d9b	0.00341369	0.0160561	0.334	0.228	1	417	353
Osbpl10	0.00341762	0.0800929	0.453	0.329	1	9	6
Tada1	0.00341944	0.060644	0.128	0.071	1	49	60
Rab23	0.00342384	0.0387027	0.128	0.069	1	56	79
Ssna1	0.00342941	0.0337594	0.121	0.065	1	93	101
Svip	0.00343501	0.0670433	0.155	0.091	1	106	117
Zcchc18	0.00344085	0.0587075	0.6	0.452	1	397	400
Tmem184c	0.00344996	0.0308791	0.147	0.083	1	110	96
Flii	0.00345132	0.0641059	0.24	0.157	1	182	158
Eya3	0.00345454	0.040159	0.406	0.292	1	271	254
Tmem151a	0.00345726	-0.00996792	0.196	0.119	1	66	85
Ndufs4	0.00345966	0.0549702	0.638	0.506	1	688	629
Cdk4	0.00346341	0.0611422	0.132	0.073	1	75	59
Lrmda	0.00347061	0.0926597	0.172	0.107	1	544	446
Cdk5rap1	0.0034713	0.0449161	0.136	0.077	1	116	118
Lyrm1	0.00347606	0.0811424	0.181	0.111	1	91	85
Gm16638	0.00348153	0.0639307	0.134	0.075	1	106	94
Rasa2	0.00348714	0.0253908	0.479	0.335	1	1344	1348
Fam162a	0.0034896	0.0480748	0.296	0.202	1	342	341
Hectd2	0.00348977	0.0811582	0.404	0.292	1	176	219
Esrra	0.00349588	0.0272381	0.238	0.153	1	210	175
Pdcd7	0.00349676	0.060814	0.223	0.143	1	58	46
Casp8ap2	0.00351801	0.0913136	0.162	0.097	1	143	118
Hars2	0.00352192	0.0327888	0.147	0.085	1	57	59
Chst10	0.0035355	0.0339657	0.245	0.159	1	286	273
3830406C13Rik	0.00355517	0.0647074	0.194	0.119	1	357	361
1810062O18Rik	0.00355729	0.0464231	0.268	0.177	1	467	476
Rbm48	0.00355763	0.0430089	0.132	0.073	1	75	78
Idh3g	0.00357334	0.0313856	0.211	0.131	1	130	130
B930095G15Rik	0.00359647	0.0715868	0.143	0.081	1	509	466
Ascc3	0.00359958	0.10062	0.738	0.577	1	574	545
Sdk1	0.0036006	0.109536	0.294	0.2	1	34	21
4930444A19Rik	0.00361279	0.00922686	0.338	0.228	1	72	72
Clpb	0.00362115	0.0681353	0.366	0.262	1	284	283
Tmem219	0.00362127	0.0456764	0.117	0.062	1	138	123
Snx29	0.00362427	0.0582448	0.581	0.435	1	476	437
Atad3a	0.00362832	0.0171039	0.296	0.194	1	163	174
Gpr61	0.00362849	0.0438465	0.245	0.157	1	21	10
Nsun6	0.00363457	0.0640774	0.279	0.188	1	185	190
Snx10	0.00364889	0.0683599	0.379	0.272	1	389	320
Tet2	0.00365342	0.0731977	0.6	0.448	1	621	628
Ctps	0.00365887	0.0523198	0.189	0.117	1	30	45
Ddx50	0.00365907	0.067486	0.674	0.526	1	517	494
Cuedc1	0.00366197	0.0181401	0.321	0.216	1	596	598
Wdr5	0.00367167	0.0381364	0.16	0.093	1	65	60
Cdk7	0.00367863	0.0782441	0.296	0.204	1	193	173
Fbh1	0.00368131	0.0938968	0.251	0.171	1	212	175
Ddn	0.00369287	0.0204423	0.172	0.103	1	282	292
Arhgef10	0.00369515	0.0992713	0.17	0.105	1	162	163
Cradd	0.00369957	0.100845	0.24	0.163	1	257	200
Cog3	0.00370427	0.0485424	0.304	0.208	1	211	156
Zfp740	0.00371092	0.00418161	0.3	0.2	1	238	240
6030458C11Rik	0.0037169	0.0555208	0.187	0.115	1	108	101
Tnk2	0.00371773	0.0335867	0.353	0.242	1	168	198
Ankrd34b	0.00372771	0.0372181	0.115	0.06	1	15	13
Atp13a3	0.00373056	0.0328839	0.498	0.363	1	236	243
Dact2	0.00373476	0.0621822	0.1	0.05	1	26	36
Gtpbp6	0.00373648	0.0703031	0.128	0.071	1	55	50
Sdk2	0.00373929	0.172975	0.279	0.198	1	175	178
Snrk	0.00375596	0.0230479	0.379	0.266	1	463	460
4732471J01Rik	0.00375759	0.0930907	0.613	0.464	1	402	401
Btf3	0.00376992	-0.0149601	0.185	0.111	1	229	230
Ccdc50	0.00378855	0.0699222	0.551	0.427	1	897	917
Echs1	0.00378994	0.0483779	0.115	0.06	1	146	184
Ctdp1	0.00380339	0.0158955	0.168	0.101	1	70	62
Dnajc7	0.00380804	0.111012	0.526	0.411	1	513	515
Zfand2a	0.00381601	0.039486	0.113	0.058	1	47	40
Pgam5	0.0038231	0.0655121	0.17	0.103	1	95	100
Klf7	0.00382753	0.0274926	0.366	0.254	1	1178	1201
Tjap1	0.00383014	0.0572739	0.217	0.139	1	137	133
Cmtr1	0.00383338	0.0373776	0.251	0.163	1	126	129
Ddo	0.00383798	0.0674242	0.117	0.062	1	691	643
Lrpap1	0.00384015	0.0673967	0.302	0.21	1	283	265
Fra10ac1	0.00384286	0.0137773	0.283	0.185	1	164	169
Nop14	0.00384367	0.0341692	0.132	0.073	1	83	85
Elmsan1	0.00384881	0.064361	0.206	0.133	1	173	151
Vac14	0.00385315	0.0455112	0.245	0.157	1	107	107
Trpm7	0.00385338	0.105627	0.745	0.569	1	910	870
Tmed4	0.00385523	0.0276709	0.13	0.071	1	76	77
Dnaja2	0.0038577	0.085293	0.587	0.431	1	471	447
Usp47	0.00386157	0.0464146	0.511	0.375	1	619	625
Srsf11	0.00386181	0.107478	0.762	0.605	1	656	660
Tmx4	0.0038701	0.0508207	0.555	0.409	1	327	314
Lims1	0.0038725	0.107695	0.498	0.387	1	701	835
Tardbp	0.00387351	0.0506358	0.532	0.399	1	421	415
Palm	0.00387356	0.0594658	0.336	0.232	1	450	487
Zswim8	0.00387571	0.0707227	0.315	0.22	1	261	238
Dgkz	0.00387726	0.0584544	0.517	0.387	1	158	160
Adck5	0.00388963	0.0508125	0.117	0.062	1	56	42
Ndst4	0.00389966	0.098736	0.479	0.357	1	1	1
Emg1	0.00390193	0.0121039	0.111	0.056	1	108	123
Resp18	0.00390292	0.0512861	0.121	0.065	1	8	13
Arfgef3	0.00390758	0.0956443	0.774	0.605	1	90	81
Tsen34	0.00391204	0.0511098	0.109	0.056	1	116	119
Erh	0.00391603	0.0649686	0.153	0.091	1	85	74
Ankmy2	0.0039224	0.0379452	0.264	0.177	1	163	153
Parp8	0.00392422	0.0276372	0.438	0.315	1	395	399
1810026B05Rik	0.00394339	0.0938744	0.355	0.256	1	385	395
Bach1	0.00395086	0.0121701	0.296	0.192	1	55	70
Tsc1	0.00396815	0.0304957	0.551	0.409	1	358	338
Capn15	0.00396826	0.0831671	0.4	0.288	1	282	278
Oser1	0.00397896	0.0469761	0.123	0.067	1	55	54
Dnajc5	0.00398285	0.065619	0.419	0.306	1	364	350
Arhgap31	0.00398304	0.0383273	0.106	0.054	1	139	166
H3f3a	0.00398584	0.042135	0.434	0.315	1	692	650
Rusc2	0.00399018	0.0450976	0.317	0.22	1	152	126
Rexo4	0.00399332	-0.0175329	0.321	0.218	1	140	169
Clstn3	0.00401702	0.0665815	0.615	0.464	1	90	73
Slc25a16	0.00402181	0.0237039	0.247	0.159	1	155	162
Oaz2	0.00402474	0.0528714	0.313	0.218	1	248	264
Pdcd5	0.00403253	0.0680484	0.181	0.113	1	251	209
Wasl	0.00404314	0.030298	0.502	0.363	1	421	434
Kdsr	0.00404561	0.0463501	0.149	0.087	1	75	95
Pag1	0.0040497	0.0271666	0.372	0.262	1	674	746
Foxj2	0.00405108	0.0573099	0.174	0.107	1	138	158
Gmeb2	0.00406382	0.068345	0.357	0.254	1	205	178
Gpatch2l	0.00406394	0.0383623	0.247	0.159	1	146	174
Tmem135	0.00406666	0.133227	0.694	0.554	1	809	846
Fam171b	0.00407977	0.0189448	0.611	0.444	1	1182	1388
Gps2	0.00408643	0.028376	0.306	0.208	1	140	131
St7l	0.00409106	0.0759218	0.474	0.345	1	356	400
Pan2	0.00409582	0.0460962	0.136	0.077	1	98	112
Scaf11	0.00409842	0.0575558	0.33	0.228	1	387	387
Ncaph2	0.00411033	0.0564973	0.166	0.099	1	73	76
Slc45a1	0.00412585	0.0297137	0.309	0.212	1	17	13
Trip4	0.00412693	0.0305454	0.364	0.254	1	521	498
Gm15336	0.00412753	0.104923	0.426	0.323	1	441	482
Gm48893	0.00413134	0.0643064	0.228	0.149	1	3	1
Tecpr1	0.00413254	0.0444585	0.23	0.151	1	146	150
Rab11fip4os1	0.0041351	0.0622198	0.138	0.081	1	30	35
Tecr	0.00413597	0.0687374	0.491	0.369	1	489	539
Tmed2	0.0041394	-0.00257647	0.219	0.139	1	216	206
Atp6v0a2	0.00415094	0.02658	0.226	0.143	1	151	150
Il34	0.00415994	0.0613588	0.185	0.115	1	16	22
Dgka	0.00416411	0.0329402	0.153	0.089	1	113	115
Ebna1bp2	0.00416672	0.0260244	0.123	0.067	1	69	85
Kdm6a	0.0041759	0.045586	0.572	0.423	1	623	676
Reep1	0.00417999	0.108822	0.713	0.567	1	78	90
Fkbp4	0.00418798	0.0741096	0.162	0.097	1	80	86
Lztr1	0.00419392	0.0495553	0.185	0.113	1	138	130
Ckap5	0.00420062	0.094617	0.636	0.488	1	1482	1535
Kmt5b	0.00420517	0.0420225	0.466	0.347	1	658	579
Dhx9	0.00421016	0.0483957	0.404	0.288	1	284	264
Jakmip1	0.00421167	0.104512	0.389	0.282	1	189	194
Orc2	0.00421665	0.0324162	0.385	0.27	1	210	188
Pdlim5	0.00423105	0.0180225	0.138	0.077	1	1430	1473
4931428F04Rik	0.00423234	0.030785	0.143	0.081	1	50	57
Gm9866	0.00423719	0.0525634	0.27	0.181	1	19	18
Smu1	0.00425312	0.0830523	0.149	0.089	1	133	136
Amy1	0.00426051	0.0463564	0.602	0.462	1	373	389
Mtrf1l	0.00426161	0.0110137	0.136	0.075	1	85	87
Plpp3	0.00427589	0.106445	0.151	0.089	1	5588	5465
Phrf1	0.00428078	0.0244494	0.272	0.181	1	209	208
Lipe	0.00428621	0.0435238	0.219	0.141	1	152	143
Luc7l3	0.004288	0.0918508	0.738	0.571	1	1080	1100
Ctdsp2	0.00429031	0.0453159	0.228	0.147	1	334	294
Brd4	0.00429215	0.108262	0.66	0.5	1	696	664
Ttll1	0.00429921	0.0249943	0.136	0.077	1	25	20
3110039M20Rik	0.00430928	0.0208449	0.4	0.286	1	354	322
Phyh	0.00431117	0.0313858	0.106	0.054	1	169	207
Cald1	0.00431117	0.0162651	0.106	0.054	1	40	45
Pde3b	0.00431607	0.0333906	0.447	0.329	1	43	61
Pdgfa	0.00433487	0.051995	0.128	0.071	1	64	53
B4galt5	0.0043623	0.0150071	0.383	0.266	1	62	78
Fbxo45	0.00437379	0.0724529	0.134	0.077	1	89	90
Llgl1	0.00438508	0.0354113	0.106	0.054	1	61	79
Orc4	0.00438558	0.0403037	0.585	0.435	1	376	395
Ankrd13d	0.00439753	0.033268	0.187	0.115	1	78	70
Adat1	0.00439835	0.000623409	0.226	0.147	1	117	105
Capn7	0.00440222	0.0990909	0.44	0.325	1	221	213
Kansl2	0.00441083	0.0291518	0.311	0.214	1	189	174
Fiz1	0.00441502	0.0429301	0.121	0.067	1	85	68
Cpq	0.00441722	0.0999022	0.211	0.139	1	945	927
Kirrel3	0.00441814	0.145793	0.985	0.972	1	5932	6260
Wipi1	0.00441965	0.00341569	0.119	0.062	1	169	162
Nfix	0.00442866	0.0165485	0.417	0.296	1	784	691
Chrm3	0.00443241	0.130654	0.406	0.306	1	14	24
Rmnd1	0.00443804	0.031539	0.364	0.256	1	218	205
Nup205	0.00444637	0.0585736	0.262	0.175	1	133	87
Diras2	0.00445826	-0.0286728	0.34	0.232	1	117	112
Nup210	0.00446476	0.0532826	0.211	0.135	1	30	29
Zmym3	0.00446678	0.0747572	0.204	0.131	1	87	109
Ranbp9	0.00447845	0.100867	0.591	0.456	1	592	622
Twf1	0.00448935	0.0442775	0.111	0.058	1	74	79
Gm11418	0.0044896	0.0595074	0.296	0.21	1	5	5
Psmb4	0.00449642	0.0647146	0.151	0.089	1	214	236
Mir133a-1hg	0.00449914	0.02714	0.328	0.224	1	174	174
Cnot1	0.00450787	0.0854636	0.615	0.458	1	484	476
Cpsf4l	0.00451802	0.0759592	0.191	0.123	1	86	81
Hsd17b11	0.00452171	0.0571818	0.104	0.054	1	261	241
Endov	0.00454029	0.0501462	0.111	0.058	1	78	73
Zc3h18	0.00455342	0.0865421	0.249	0.167	1	129	139
Rplp2	0.00455437	0.023022	0.445	0.321	1	841	953
Prpf18	0.00455912	0.00467759	0.287	0.194	1	153	136
Shank3	0.00456608	0.0240724	0.394	0.28	1	113	137
Idua	0.00457331	0.0420053	0.109	0.056	1	71	81
Casc4	0.0045843	0.107522	0.781	0.643	1	466	440
Zfp445	0.00458803	0.065046	0.577	0.429	1	429	405
Slc35g2	0.00459521	0.073536	0.111	0.058	1	41	67
Ssbp4	0.00460306	0.0467877	0.268	0.183	1	168	154
Mcph1	0.00462503	0.102355	0.43	0.315	1	152	164
Zfp869	0.00464958	0.0295922	0.287	0.198	1	220	229
Atp6v1h	0.00464961	0.0929344	0.628	0.482	1	360	353
Herc1	0.00466058	0.154866	0.902	0.746	1	877	792
Rcl1	0.00468312	0.0498063	0.123	0.069	1	70	65
Ufc1	0.00470735	0.0721274	0.183	0.115	1	173	146
Smurf1	0.00471529	0.0503431	0.402	0.286	1	330	334
Msi1	0.00472019	0.0652062	0.134	0.077	1	606	563
Stau1	0.00472934	0.0156914	0.311	0.212	1	213	222
Ercc6l2	0.00473332	0.0665962	0.311	0.216	1	257	236
Riok2	0.00474038	0.0561466	0.221	0.145	1	161	135
1700080N15Rik	0.00475949	0.0605965	0.279	0.19	1	72	66
St8sia1	0.00476236	0.0252355	0.328	0.23	1	48	21
1700016P03Rik	0.00476718	0.0723262	0.343	0.24	1	58	64
Gm14634	0.0047922	0.0524478	0.111	0.058	1	65	89
Prpf40b	0.00479855	0.031544	0.349	0.246	1	160	154
Gm31508	0.00479861	0.0503084	0.209	0.133	1	10	13
Ahsa1	0.0048051	0.0493168	0.119	0.065	1	85	59
Pou3f2	0.00483368	0.0430915	0.136	0.077	1	410	370
Asb7	0.00484335	0.0381473	0.221	0.143	1	161	170
Ranbp10	0.00484364	0.0566083	0.357	0.25	1	212	225
Rcor1	0.00484684	0.108751	0.411	0.308	1	331	331
Abl1	0.0048522	0.0386741	0.47	0.355	1	349	332
Atp6v1g2	0.00485449	0.0270361	0.291	0.198	1	134	150
D1Ertd622e	0.0048758	0.0133218	0.268	0.177	1	147	143
Fopnl	0.00488719	0.0616398	0.23	0.151	1	168	186
Wsb1	0.00489273	0.0575414	0.451	0.335	1	422	363
Slc25a27	0.00489401	0.077344	0.591	0.464	1	198	178
Arl4c	0.00489864	0.0603194	0.162	0.097	1	26	30
Gm29394	0.00490085	0.0177507	0.111	0.058	1	117	123
Ppm1g	0.00490273	0.101822	0.223	0.149	1	115	134
Asah2	0.00491288	0.0373832	0.14	0.081	1	59	46
Mtif2	0.00492036	0.0799354	0.547	0.425	1	434	350
Sfswap	0.00492406	0.0742185	0.498	0.363	1	399	363
Cyhr1	0.0049342	0.0235364	0.213	0.135	1	250	258
Tsnax	0.00494459	0.059204	0.372	0.266	1	239	206
Smap1	0.00495579	0.0495965	0.447	0.319	1	340	344
Sacm1l	0.00496325	0.0459386	0.557	0.425	1	409	375
Carf	0.00496392	0.0662028	0.251	0.169	1	144	148
Tmem209	0.00497108	0.0430498	0.121	0.067	1	207	171
Idh3a	0.00497362	0.0408135	0.257	0.171	1	133	139
Mpdu1	0.00497607	0.0504091	0.123	0.069	1	133	145
Pdzrn4	0.00501336	0.0368158	0.47	0.353	1	118	88
Gm7854	0.00504276	0.0877122	0.238	0.159	1	29	40
Gucy1a1	0.00504437	0.0741096	0.277	0.192	1	198	195
Calr	0.00505774	-0.0369717	0.279	0.183	1	326	254
Txndc9	0.00506299	0.0415498	0.204	0.131	1	180	200
Carmil1	0.00506929	0.0513808	0.64	0.492	1	1063	998
Gm50020	0.00507553	0.0169819	0.228	0.149	1	96	81
Rpl22l1	0.00507565	0.0384442	0.336	0.236	1	556	545
Emc8	0.00507815	0.0453659	0.172	0.105	1	255	216
Mapk6	0.0050925	0.0231741	0.221	0.143	1	253	284
Rpl35	0.00509614	0.0507103	0.149	0.089	1	194	186
Abcc8	0.00509744	0.108582	0.211	0.141	1	4	4
Hook2	0.00509751	0.0395575	0.343	0.242	1	81	98
Tab2	0.00510184	0.0331472	0.428	0.315	1	526	581
Afap1	0.00511667	0.0640363	0.494	0.373	1	132	149
Rpn2	0.00512901	0.0362994	0.253	0.167	1	188	215
Lrfn2	0.00513214	0.0890275	0.472	0.359	1	25	23
Parg	0.00515411	0.114139	0.479	0.365	1	414	418
Lrrc14	0.00516169	0.0269961	0.104	0.054	1	72	67
Usp48	0.00516322	0.0596459	0.536	0.391	1	326	254
Hs3st2	0.00517957	0.179571	0.911	0.851	1	64	76
Lca5l	0.00519362	0.0594007	0.287	0.202	1	93	92
Fbxo16	0.00519364	0.08837	0.134	0.079	1	36	26
Gm32926	0.00519603	0.051763	0.106	0.056	1	4	5
Slc4a3	0.00520232	0.0571653	0.47	0.351	1	142	157
Usp25	0.00520232	0.0415914	0.477	0.345	1	362	362
Tle2	0.00521154	0.0158539	0.351	0.246	1	38	36
Mzf1	0.0052274	0.0156407	0.126	0.069	1	45	33
Dock3	0.00523811	0.0961361	0.974	0.909	1	758	791
Wdtc1	0.00526531	0.046172	0.228	0.149	1	179	158
Emc1	0.0052671	0.0634004	0.106	0.056	1	94	76
Eml4	0.0052683	0.11011	0.706	0.569	1	284	290
Yars	0.00526914	0.0626172	0.362	0.26	1	199	164
Kdm5b	0.00527548	0.0250813	0.509	0.379	1	761	738
Rere	0.00528563	0.101492	0.979	0.931	1	1956	1956
Rtraf	0.00528852	0.0702989	0.181	0.115	1	182	178
Golga3	0.00529222	0.0331107	0.257	0.169	1	186	199
Atg9a	0.00532065	0.0157072	0.191	0.119	1	112	98
Ubr2	0.0053246	0.0743526	0.677	0.526	1	575	526
Ppfibp2	0.00533409	0.0323929	0.113	0.06	1	285	258
Lnpep	0.00536654	0.049498	0.549	0.409	1	982	972
Mirg	0.00536688	0.0973736	0.674	0.534	1	33	30
Bccip	0.00537251	0.048676	0.198	0.127	1	116	119
Ifitm10	0.00538448	0.0266388	0.315	0.216	1	3	4
Klc2	0.00538658	0.0144803	0.196	0.123	1	49	55
Carmil3	0.00538962	0.0439267	0.172	0.105	1	36	48
Fam98b	0.00539572	0.0753834	0.166	0.103	1	123	137
Pin4	0.00539577	0.0814262	0.1	0.052	1	99	123
Tada3	0.00541111	-0.00259748	0.13	0.073	1	96	70
Lrrn1	0.00542447	0.022543	0.27	0.181	1	113	94
Zc3hc1	0.0054294	0.0582231	0.126	0.071	1	50	40
Rragc	0.00543436	0.0232432	0.16	0.097	1	102	104
Ankrd12	0.00544871	0.113451	0.838	0.71	1	1277	1334
Mrpl15	0.00544911	0.0306584	0.221	0.141	1	155	141
4933412O06Rik	0.00545385	0.0244469	0.179	0.109	1	9	5
Clip4	0.00545736	0.050384	0.521	0.389	1	297	242
Gmeb1	0.00546659	0.0456346	0.343	0.244	1	253	265
Ap5m1	0.00547403	0.038665	0.226	0.145	1	135	152
Parn	0.00547548	0.0460779	0.27	0.185	1	279	254
Senp8	0.00548388	0.070819	0.36	0.262	1	186	185
Zfp91	0.00548905	0.0675822	0.37	0.272	1	369	427
Vps16	0.00550822	0.0413091	0.17	0.103	1	77	88
Pdzd7	0.00550837	0.0400758	0.14	0.081	1	4	8
Cul4a	0.0055124	0.0105627	0.334	0.232	1	265	248
Ndufa12	0.00551896	0.0475272	0.294	0.206	1	417	408
Chmp2b	0.00552092	0.0451617	0.109	0.058	1	79	94
Mbtps2	0.00552635	0.0593843	0.315	0.222	1	228	209
Ralgapb	0.0055282	0.0562592	0.632	0.48	1	410	444
P4htm	0.00552898	0.0502235	0.285	0.194	1	151	161
Emsy	0.00552998	0.0703634	0.564	0.427	1	401	384
Psmd2	0.0055404	0.0119646	0.179	0.109	1	166	161
Bcl2	0.00554103	0.0552396	0.462	0.345	1	1558	1413
Pigx	0.005544	0.0669355	0.117	0.065	1	105	80
Wdr70	0.00555435	0.0639	0.466	0.341	1	320	311
Susd6	0.00555638	0.0701007	0.504	0.391	1	368	382
Atxn7l3	0.00557106	0.0676871	0.138	0.081	1	133	139
Vcan	0.00558427	0.0667242	0.149	0.089	1	173	125
Rad50	0.00559329	-0.000770307	0.191	0.117	1	152	164
Bcas3	0.00560214	0.0690886	0.772	0.621	1	1331	1306
Tmem25	0.00560547	0.0522857	0.183	0.115	1	43	27
Atp5o	0.0056056	0.0173307	0.304	0.212	1	456	424
Ginm1	0.0056134	0.0699053	0.128	0.073	1	103	87
Nfe2l3	0.00563707	0.0501912	0.196	0.125	1	60	65
Dlg5	0.00564673	0.0375761	0.23	0.149	1	474	467
Plppr2	0.00565224	0.04431	0.23	0.151	1	83	79
Pick1	0.00565245	0.0459211	0.23	0.147	1	119	111
Pex7	0.00565462	0.086345	0.255	0.175	1	199	188
Gm19605	0.00567227	0.0154147	0.16	0.097	1	59	80
Zfp692	0.00568648	0.0155121	0.404	0.284	1	169	144
Wdr83	0.00569556	0.00211507	0.119	0.065	1	53	58
Pde6a	0.00569635	0.0897955	0.179	0.115	1	6	9
Car2	0.00569993	0.0999139	0.313	0.224	1	458	576
B3galt5	0.00571984	0.04717	0.238	0.161	1	113	121
Gm8098	0.00572551	0.0478747	0.209	0.137	1	59	64
Acvr2a	0.00572835	0.085094	0.477	0.359	1	249	268
Tatdn3	0.00574745	0.0494672	0.274	0.188	1	159	157
Pnmal2	0.00575544	0.089125	0.2	0.131	1	225	228
1700109K24Rik	0.0057576	-0.250703	0.647	0.657	1	124	157
Zkscan2	0.00576836	0.0165719	0.3	0.208	1	96	78
Msrb3	0.00577359	0.0783954	0.213	0.141	1	18	21
Retreg1	0.00578369	0.0269635	0.549	0.399	1	528	557
Zfp318	0.00579727	0.00174345	0.362	0.256	1	180	177
Atg5	0.00579797	0.043199	0.268	0.181	1	174	176
Hnrnpf	0.00579939	0.0149732	0.289	0.2	1	220	239
Vps37a	0.00580315	0.0132473	0.457	0.321	1	220	229
Smad7	0.00580505	0.0608539	0.279	0.194	1	119	145
Gm47889	0.00583333	0.0334518	0.17	0.105	1	63	61
Hspd1	0.00585258	0.0800797	0.281	0.196	1	263	286
1500035N22Rik	0.005858	0.0518474	0.164	0.101	1	27	49
Kit	0.00585839	0.124997	0.906	0.788	1	21	14
Tsen2	0.00586465	0.0244713	0.238	0.157	1	137	147
Xpo7	0.00586572	0.0922253	0.668	0.512	1	529	494
Zrsr1	0.00591308	0.0881205	0.117	0.067	1	76	97
Jarid2	0.00592887	0.0429811	0.636	0.494	1	1009	999
Gnb1l	0.00593792	0.0392568	0.1	0.052	1	71	64
Noct	0.0059404	0.0744104	0.223	0.149	1	238	212
Snx15	0.00594506	0.058188	0.166	0.103	1	78	96
Mrpl33	0.00594618	0.066345	0.33	0.236	1	470	464
Mfsd6	0.0059539	-0.0249811	0.353	0.246	1	51	51
Usp13	0.00597132	0.0336549	0.443	0.327	1	30	38
Snx5	0.00597887	0.00778256	0.262	0.173	1	126	133
Dpysl5	0.00598745	0.0162099	0.413	0.292	1	20	11
Zc2hc1a	0.0059914	0.0362327	0.34	0.24	1	160	172
Ap4m1	0.00599675	0.054661	0.151	0.091	1	125	95
Tpi1	0.00600636	0.0429679	0.249	0.167	1	276	301
Gm48914	0.00601438	0.0225895	0.102	0.052	1	26	14
Tbpl1	0.00601913	0.0276927	0.126	0.071	1	97	80
Ddx41	0.00604209	0.047571	0.117	0.065	1	47	39
Ddx10	0.0060433	0.0470884	0.381	0.28	1	199	223
Abhd12	0.0060438	0.0428797	0.511	0.381	1	561	515
Rnf6	0.00604537	0.0424828	0.162	0.099	1	195	160
Bsn	0.00605909	0.0677464	0.694	0.556	1	268	292
Ap1s1	0.0060696	0.0553462	0.264	0.179	1	271	253
Atp6v0b	0.00609001	0.132126	0.845	0.698	1	803	719
Gm38948	0.0060902	0.0724253	0.115	0.065	1	113	110
Stk38l	0.00609201	0.067673	0.236	0.159	1	297	338
Vps36	0.00609423	-0.00380096	0.147	0.085	1	135	127
Prr14l	0.0061317	0.0855363	0.583	0.446	1	477	474
Kcna1	0.00613774	0.0778223	0.536	0.397	1	121	118
Rrp1	0.00615781	0.051542	0.251	0.169	1	233	257
Bnip3l	0.00616333	0.00932887	0.228	0.147	1	160	216
Tbl1xr1	0.0061711	0.0493322	0.5	0.369	1	820	836
Tox3	0.00618247	0.123434	0.232	0.159	1	299	279
Pom121	0.00618748	0.052526	0.185	0.117	1	117	96
Prrc2b	0.00620533	0.098027	0.589	0.46	1	500	512
Golga4	0.00620603	0.0128752	0.557	0.401	1	397	431
Samhd1	0.00620708	0.0407366	0.147	0.087	1	126	79
Gm26590	0.00620764	0.044089	0.162	0.099	1	68	67
Ppfia1	0.00620861	0.0589247	0.455	0.335	1	276	266
Brap	0.00621598	-0.0127889	0.221	0.141	1	142	146
Kif1b	0.00621977	0.129747	0.919	0.839	1	3246	3241
Rnf103	0.00622336	0.0447783	0.306	0.214	1	165	158
Mettl16	0.00622413	0.0129172	0.385	0.272	1	218	211
Pxylp1	0.00623049	0.0321784	0.26	0.173	1	19	15
Pycard	0.00623283	0.0483842	0.183	0.115	1	60	73
Taf4	0.006237	0.00991012	0.206	0.131	1	90	77
Mbtps1	0.00623824	0.0496517	0.336	0.244	1	217	174
Fam229b	0.00624354	0.00350665	0.181	0.113	1	213	219
Gm32509	0.00625009	0.0842408	0.387	0.28	1	5	8
Arap2	0.00627021	0.0724618	0.577	0.446	1	1511	1473
Selenoi	0.00627115	0.0290429	0.398	0.286	1	165	169
Prrc2c	0.0062832	0.076192	0.785	0.625	1	1382	1333
Cnot10	0.00628349	0.0371143	0.509	0.373	1	267	249
Gm15680	0.00629559	-0.256967	0.643	0.653	1	9	13
Zc3h4	0.00630854	0.0485149	0.149	0.089	1	157	159
Slc25a36	0.00631908	0.0380034	0.528	0.393	1	453	363
Nup98	0.00632509	0.0291266	0.564	0.423	1	464	472
Ckmt1	0.00633256	-0.0384759	0.185	0.113	1	76	85
Ccdc28b	0.00633559	0.0561992	0.134	0.079	1	139	128
Extl3	0.00634022	0.0369206	0.332	0.234	1	682	699
Tmem59	0.0063502	0.0385837	0.421	0.304	1	416	438
Supt20	0.00635903	0.0270305	0.483	0.357	1	405	359
Cnot9	0.00636112	0.0381061	0.215	0.139	1	98	95
Osbpl11	0.00636293	0.0387702	0.268	0.181	1	326	330
Cmc1	0.00636818	0.0296946	0.155	0.093	1	101	103
Mtpap	0.00637259	0.0298265	0.247	0.165	1	162	140
Xkr4	0.00638613	-0.177768	0.979	0.968	1	111	100
Ints7	0.00638948	0.034117	0.191	0.123	1	95	70
Rnf123	0.00639242	0.0670285	0.206	0.135	1	104	104
Morc2b	0.00639417	0.0498667	0.247	0.167	1	28	35
Uggt1	0.00640642	0.0710614	0.364	0.262	1	198	219
Setd3	0.00640816	0.0461824	0.455	0.333	1	492	489
Morc4	0.00641492	0.0760663	0.149	0.091	1	6	4
Csgalnact1	0.00641709	0.102054	0.615	0.486	1	1355	1434
Sbno2	0.00642984	0.0216015	0.147	0.087	1	89	68
Rpp30	0.00645068	0.00348315	0.17	0.103	1	68	68
Reck	0.00645522	0.0554803	0.247	0.165	1	444	511
Ccsap	0.00645798	0.0720539	0.215	0.145	1	38	26
Tspyl2	0.00646666	0.0266668	0.264	0.177	1	119	126
Chac2	0.006468	0.0338681	0.319	0.228	1	204	169
Pfdn2	0.00647399	0.0761506	0.215	0.141	1	229	281
Mcm9	0.00647663	0.0295592	0.151	0.091	1	249	216
Polr1a	0.00648291	0.0557547	0.17	0.107	1	73	76
Fads6	0.00648352	0.0475148	0.164	0.099	1	39	61
Zfp341	0.00649768	0.00378804	0.128	0.073	1	80	59
Kdm3b	0.00650446	0.0287811	0.453	0.333	1	710	611
Impact	0.0065107	0.000499682	0.611	0.45	1	565	544
Rfx1	0.00651423	0.068813	0.181	0.117	1	37	44
Ica1l	0.00652801	-0.0211846	0.364	0.256	1	60	67
Acsl1	0.0065563	-0.0209376	0.434	0.308	1	36	48
Dennd6b	0.0065674	0.0306213	0.238	0.157	1	67	50
Gm45025	0.00656797	0.011031	0.332	0.232	1	333	308
Ube2o	0.00657193	0.0361624	0.404	0.29	1	135	144
Ppt1	0.00657407	0.0406963	0.466	0.341	1	272	313
Gm31224	0.00657584	0.0377679	0.157	0.097	1	679	781
Sh3bgrl2	0.00658298	0.0853748	0.172	0.109	1	43	29
Sema7a	0.00658406	0.0705722	0.106	0.058	1	45	48
Podxl2	0.00658631	0.0250945	0.272	0.183	1	44	55
Sclt1	0.00658836	0.170213	0.751	0.645	1	532	484
Pdcd2l	0.00659358	0.0824555	0.136	0.081	1	59	63
Gys1	0.00659691	0.0377212	0.272	0.188	1	258	210
Zfp386	0.00659816	0.0350273	0.149	0.089	1	162	156
Gm48742	0.00661556	0.0495954	0.385	0.276	1	2957	3173
Ppm1d	0.00661568	0.0527393	0.274	0.185	1	172	154
Ppp1ca	0.00666084	0.020212	0.219	0.145	1	335	329
Rbbp4	0.00666356	0.0702631	0.387	0.284	1	227	259
Zfp280c	0.00666501	0.0516864	0.519	0.387	1	573	580
Snf8	0.00667364	0.0183397	0.236	0.157	1	216	210
Hs6st1	0.0066756	0.0997472	0.149	0.093	1	74	88
Tro	0.0066829	0.0800981	0.449	0.339	1	121	95
Acap3	0.00669195	0.0694864	0.157	0.097	1	80	75
Zfp335os	0.00669589	0.0132338	0.181	0.113	1	79	63
Med7	0.00670049	0.0356731	0.121	0.069	1	55	55
Dnajb2	0.00670056	0.0548153	0.217	0.145	1	144	172
Sod2	0.00671566	0.0870997	0.523	0.397	1	319	321
Prkra	0.00671725	0.0597163	0.113	0.062	1	113	104
Nckap5	0.00671763	0.12845	0.238	0.163	1	3359	3713
Nelfa	0.00671861	0.0136151	0.157	0.095	1	80	89
Naxe	0.00672101	0.0467032	0.151	0.091	1	119	91
Etv5	0.00673367	0.082909	0.577	0.452	1	429	459
Gpc6	0.0067509	0.294626	0.66	0.556	1	5155	4994
Esd	0.00676041	-0.00115078	0.209	0.133	1	201	209
Agap2	0.00676786	0.0629519	0.306	0.214	1	150	181
Exosc10	0.00677116	0.0169847	0.302	0.21	1	133	149
Gga1	0.0067724	0.0473698	0.153	0.093	1	109	109
Cstf2	0.00678751	0.0240737	0.347	0.246	1	72	83
Tsfm	0.00679774	0.0552645	0.111	0.06	1	57	53
A330015K06Rik	0.00679844	-0.166725	0.943	0.952	1	98	133
Zfp664	0.00679973	0.0469683	0.317	0.226	1	158	190
Psmc1	0.00680102	0.0597824	0.321	0.226	1	180	228
Pde4a	0.00680104	0.0502422	0.46	0.343	1	57	70
Phka1	0.00680796	0.0370853	0.443	0.327	1	2299	2152
Slc25a26	0.00681232	-0.0115284	0.334	0.228	1	154	168
Osbp	0.00683793	0.0488993	0.302	0.214	1	155	156
Ncs1	0.0068604	0.0602177	0.432	0.317	1	175	174
Gnb4	0.00686268	0.0236392	0.147	0.087	1	56	82
Fndc5	0.00686757	0.0485496	0.14	0.083	1	53	43
Ipo9	0.00687697	0.0698865	0.389	0.284	1	221	192
Fdx2	0.00687741	0.0510176	0.102	0.054	1	83	100
Cep95	0.00689152	0.0380699	0.243	0.165	1	240	189
Errfi1	0.00690246	0.0562978	0.132	0.077	1	53	56
Sugp1	0.0069155	0.059125	0.345	0.25	1	171	176
Vapb	0.00691569	0.0714917	0.3	0.21	1	204	192
Lamp2	0.00694877	-0.017093	0.396	0.29	1	609	605
Wrnip1	0.0069507	0.0288649	0.119	0.067	1	133	114
Atg16l1	0.00696635	0.0563993	0.453	0.339	1	203	215
Mrpl21	0.00697158	0.0342243	0.251	0.169	1	138	144
Tomm20	0.00698193	0.012362	0.349	0.248	1	430	455
Ankrd28	0.00699033	0.0887984	0.732	0.591	1	811	799
Hemk1	0.00699157	0.052946	0.104	0.056	1	54	65
Armc1	0.00700004	0.0832964	0.204	0.135	1	216	190
Pus7	0.00700249	0.0630147	0.34	0.246	1	93	127
Hdac1	0.00700431	-0.00286102	0.232	0.151	1	224	213
Pdzd2	0.00701102	0.229401	0.568	0.47	1	281	253
Usp11	0.00701929	0.0517493	0.249	0.169	1	218	192
Pms1	0.00702347	0.05256	0.189	0.121	1	117	98
Cdh4	0.00703911	0.108512	0.681	0.55	1	264	237
Ero1l	0.00704583	0.00409131	0.27	0.183	1	78	77
Sh3bp5	0.00712328	0.0798671	0.379	0.282	1	69	74
Odc1	0.00712892	0.0275961	0.174	0.109	1	103	83
Dusp10	0.00713697	0.026539	0.298	0.204	1	11	10
Arl2bp	0.00713788	0.0326572	0.228	0.151	1	132	144
Zbtb26	0.00714396	0.00130585	0.16	0.097	1	100	102
Myo10	0.00715778	0.00341107	0.234	0.153	1	1319	1504
Phyhd1	0.00717624	0.0270704	0.147	0.089	1	298	220
Hint1	0.00717931	0.00289323	0.317	0.22	1	433	490
Cd200	0.00718114	0.0509038	0.183	0.117	1	30	31
Vta1	0.00718897	0.00813689	0.3	0.208	1	237	251
Inpp5k	0.00719785	0.0199993	0.177	0.111	1	107	107
Utrn	0.00720549	0.083871	0.802	0.661	1	1236	1376
Gnptg	0.00722604	0.0497773	0.377	0.274	1	190	159
Gm9801	0.00725307	-0.00750069	0.509	0.375	1	327	318
Sbk1	0.00725702	0.0477545	0.211	0.139	1	104	87
Dusp12	0.0072573	0.0451794	0.302	0.214	1	139	118
Gng2	0.00726233	0.0205633	0.219	0.141	1	49	41
Gm36198	0.00726545	0.0230353	0.377	0.272	1	134	136
Map1lc3a	0.0072729	0.0195345	0.209	0.135	1	224	259
Ypel3	0.00727757	-0.0226308	0.285	0.19	1	232	195
Gid4	0.00729515	0.0489232	0.251	0.173	1	149	157
Zfp143	0.00730284	0.0510062	0.106	0.058	1	75	78
Irak2	0.00730837	0.0474645	0.113	0.062	1	1337	1458
Prpsap1	0.00730952	0.0284055	0.226	0.149	1	148	141
Irak1	0.00730955	0.037031	0.204	0.133	1	159	146
Zbtb11	0.00731348	0.0223552	0.519	0.397	1	253	285
Prdx1	0.00731586	-0.0342935	0.24	0.155	1	740	755
A230077H06Rik	0.00732092	0.0351965	0.168	0.105	1	2	3
Arhgap26	0.00732519	0.0868615	0.753	0.615	1	1535	1665
Puf60	0.00733069	0.0372131	0.183	0.117	1	154	130
Eif4b	0.00734727	0.0210901	0.257	0.175	1	224	195
Gm50013	0.00735241	0.0340303	0.302	0.212	1	192	198
Gm14401	0.00735851	0.0367129	0.145	0.087	1	18	26
Larp4b	0.00735881	0.0918133	0.596	0.464	1	460	512
B4galnt1	0.00738506	0.0288762	0.119	0.067	1	28	41
Clip1	0.00739617	0.0395224	0.623	0.468	1	317	341
Tia1	0.00740202	0.111416	0.77	0.619	1	756	704
Fubp3	0.00740657	-0.0128011	0.326	0.224	1	174	169
Pcnx3	0.00741335	0.0582321	0.117	0.067	1	102	79
Adk	0.00741901	0.108666	0.617	0.492	1	3228	3269
Got1	0.00748055	0.0491105	0.419	0.31	1	252	240
Usp34	0.00749448	0.0679452	0.891	0.772	1	1511	1479
Ccnt1	0.00750354	0.0377185	0.381	0.28	1	279	298
Fig4	0.00751003	0.0617785	0.245	0.167	1	180	159
Dyrk1a	0.00751536	0.0852089	0.645	0.502	1	940	1015
Mga	0.00755786	0.0405358	0.498	0.373	1	559	573
Ascc2	0.00757917	-0.00624783	0.268	0.181	1	100	113
Pabpc4	0.00758809	0.0495101	0.311	0.22	1	124	139
Cenpp	0.00758812	0.0445167	0.37	0.268	1	101	110
Map3k7	0.00758881	-0.00103438	0.423	0.306	1	241	292
Nob1	0.00759016	0.0673462	0.228	0.153	1	114	102
Cwc27	0.00759419	0.0573315	0.549	0.419	1	395	420
Serac1	0.00761925	0.0237186	0.262	0.179	1	92	88
Spry2	0.00763409	0.0685116	0.315	0.228	1	369	329
Gm20732	0.00764365	0.0278565	0.362	0.256	1	584	553
Tmco1	0.00765103	0.0180816	0.215	0.141	1	186	198
Xndc1	0.00765302	0.00517442	0.262	0.175	1	239	238
Elp1	0.00765428	0.0783584	0.296	0.212	1	134	128
AW549877	0.00765716	-0.0313839	0.215	0.137	1	166	177
Ptprs	0.00765773	0.0981561	0.723	0.583	1	549	519
Cry2	0.00770041	0.0173324	0.343	0.246	1	654	605
Rab24	0.00771687	0.0507274	0.2	0.131	1	155	147
2610507B11Rik	0.00771832	0.0149779	0.353	0.252	1	354	405
Ttyh2	0.00774208	-5.47214e-05	0.121	0.069	1	208	208
St18	0.00774524	0.0866112	0.804	0.665	1	25	47
Asb13	0.00775916	0.0294766	0.221	0.145	1	67	65
Mettl3	0.00776464	0.0529189	0.168	0.107	1	122	125
Actr3	0.00776881	0.0395385	0.44	0.325	1	332	343
Zfyve27	0.00778738	0.0562072	0.277	0.194	1	108	101
Acaca	0.00779841	0.0710392	0.694	0.53	1	1377	1438
Rheb	0.00783796	0.03075	0.406	0.296	1	342	387
Ermp1	0.00784727	0.0590234	0.202	0.131	1	111	105
Rtbdn	0.00785433	0.0819724	0.117	0.067	1	1	1
D330023K18Rik	0.00786082	0.00174201	0.191	0.121	1	156	121
Glyr1	0.00789432	0.0330178	0.415	0.298	1	312	349
Myo6	0.00789461	0.0775393	0.489	0.381	1	2935	3052
Ap3b2	0.00791743	0.0463001	0.334	0.238	1	120	135
Grina	0.00793776	0.00737936	0.394	0.28	1	603	544
Gm3448	0.00795257	0.0454221	0.219	0.149	1	127	123
Syt16	0.00795755	0.0885146	0.37	0.278	1	32	52
Slc39a10	0.00796693	0.0572687	0.321	0.232	1	231	276
Gm10097	0.00798321	0.0222246	0.2	0.131	1	51	77
Ntmt1	0.00799389	0.0448467	0.211	0.139	1	80	60
Ints4	0.00802305	0.0390579	0.209	0.139	1	235	176
B3galnt2	0.00803987	0.0271306	0.366	0.262	1	187	165
Pwp1	0.00804881	0.0346816	0.155	0.095	1	58	67
Sirt7	0.00805437	0.00595516	0.196	0.125	1	191	193
Tuba1a	0.00805584	0.00544448	0.387	0.276	1	696	601
Atad2b	0.00806684	0.0563977	0.643	0.498	1	1258	1252
Armh3	0.00809622	0.0802111	0.585	0.448	1	406	412
Pcnt	0.00810101	0.0296818	0.157	0.097	1	123	119
Ctnnal1	0.00810648	0.0526709	0.332	0.24	1	225	259
Gm17114	0.00811008	0.0574059	0.168	0.107	1	53	55
Wbp1l	0.00811999	0.0334739	0.236	0.159	1	274	288
Uqcrc1	0.00813523	0.0369824	0.315	0.224	1	232	220
Ripk2	0.00814691	0.0125573	0.202	0.131	1	96	108
Ipo13	0.00815124	0.0309031	0.179	0.113	1	74	76
1810030O07Rik	0.0081706	0.0489899	0.138	0.083	1	74	68
C530008M17Rik	0.00818949	0.0488966	0.743	0.577	1	189	127
Ddx46	0.00819375	0.0159045	0.464	0.345	1	334	315
Ndufb4	0.00819645	0.098123	0.255	0.179	1	413	417
Rbm8a	0.0082272	0.0327221	0.132	0.077	1	91	104
Sf3a1	0.00823294	0.021734	0.155	0.095	1	122	119
Scn1a	0.00826128	0.108465	0.913	0.794	1	85	91
Ylpm1	0.00826723	0.0658716	0.691	0.528	1	548	554
Pdcd10	0.00827519	0.057026	0.364	0.262	1	315	350
Cfap47	0.00827672	0.0273068	0.102	0.054	1	62	57
[truncated: 7,271 more rows]

## Sheet: SST_IN
Name	p_val	avg_log2FC	pct.1	pct.2	p_val_adj	Counts_GS	Counts_WT
AC149090.1	7.7893e-19	-0.854231	0.787	0.917	1.98502e-14	951	1507
Xist	4.35909e-09	0.317341	0.989	0.965	0.000111087	9746	8971
Gm14296	4.80705e-08	0.258939	0.346	0.11	0.00122503	276	228
Ndst3	9.77066e-08	0.412509	0.676	0.355	0.00248996	3	6
Chd8	2.12008e-07	0.377649	0.585	0.285	0.00540282	415	437
Apex2	5.46459e-07	0.287541	0.58	0.281	0.0139259	320	295
Dcaf13	5.56969e-07	0.174042	0.255	0.07	0.0141938	108	117
Pabpn1	6.24557e-07	0.267455	0.66	0.325	0.0159162	602	502
Ppip5k1	6.30258e-07	0.343256	0.606	0.325	0.0160615	295	288
Gart	8.28604e-07	0.325688	0.293	0.096	0.0211161	115	107
Arnt	1.19543e-06	0.335392	0.66	0.364	0.0304643	518	496
Sfi1	1.22265e-06	0.232314	0.324	0.114	0.031158	264	224
Tomm40	1.27057e-06	0.273478	0.34	0.132	0.0323793	226	193
Erlec1	1.29507e-06	0.276611	0.447	0.197	0.0330036	326	311
Lmf1	1.48749e-06	0.222932	0.197	0.044	0.0379071	87	87
Nr2c1	2.07454e-06	0.251913	0.293	0.101	0.0528677	166	169
Ankfn1	2.31471e-06	0.465784	0.862	0.61	0.0589882	3	9
Tef	3.25259e-06	0.241192	0.559	0.272	0.0828889	892	872
Ckap5	3.46663e-06	0.283822	0.665	0.377	0.0883437	1482	1535
Rprd1a	3.53078e-06	0.293281	0.569	0.294	0.0899784	432	422
Rbm17	3.62482e-06	0.187837	0.223	0.061	0.0923749	102	113
Rhot1	3.65701e-06	0.273931	0.463	0.224	0.0931952	468	466
Akr1a1	3.99598e-06	0.235244	0.287	0.101	0.101833	263	237
Zfp397	5.04771e-06	0.229567	0.452	0.211	0.128636	289	317
Mospd1	5.30648e-06	0.164284	0.122	0.013	0.13523	46	55
Mettl5	5.42492e-06	0.183703	0.197	0.048	0.138249	115	101
Slc9a1	5.71693e-06	0.224757	0.287	0.101	0.14569	124	132
Socs2	6.24928e-06	0.262098	0.372	0.158	0.159257	13	15
Srsf7	7.47617e-06	0.272359	0.649	0.368	0.190523	574	461
B230217C12Rik	8.37579e-06	0.221265	0.282	0.101	0.213449	70	58
Ccdc162	9.84337e-06	0.151793	0.138	0.022	0.250848	40	47
Cep164	1.11161e-05	0.296665	0.383	0.171	0.283282	152	144
Cd27	1.17181e-05	0.158666	0.106	0.009	0.298624	266	242
Idh3g	1.44256e-05	0.228145	0.207	0.061	0.367621	130	130
Afg3l1	1.59278e-05	0.149299	0.287	0.11	0.405904	138	148
Calr	1.76865e-05	0.169994	0.282	0.105	0.450723	326	254
St6gal1	1.9457e-05	0.251833	0.415	0.197	0.495842	652	645
Dnajb4	1.98598e-05	0.23958	0.415	0.197	0.506106	348	319
Lemd1	2.06959e-05	0.285541	0.394	0.184	0.527416	1	3
Gm14325	2.12153e-05	0.196076	0.138	0.026	0.540652	115	94
Brd8	2.1665e-05	0.165979	0.457	0.228	0.552112	423	435
Dnajc13	2.26266e-05	0.255627	0.537	0.289	0.576617	373	400
Khdc4	2.26702e-05	0.272819	0.463	0.237	0.577728	390	426
Zcchc2	2.28008e-05	0.0900627	0.234	0.075	0.581055	100	114
Herc4	2.40865e-05	0.231977	0.479	0.246	0.613821	438	407
Tecr	2.45799e-05	0.28672	0.532	0.281	0.626393	489	539
Thsd7b	2.50088e-05	0.379908	0.676	0.425	0.637326	10	10
Zfp821	2.54152e-05	0.231967	0.378	0.175	0.64768	137	121
Med25	2.58299e-05	0.222126	0.223	0.075	0.65825	239	198
C230037L18Rik	2.60226e-05	0.115823	0.213	0.066	0.66316	104	119
Cradd	2.63277e-05	0.3154	0.33	0.145	0.670935	257	200
Cnrip1	2.66577e-05	0.191834	0.399	0.193	0.679344	173	201
Gdi2	2.8303e-05	0.235025	0.42	0.206	0.721273	395	416
E530011L22Rik	2.97933e-05	0.16357	0.452	0.215	0.759253	220	250
Ptcd3	2.98551e-05	0.179046	0.351	0.154	0.760829	200	202
Smchd1	3.01216e-05	0.216492	0.543	0.285	0.767618	474	452
Tesk2	3.15227e-05	0.0305069	0.149	0.031	0.803325	317	310
Psmc1	3.16626e-05	0.255615	0.303	0.127	0.806891	180	228
Pdxdc1	3.1849e-05	0.205486	0.489	0.246	0.811641	405	390
Mttp	3.23381e-05	0.262401	0.378	0.175	0.824104	394	375
4930555F03Rik	3.30539e-05	0.502166	0.941	0.811	0.842346	34	34
Zfp799	3.53855e-05	0.16286	0.436	0.215	0.901764	214	180
Cntn3	3.549e-05	0.400889	0.809	0.618	0.904427	31	32
Esf1	3.58866e-05	0.210744	0.399	0.193	0.914535	319	288
5530601H04Rik	3.62931e-05	0.247764	0.34	0.154	0.924894	217	189
C130073E24Rik	3.63359e-05	0.324857	0.931	0.746	0.925984	52	37
Amn1	3.66322e-05	0.270136	0.426	0.224	0.933536	414	434
Akap8	3.66412e-05	0.18673	0.394	0.18	0.933765	397	358
Lman2l	3.68887e-05	0.24649	0.314	0.136	0.940072	140	143
Cuedc1	3.73331e-05	0.229702	0.399	0.189	0.951397	596	598
Slc24a5	3.75819e-05	0.321206	0.787	0.487	0.957737	188	187
Vcpip1	3.96825e-05	0.19085	0.245	0.088	1	209	225
Gm50152	3.97935e-05	0.159366	0.303	0.123	1	202	170
Tubb4a	4.07442e-05	0.219796	0.372	0.175	1	144	171
Nxpe4	4.1629e-05	0.200215	0.516	0.272	1	424	490
Ddx5	4.2123e-05	0.344441	0.904	0.667	1	3511	3325
Wdr11	4.41057e-05	0.146026	0.239	0.083	1	142	162
Pigu	4.51243e-05	0.173264	0.372	0.171	1	230	196
Grin2d	4.60568e-05	0.221987	0.287	0.118	1	33	21
Ak2	4.73078e-05	0.134438	0.144	0.031	1	77	83
Lrrc29	4.76565e-05	0.211606	0.394	0.189	1	147	138
Shroom2	4.81844e-05	0.186227	0.239	0.088	1	524	588
Trip4	4.83208e-05	0.128899	0.426	0.211	1	521	498
Vsnl1	4.85298e-05	0.312702	0.835	0.566	1	54	88
Kcnab1	4.99223e-05	0.322882	0.968	0.908	1	422	520
Ica1l	5.00242e-05	0.129186	0.441	0.215	1	60	67
Hacd3	5.07023e-05	0.257674	0.537	0.289	1	618	580
Aldh7a1	5.19644e-05	0.129604	0.25	0.092	1	572	522
Ergic1	5.22704e-05	0.169629	0.468	0.237	1	171	142
Tfrc	5.41837e-05	0.194082	0.351	0.158	1	95	120
Gm44643	5.59097e-05	0.117497	0.245	0.088	1	5	0
Mturn	5.67765e-05	0.21488	0.324	0.145	1	54	53
Tmem63b	5.76258e-05	0.254962	0.436	0.224	1	214	205
Cdc26	5.90589e-05	0.148748	0.314	0.132	1	213	202
Tia1	5.96598e-05	0.257129	0.739	0.509	1	756	704
5730455P16Rik	6.186e-05	0.180632	0.245	0.092	1	113	112
Cntnap5c	6.26509e-05	0.4015	0.622	0.39	1	12	10
Parp4	6.42805e-05	0.207251	0.181	0.053	1	197	215
Ppp2r3d	6.50315e-05	0.138944	0.122	0.022	1	63	51
1700012D14Rik	6.51645e-05	0.226103	0.303	0.127	1	308	342
Cybc1	6.58328e-05	0.151321	0.101	0.013	1	39	28
Cald1	6.71404e-05	0.147653	0.335	0.145	1	40	45
Nemf	6.88717e-05	0.18268	0.516	0.272	1	442	393
Lrrc24	6.96891e-05	0.146912	0.112	0.018	1	17	22
Ciapin1	7.05648e-05	0.180002	0.191	0.061	1	122	102
4930538E20Rik	7.23831e-05	0.0922194	0.239	0.088	1	3	4
Zfp266	7.25847e-05	0.197475	0.553	0.303	1	435	368
Cdc14b	7.37574e-05	0.278595	0.548	0.316	1	152	165
Ssh1	7.39056e-05	0.210986	0.245	0.092	1	151	155
Matn2	7.44663e-05	0.120038	0.17	0.048	1	38	29
Osbpl9	7.86292e-05	0.275044	0.872	0.627	1	1134	1134
Cope	7.94467e-05	0.185089	0.218	0.079	1	138	144
Dock11	7.94911e-05	0.272717	0.516	0.294	1	458	478
Capza1	7.96757e-05	0.17861	0.457	0.237	1	298	300
Zfhx2os	8.01655e-05	0.129758	0.261	0.101	1	47	69
Cdk5	8.1059e-05	0.140827	0.202	0.066	1	113	100
Wdr7	8.27603e-05	0.253736	0.676	0.395	1	457	459
Wwp2	8.31305e-05	0.167742	0.324	0.145	1	281	251
Wrap73	8.38506e-05	0.154243	0.154	0.039	1	53	61
Mphosph9	8.57636e-05	0.234173	0.42	0.219	1	192	197
Snx30	8.5799e-05	0.183889	0.362	0.171	1	103	116
Ten1	8.88884e-05	0.153746	0.197	0.066	1	61	62
Bod1l	8.95234e-05	0.204582	0.516	0.276	1	392	434
Ncstn	9.20975e-05	0.187694	0.197	0.066	1	117	96
Gm11659	9.30288e-05	0.192167	0.5	0.268	1	150	164
Git1	9.30554e-05	0.179309	0.181	0.057	1	109	124
6030458C11Rik	9.39468e-05	0.120365	0.17	0.048	1	108	101
Grk6	9.91577e-05	0.176234	0.202	0.07	1	90	87
Rassf3	9.94611e-05	0.159036	0.16	0.044	1	42	38
Ddhd2	0.000100328	0.171552	0.638	0.355	1	473	462
2810004N23Rik	0.000104338	0.235911	0.298	0.136	1	208	222
Pdgfa	0.000104849	0.142483	0.16	0.044	1	64	53
Helq	0.000105142	0.109063	0.255	0.101	1	108	89
Gm49179	0.000105626	0.204105	0.33	0.154	1	144	178
Tmcc3	0.000105914	0.303511	0.952	0.794	1	1450	1282
Thoc7	0.000108324	0.190759	0.42	0.215	1	231	225
Sec23a	0.000109473	0.191522	0.383	0.193	1	179	194
Gpr34	0.000110793	0.199282	0.149	0.039	1	32	39
Btf3l4	0.000112099	0.226279	0.309	0.14	1	136	154
Trmt13	0.000113486	0.168656	0.34	0.158	1	187	185
Yars	0.000115135	0.223927	0.314	0.149	1	199	164
Pcyox1	0.000117134	0.117333	0.197	0.066	1	88	94
Copb1	0.000119088	0.140644	0.33	0.149	1	257	266
Zbtb2	0.000121122	0.148678	0.16	0.044	1	67	68
Gm48960	0.000121125	0.246074	0.234	0.092	1	85	55
Abca2	0.000121342	0.189166	0.314	0.145	1	179	168
Ipo8	0.000122621	0.175278	0.489	0.259	1	322	294
Slit1	0.00012499	0.201662	0.484	0.254	1	5	0
Cep70	0.000125922	0.249596	0.426	0.224	1	167	156
1500011B03Rik	0.000127665	0.209854	0.245	0.096	1	89	116
Cpsf3	0.000128842	0.136765	0.309	0.14	1	134	129
Cenpc1	0.000131563	0.0847259	0.516	0.268	1	327	274
Ugp2	0.000136559	0.118837	0.351	0.158	1	1627	1634
Ablim3	0.000136621	0.121116	0.548	0.298	1	13	7
Dennd2a	0.000138584	0.224189	0.33	0.158	1	380	330
Cog7	0.000138985	0.118932	0.213	0.075	1	129	115
Prnp	0.000140404	0.195043	0.298	0.132	1	643	633
Cog6	0.000141885	0.253057	0.213	0.079	1	118	98
Hnrnpr	0.000143993	0.258597	0.681	0.417	1	649	649
Scube3	0.000144296	0.136288	0.181	0.057	1	59	53
Eif4g1	0.000145	0.303043	0.415	0.219	1	448	448
4930422M22Rik	0.000146352	0.11264	0.277	0.114	1	35	49
Rbm20	0.000149204	0.160868	0.154	0.044	1	68	64
Plekha8	0.000152073	0.139789	0.149	0.039	1	121	104
1700084C06Rik	0.000156763	0.231956	0.388	0.202	1	235	245
Miga2	0.000159789	0.178109	0.303	0.136	1	224	199
Tmem131l	0.000159873	0.192071	0.41	0.219	1	131	117
Zfp983	0.000160745	0.125125	0.165	0.048	1	93	86
Asah1	0.000161266	0.246405	0.441	0.241	1	324	326
Mrps10	0.000161575	0.118192	0.346	0.167	1	184	172
Snx2	0.000162772	0.167997	0.42	0.219	1	318	348
Hmgn3	0.000162788	0.17491	0.324	0.149	1	389	441
Mns1	0.000163033	0.231964	0.229	0.092	1	165	149
Ago4	0.000163132	0.248806	0.431	0.232	1	122	140
Airn	0.000163432	0.246875	0.463	0.254	1	168	177
Dcaf11	0.00016562	0.164263	0.181	0.057	1	108	126
Taf5l	0.000166821	0.224786	0.165	0.053	1	57	54
Rbis	0.000167633	0.0913512	0.351	0.162	1	311	261
Med26	0.0001692	0.182399	0.239	0.096	1	149	149
Pcif1	0.000169244	0.159308	0.176	0.057	1	196	165
4930578M01Rik	0.000170068	0.132314	0.239	0.096	1	132	132
Coro7	0.000170602	0.1277	0.335	0.158	1	157	143
Tent4b	0.000175075	0.197541	0.473	0.259	1	275	288
Lrp8	0.000177618	0.223841	0.415	0.211	1	339	393
Hsp90b1	0.000180445	0.144832	0.447	0.241	1	452	424
Mapk6	0.000181713	0.140811	0.277	0.118	1	253	284
Insyn2b	0.000182326	0.238957	0.277	0.123	1	20	9
Zfp804b	0.000182828	0.357013	0.931	0.798	1	5	5
Tbc1d31	0.000185551	0.146653	0.112	0.022	1	144	136
Sacs	0.000187094	0.172621	0.516	0.289	1	185	202
Wdr83	0.000187852	0.137984	0.138	0.035	1	53	58
6030442K20Rik	0.000189154	0.177249	0.186	0.061	1	132	143
Ldhd	0.000189921	0.115494	0.112	0.022	1	36	33
Eapp	0.000192495	0.16938	0.213	0.079	1	176	177
Sf3a1	0.00019314	0.144227	0.207	0.075	1	122	119
Polr3a	0.000194846	0.167773	0.261	0.11	1	125	119
Scamp5	0.000198757	0.0844664	0.479	0.241	1	290	302
3110056K07Rik	0.000199319	0.198114	0.362	0.184	1	403	386
E230016M11Rik	0.000200564	0.229565	0.293	0.136	1	77	67
Slc32a1	0.000200705	0.195888	0.207	0.079	1	129	131
Ttc13	0.000201948	0.241671	0.293	0.136	1	138	128
Sox1ot	0.000201996	0.262832	0.734	0.469	1	394	295
Eif2b4	0.000202515	0.125225	0.229	0.088	1	120	117
Zfp668	0.000202527	0.0540431	0.16	0.048	1	32	43
Gldn	0.000203742	0.165234	0.191	0.066	1	3	2
Mrpl43	0.000207276	0.146937	0.144	0.039	1	119	100
Nol8	0.000208966	0.163407	0.16	0.048	1	84	85
Ago1	0.000210007	0.230322	0.372	0.197	1	151	155
45362	0.000210176	0.126244	0.282	0.127	1	13	6
Zfp90	0.000211139	0.18986	0.176	0.057	1	76	74
Map2k5	0.000211222	0.168632	0.505	0.276	1	470	430
Inpp1	0.000213049	0.145113	0.319	0.149	1	205	195
Qrich1	0.000213161	0.226792	0.622	0.364	1	391	408
Lrrc39	0.000215095	0.151675	0.181	0.061	1	85	88
Fam78b	0.000218175	0.107106	0.479	0.254	1	57	52
Rnpep	0.000220574	0.155898	0.34	0.162	1	285	309
Plcg1	0.000220885	0.208451	0.34	0.167	1	389	429
Plekhm1	0.000222559	0.109019	0.154	0.044	1	75	71
Palm	0.000225009	0.126274	0.463	0.246	1	450	487
Abhd8	0.000234666	0.133285	0.181	0.061	1	126	140
Pvt1	0.000235148	0.243466	0.681	0.425	1	243	253
Megf8	0.000236515	0.200321	0.255	0.11	1	142	138
Ddx19a	0.000236696	0.215592	0.186	0.066	1	105	84
Lpcat2	0.000239611	0.103918	0.101	0.018	1	19	18
Yipf3	0.000241017	0.184228	0.149	0.044	1	73	61
Ppwd1	0.000242325	0.207865	0.309	0.149	1	196	183
Gm16894	0.000242464	0.130199	0.234	0.092	1	6	7
Serinc3	0.000243496	0.158078	0.335	0.158	1	210	177
Gm16055	0.000246699	0.170147	0.133	0.035	1	51	56
4933400F21Rik	0.000246826	0.202235	0.287	0.136	1	32	32
B230217O12Rik	0.000249199	0.247494	0.191	0.07	1	65	81
Atp6v0e	0.000249254	0.113052	0.319	0.145	1	557	489
D3Ertd751e	0.00024994	0.230064	0.378	0.197	1	456	460
Bax	0.000250495	0.0800462	0.112	0.022	1	100	94
Marf1	0.000251645	0.119487	0.431	0.224	1	436	422
Cd302	0.000253066	0.155514	0.165	0.053	1	152	156
Ubfd1	0.00025461	0.103628	0.128	0.031	1	82	83
Foxo3	0.000255169	0.155396	0.378	0.189	1	548	552
Pigb	0.000262386	0.216763	0.351	0.175	1	164	153
Blmh	0.000262969	0.149878	0.346	0.167	1	257	232
Tbce	0.000263803	0.183241	0.468	0.259	1	355	345
Ska2	0.000269488	0.141341	0.181	0.061	1	78	68
Slc25a13	0.000270752	0.065798	0.223	0.088	1	14	28
Xndc1	0.00027223	0.208541	0.303	0.145	1	239	238
Aldh9a1	0.000272621	0.115653	0.101	0.018	1	125	179
Slc29a1	0.000273611	0.135205	0.176	0.057	1	10	14
Ociad2	0.000274375	0.213906	0.298	0.145	1	93	87
Kazn	0.000274521	0.225807	0.473	0.268	1	79	92
Cct6a	0.00027692	0.191258	0.191	0.07	1	182	192
Tecpr2	0.000279899	0.11537	0.356	0.175	1	318	311
Park7	0.000280515	0.104747	0.266	0.11	1	338	318
Rnf19a	0.000282446	0.151178	0.293	0.136	1	156	190
Anp32b	0.000282982	0.14525	0.207	0.079	1	202	208
Smim17	0.000283623	0.142904	0.186	0.066	1	18	22
E230029C05Rik	0.000285367	0.0917114	0.255	0.11	1	81	84
E130102H24Rik	0.000286597	0.181176	0.548	0.303	1	743	783
Ostc	0.000287651	0.153054	0.234	0.096	1	143	147
Ilf3	0.000288556	0.168059	0.362	0.184	1	223	200
Eif2ak4	0.00028875	0.171713	0.473	0.259	1	265	281
Riok3	0.00029055	0.214762	0.505	0.285	1	374	384
Snrnp40	0.000292175	0.158677	0.266	0.118	1	167	154
Adamts2	0.000293145	0.130387	0.106	0.022	1	5	12
Lrrc51	0.000293263	0.139358	0.117	0.026	1	123	166
Gkap1	0.00029397	0.184212	0.415	0.219	1	371	379
Srsf2	0.000295715	0.149421	0.532	0.303	1	517	462
Smn1	0.000299322	0.13642	0.144	0.039	1	49	55
Senp1	0.000300518	0.179685	0.277	0.127	1	284	299
Rnf13	0.000301071	0.182562	0.516	0.289	1	619	595
Kcnk10	0.000301299	0.164355	0.473	0.259	1	530	594
Rccd1	0.000304149	0.162919	0.191	0.07	1	97	95
N4bp2	0.000311723	0.251227	0.33	0.162	1	385	345
Ube4b	0.000311976	0.157794	0.633	0.368	1	486	461
Tmem214	0.000312096	0.171093	0.239	0.101	1	109	90
Mcts1	0.000312262	0.160312	0.351	0.175	1	276	255
Adss	0.000313517	0.119237	0.346	0.167	1	144	150
45543	0.000314724	0.195467	0.33	0.167	1	316	358
Zhx1	0.000316811	0.177787	0.154	0.048	1	174	165
Ccdc148	0.000317787	0.195272	0.356	0.18	1	209	203
Adamts10	0.000319599	0.200565	0.207	0.079	1	124	95
Capn7	0.000329734	0.186058	0.42	0.237	1	221	213
Pcmt1	0.000329993	0.306107	0.585	0.364	1	415	430
St6gal2	0.000330314	0.191367	0.378	0.197	1	21	19
Tgs1	0.000334868	0.143113	0.351	0.175	1	180	203
Styx	0.000336052	0.260846	0.42	0.237	1	290	277
Prxl2c	0.000339713	0.138614	0.415	0.219	1	178	155
Araf	0.000342071	0.200875	0.707	0.439	1	614	573
Pak2	0.000344107	0.219606	0.495	0.294	1	515	549
Cog3	0.000344296	0.073522	0.367	0.175	1	211	156
Klhl3	0.000345085	0.241737	0.436	0.246	1	64	67
4930527B05Rik	0.000349359	0.18272	0.112	0.026	1	0	1
Nt5c2	0.000350271	0.197238	0.649	0.382	1	1150	1156
Tprkb	0.000350736	0.153455	0.213	0.083	1	2550	2467
Bfar	0.000352715	0.153198	0.314	0.149	1	226	238
Ppcdc	0.000360327	0.18778	0.239	0.105	1	223	185
Ubr4	0.000360551	0.0930895	0.489	0.263	1	318	279
Trim17	0.000366289	0.104747	0.191	0.07	1	70	60
Mrnip	0.000367336	0.115599	0.133	0.035	1	28	27
Hnrnpl	0.00036926	0.118827	0.58	0.351	1	521	466
Sema6a	0.000369588	0.11855	0.261	0.11	1	598	505
Cep44	0.000370408	0.172691	0.144	0.044	1	58	51
Tmem132d	0.000371773	0.291505	0.431	0.232	1	10	18
Cbx7	0.000372261	0.127589	0.133	0.035	1	119	117
Glmn	0.000376939	0.112765	0.463	0.25	1	384	365
Cenpt	0.000377059	0.144343	0.106	0.022	1	38	31
Mlh3	0.000379265	0.083888	0.277	0.123	1	192	162
Aifm3	0.000379384	0.140979	0.234	0.096	1	638	618
Rragd	0.000382623	0.138142	0.309	0.149	1	185	185
A930001M01Rik	0.00038571	0.107811	0.106	0.022	1	43	38
Iffo1	0.000388784	0.134026	0.234	0.096	1	205	218
Nub1	0.000389699	0.115374	0.473	0.25	1	225	211
Clk1	0.000395785	0.200061	0.644	0.399	1	668	642
Hps4	0.00040268	0.134374	0.314	0.149	1	240	228
Phyhd1	0.000404465	0.129155	0.122	0.031	1	298	220
Sypl	0.000405997	0.0831426	0.191	0.07	1	159	137
Npdc1	0.000406696	0.152539	0.255	0.114	1	148	133
Apmap	0.000409522	0.123443	0.154	0.048	1	43	49
Flot2	0.000421197	0.166151	0.399	0.211	1	261	245
Bbs12	0.000421582	0.0986919	0.122	0.031	1	37	44
Gm32647	0.000426757	0.502692	0.399	0.228	1	8	18
Dnajc18	0.000427488	0.185874	0.346	0.18	1	195	250
Uri1	0.000428029	0.17706	0.543	0.311	1	276	292
Mpp2	0.000430112	0.0880496	0.25	0.105	1	131	114
Ppp4r3a	0.000434949	0.174719	0.457	0.25	1	428	391
Nup153	0.00044224	0.124073	0.277	0.127	1	179	176
Gm45509	0.000444425	0.205575	0.144	0.044	1	82	84
Gm11906	0.0004472	0.128033	0.277	0.127	1	217	228
Cpne3	0.000448465	0.085931	0.213	0.083	1	141	124
Leng8	0.000453177	0.0913343	0.585	0.342	1	1238	1102
Mbip	0.000461494	0.200429	0.298	0.149	1	219	217
Plekhb2	0.000464299	0.201313	0.319	0.158	1	165	202
Sbno2	0.000470067	0.14505	0.144	0.044	1	89	68
45359	0.000472678	0.215793	0.335	0.171	1	214	206
Rnf215	0.000478181	0.14613	0.128	0.035	1	107	92
Nkain3	0.000479102	0.256638	0.979	0.873	1	24	21
Mlxip	0.000483478	0.13252	0.415	0.219	1	179	163
Evl	0.00048481	0.249678	0.66	0.43	1	213	210
Atraid	0.000488802	0.0855054	0.266	0.114	1	172	205
Gm16278	0.000489807	0.110656	0.16	0.053	1	45	53
Ufl1	0.000490082	0.132786	0.319	0.158	1	293	307
1700054A03Rik	0.000491041	0.14853	0.128	0.035	1	77	107
Trrap	0.000491117	0.150413	0.511	0.298	1	313	293
Ttc5	0.000491514	0.165632	0.239	0.105	1	191	176
Zdhhc1	0.000495099	0.159123	0.303	0.145	1	161	113
Naa25	0.000497141	0.185821	0.255	0.118	1	96	117
Coq5	0.000500259	0.114529	0.266	0.118	1	165	127
Dpyd	0.000500477	0.293062	0.617	0.421	1	535	493
Dgka	0.000500777	0.117328	0.239	0.101	1	113	115
Dguok	0.000501167	0.171708	0.261	0.118	1	213	208
1700021F05Rik	0.000501955	0.0993219	0.112	0.026	1	99	83
Hnrnpm	0.000502883	0.21527	0.569	0.355	1	715	661
1700030K09Rik	0.000504416	0.114529	0.181	0.066	1	148	148
Psmd2	0.000506696	0.119115	0.176	0.061	1	166	161
Tcea1	0.000508718	0.17989	0.473	0.281	1	417	492
Dazap1	0.000512596	0.156974	0.447	0.241	1	293	258
Ap1m1	0.000514419	0.0292704	0.186	0.066	1	127	95
Arrb2	0.000514525	0.173991	0.191	0.075	1	38	31
Angpt2	0.000516337	0.201257	0.436	0.25	1	128	160
Tmem191c	0.000517965	0.172931	0.399	0.224	1	126	147
P2rx7	0.000520231	0.11795	0.112	0.026	1	115	78
Tmem231	0.000520231	0.136794	0.112	0.026	1	36	47
Lgmn	0.000524929	0.0890119	0.234	0.096	1	128	135
Zcchc9	0.000525815	0.143808	0.319	0.158	1	167	153
Fasn	0.000527714	0.124812	0.112	0.026	1	169	196
Arhgap28	0.000531461	0.146371	0.383	0.197	1	4	1
Bmper	0.000531844	0.179552	0.293	0.14	1	434	360
Specc1l	0.000536383	0.178534	0.479	0.281	1	467	430
Tspan33	0.000538587	0.110872	0.176	0.061	1	60	42
Uimc1	0.000539425	0.161412	0.383	0.202	1	342	373
Rp2	0.000542194	0.108907	0.128	0.035	1	87	82
Snf8	0.00054759	0.143124	0.234	0.101	1	216	210
Nsun7	0.000550755	0.197491	0.431	0.246	1	205	177
Ano5	0.000551161	0.135138	0.255	0.114	1	62	58
Hdgf	0.000552834	0.105651	0.362	0.184	1	184	209
Wsb1	0.000556648	0.154907	0.59	0.342	1	422	363
Ttll11	0.000560656	0.0984936	0.638	0.404	1	143	154
B230307C23Rik	0.000571473	0.133362	0.234	0.101	1	222	212
Gde1	0.000571928	0.104865	0.293	0.14	1	253	286
Rogdi	0.000576718	0.11215	0.239	0.105	1	71	72
Cfap20	0.000577798	0.157561	0.383	0.202	1	358	337
Hif1a	0.000588237	0.130384	0.351	0.18	1	233	243
Igsf9b	0.000593097	0.188378	0.5	0.303	1	43	26
Rap1b	0.0005931	0.110955	0.351	0.175	1	154	157
Wwox	0.00059681	0.25419	0.761	0.535	1	2018	1932
Adam19	0.000598603	0.119914	0.165	0.057	1	6	7
Dhx36	0.000599237	0.15207	0.511	0.294	1	549	547
Slc25a36	0.000601417	0.181568	0.564	0.333	1	453	363
Prim2	0.00060207	0.162232	0.154	0.053	1	93	86
Klhl23	0.000604829	0.156577	0.234	0.101	1	77	74
Gpx1	0.000605936	0.171445	0.117	0.031	1	137	125
Tmem132c	0.000608454	0.17883	0.191	0.075	1	2	1
Sharpin	0.000609028	0.111157	0.144	0.044	1	54	61
Luc7l2	0.000619358	0.215348	0.941	0.829	1	2837	2653
Shfl	0.000620563	0.15578	0.404	0.215	1	68	53
Tmem208	0.00062246	0.156585	0.277	0.127	1	256	208
Zfp933	0.000623259	0.156105	0.298	0.145	1	215	225
Htr1d	0.000624528	0.11784	0.101	0.022	1	9	10
Myo9b	0.000633095	0.137739	0.399	0.215	1	195	211
Pmm2	0.000634285	0.133268	0.197	0.079	1	144	134
Cabin1	0.000636947	0.144625	0.452	0.254	1	358	341
Ccs	0.000638297	0.104995	0.176	0.066	1	179	151
Slc5a6	0.000638643	0.152724	0.101	0.022	1	27	27
Actr2	0.000639913	0.123599	0.617	0.373	1	463	470
Atp5b	0.000643467	0.267132	0.431	0.254	1	820	868
Ctns	0.000644315	0.110032	0.117	0.031	1	46	49
Prag1	0.000649558	0.108719	0.33	0.162	1	26	22
Pex13	0.000649763	0.0917263	0.378	0.197	1	177	210
Cdh7	0.00065077	0.168694	0.165	0.061	1	21	23
6720427I07Rik	0.000651227	0.205137	0.399	0.219	1	444	463
Stx17	0.000653032	0.19796	0.181	0.07	1	128	97
Pik3c3	0.00065675	0.157337	0.218	0.092	1	142	120
Akap10	0.000658841	0.169174	0.564	0.346	1	531	508
Specc1	0.000659237	0.221122	0.649	0.43	1	1069	1122
Tmc4	0.000660836	0.156559	0.154	0.053	1	33	27
Tarbp1	0.000662386	0.160219	0.293	0.145	1	47	61
Zfp609	0.000663319	0.229014	0.676	0.461	1	899	897
Orc4	0.000663745	0.123857	0.559	0.316	1	376	395
Tmem91	0.000664848	0.202496	0.452	0.263	1	72	54
Ube2r2	0.000665371	0.170071	0.58	0.346	1	510	504
Ccdc186	0.000666651	0.132076	0.314	0.158	1	180	221
Mrpl3	0.000670719	0.145908	0.266	0.123	1	135	122
Pcdhga12	0.000675459	0.122933	0.144	0.044	1	98	87
Ube2n	0.000676464	0.0519936	0.378	0.193	1	293	250
Pdzd8	0.000680154	0.114368	0.271	0.127	1	210	194
Cntln	0.000681464	0.135308	0.457	0.254	1	259	211
Etfa	0.000685486	0.107079	0.314	0.154	1	411	437
3010001F23Rik	0.000689787	0.159811	0.213	0.088	1	135	119
Rerg	0.000689989	0.156436	0.261	0.123	1	24	14
Tmem130	0.000694114	0.210033	0.537	0.325	1	37	34
Atcay	0.000694851	0.176523	0.431	0.241	1	46	61
Terf2	0.000702703	0.0547988	0.277	0.123	1	201	196
Zdhhc13	0.00070353	0.0988042	0.255	0.114	1	83	97
Orc6	0.000704231	0.174475	0.271	0.127	1	208	194
Hdac3	0.000704444	0.11844	0.186	0.07	1	103	91
Tmem80	0.000704731	0.0949831	0.165	0.057	1	230	203
Map3k10	0.000706641	0.15974	0.372	0.197	1	174	201
Gm46102	0.000712908	0.262955	0.213	0.092	1	4	4
Uba2	0.000716922	0.150353	0.319	0.162	1	192	202
Arsg	0.000718435	0.0614754	0.149	0.048	1	68	69
Ptprg	0.000721917	0.314081	0.926	0.763	1	1034	1074
Btbd9	0.000725248	0.172015	0.691	0.452	1	927	839
Bpnt1	0.000726256	0.142439	0.17	0.061	1	69	72
Zcchc10	0.000727946	0.118896	0.117	0.031	1	49	64
Zzef1	0.000728844	0.288348	0.59	0.386	1	525	494
Ssh3	0.000737836	0.124677	0.117	0.031	1	24	24
Selenom	0.000739018	0.0954618	0.255	0.114	1	235	217
Ttc21b	0.000740364	0.116851	0.319	0.162	1	148	130
Ssbp1	0.000741836	0.124954	0.271	0.127	1	258	264
Sufu	0.000744724	0.169279	0.293	0.145	1	230	230
Wdr34	0.000757919	0.145135	0.234	0.105	1	106	70
B3gat1	0.000758388	0.151838	0.665	0.404	1	69	72
Gin1	0.000760728	0.0480737	0.234	0.101	1	119	121
Zbtb20	0.000761252	0.213426	0.979	0.934	1	18587	17684
Zfp346	0.000772997	0.136747	0.335	0.171	1	203	218
Tbl3	0.000777585	0.150385	0.122	0.035	1	75	38
Zfp664	0.00077776	0.148366	0.314	0.158	1	158	190
Cog4	0.00077933	0.127017	0.314	0.158	1	241	267
Prrc1	0.000781504	0.192523	0.213	0.092	1	159	139
Psmd11	0.000783356	0.225543	0.516	0.311	1	382	382
Api5	0.000783573	0.102166	0.261	0.118	1	223	243
Atxn10	0.000789517	0.116555	0.67	0.425	1	841	828
Fam114a2	0.000791043	0.178376	0.287	0.14	1	134	135
Stx16	0.000791073	0.256277	0.66	0.43	1	698	694
Gm20342	0.000793989	0.109285	0.202	0.083	1	180	187
Cnpy2	0.0007945	0.108273	0.117	0.031	1	109	120
Snhg3	0.000794694	0.146806	0.154	0.053	1	119	111
4933433G19Rik	0.000803249	0.139925	0.266	0.127	1	136	181
Senp8	0.000805395	0.168383	0.362	0.193	1	186	185
Col4a2	0.000805866	0.197409	0.319	0.171	1	155	152
Sf3b3	0.00080624	0.0385129	0.388	0.197	1	232	195
Acad8	0.000812179	0.0876071	0.191	0.075	1	133	128
Vps13c	0.000812823	0.220811	0.649	0.425	1	444	490
Spock2	0.000825238	0.163005	0.638	0.408	1	220	233
Rac1	0.000827385	0.104987	0.335	0.167	1	338	289
Prdm2	0.000827866	0.227955	0.516	0.307	1	388	327
Cdkl1	0.000832215	0.165966	0.452	0.254	1	12	9
Ezh1	0.000833038	0.167503	0.33	0.167	1	292	264
Zfp710	0.000836974	0.174811	0.34	0.18	1	548	562
Zscan18	0.000839074	0.116497	0.218	0.092	1	46	34
Negr1	0.000847312	0.197714	1	0.978	1	6975	6448
Pea15a	0.000853819	0.165026	0.25	0.118	1	291	318
Anks3	0.00085562	0.171084	0.362	0.193	1	186	190
Fam162a	0.000857646	0.198482	0.314	0.162	1	342	341
Gabpb1	0.000865265	0.0687464	0.298	0.145	1	150	138
Srd5a1	0.000865742	0.0821099	0.154	0.053	1	49	50
Zfp868	0.000872461	0.0583146	0.117	0.031	1	53	66
Usp49	0.000874398	0.141465	0.335	0.175	1	160	167
2810468N07Rik	0.000875585	0.115325	0.138	0.044	1	57	63
Gm16172	0.000878292	0.0978055	0.117	0.031	1	23	35
Nudcd3	0.00088436	0.149306	0.548	0.325	1	434	469
4933432K03Rik	0.0008853	-0.518554	0.096	0.202	1	174	178
5930430L01Rik	0.000890808	0.0909317	0.106	0.026	1	139	129
Endod1	0.000890986	0.127751	0.122	0.035	1	53	54
Soga1	0.000894766	0.169742	0.33	0.171	1	183	188
Itm2c	0.000895178	0.121584	0.362	0.193	1	469	438
Fktn	0.000895585	0.0961936	0.431	0.246	1	280	218
Dnajb9	0.000896266	0.115507	0.128	0.039	1	79	69
Apoo	0.000897152	0.0550277	0.346	0.175	1	165	170
Sh3gl1	0.000900094	0.137672	0.271	0.127	1	134	156
Fastk	0.000904611	0.125545	0.181	0.07	1	165	134
Tbc1d19	0.000914034	0.141128	0.447	0.259	1	367	363
Fbxw8	0.000918907	0.126632	0.33	0.167	1	195	159
Med23	0.000926755	0.0834878	0.277	0.132	1	156	142
Mapk8ip3	0.000926789	0.126319	0.569	0.351	1	500	493
Slc4a1ap	0.000927551	0.177749	0.261	0.127	1	153	150
Pan2	0.000930501	0.137856	0.165	0.061	1	98	112
Kctd3	0.000938113	0.152351	0.282	0.14	1	134	124
Ppip5k2	0.000939325	0.211931	0.452	0.268	1	145	162
Gab3	0.000942757	0.114089	0.255	0.114	1	20	26
Pde4d	0.000944245	0.263476	0.995	0.934	1	1157	1095
Snx27	0.000947188	0.190745	0.473	0.276	1	326	357
2900076A07Rik	0.000947833	0.105619	0.181	0.07	1	209	169
Gm49969	0.000950469	0.219991	0.532	0.333	1	10	4
Tyro3	0.000951523	0.10626	0.207	0.088	1	69	66
Mettl26	0.000954907	0.0868209	0.207	0.083	1	103	75
Tenm1	0.000958387	0.259447	0.931	0.746	1	48	31
Cyp4x1	0.000963469	0.150048	0.197	0.079	1	7	9
Gm11655	0.000964192	0.051335	0.154	0.053	1	38	60
B4galt4	0.000968477	0.172953	0.112	0.031	1	57	49
Htr2b	0.00096923	0.119228	0.303	0.149	1	156	212
Brpf3	0.000969746	0.0934491	0.138	0.044	1	101	85
Tle5	0.000970177	0.115333	0.298	0.145	1	364	410
Sp1	0.000972664	0.0876225	0.181	0.07	1	154	133
Nphp3	0.00097539	0.12561	0.106	0.026	1	279	294
Epo	0.000975566	0.0939385	0.138	0.044	1	70	67
Hlcs	0.000978235	0.190688	0.479	0.285	1	485	559
Nisch	0.00097914	0.0977539	0.644	0.412	1	678	681
Gbe1	0.000979445	0.15104	0.191	0.079	1	232	254
Fbxw2	0.000981111	0.171718	0.463	0.268	1	465	448
Ftx	0.000981375	0.286259	0.851	0.658	1	370	339
Atl3	0.000986723	0.168118	0.404	0.228	1	312	313
Dip2a	0.000991849	0.20788	0.516	0.316	1	229	235
Greb1l	0.000993268	0.131746	0.271	0.132	1	81	83
A230077H06Rik	0.000994122	0.0932925	0.362	0.184	1	2	3
Ranbp10	0.000997747	0.111131	0.309	0.154	1	212	225
Ptprf	0.00100508	0.074002	0.33	0.167	1	278	260
Dusp11	0.00101644	0.147743	0.537	0.32	1	366	380
Lrpprc	0.00101674	0.101217	0.484	0.281	1	203	200
Rhobtb3	0.00102524	0.0515155	0.319	0.162	1	318	268
Gm17133	0.00103108	0.0836012	0.106	0.026	1	4	7
Nxf1	0.00103427	0.109679	0.261	0.123	1	129	123
G3bp1	0.00103663	0.056703	0.356	0.18	1	241	213
Celf6	0.00103702	0.193186	0.207	0.092	1	19	18
Reck	0.00103926	0.141101	0.202	0.088	1	444	511
Becn1	0.00103949	0.216543	0.239	0.114	1	203	180
Gabarapl2	0.0010444	-0.0137189	0.436	0.241	1	371	379
Lipe	0.00105256	0.0898426	0.218	0.092	1	152	143
Tead1	0.00105575	0.203993	0.367	0.202	1	1241	1213
Parl	0.00105646	0.178967	0.293	0.149	1	182	201
Mrpl58	0.00106508	0.129406	0.165	0.061	1	86	89
Slc16a14	0.00106597	0.147336	0.229	0.101	1	8	11
Adamts6	0.0010706	0.0457825	0.559	0.325	1	495	555
E330009J07Rik	0.00107609	0.175733	0.319	0.167	1	102	94
Washc4	0.00109186	0.103417	0.34	0.175	1	286	294
Tmem260	0.00109322	0.0700993	0.399	0.211	1	294	292
Spast	0.00109401	0.118305	0.426	0.241	1	294	337
Ankrd50	0.00109402	0.0665377	0.191	0.075	1	41	33
Gm17477	0.00109975	0.0455241	0.16	0.057	1	100	86
Hspa5	0.00109995	0.0355682	0.293	0.14	1	295	262
Dalrd3	0.00110216	0.155829	0.298	0.154	1	295	211
9430041J12Rik	0.00110587	0.106188	0.165	0.061	1	1239	1255
Tex10	0.00111471	0.0968376	0.298	0.149	1	151	165
Prelid3a	0.00111676	0.111607	0.415	0.232	1	564	577
Rnf144a	0.00112001	0.187683	0.271	0.14	1	498	467
Nsfl1c	0.00112407	0.103415	0.16	0.057	1	93	88
Ss18l2	0.00112407	0.0570504	0.16	0.057	1	123	123
Med6	0.00112576	0.0818797	0.229	0.101	1	177	180
Crocc	0.00113036	0.125978	0.266	0.127	1	60	82
Bex1	0.00113767	0.0494513	0.25	0.11	1	196	192
Fam149b	0.00113936	0.170232	0.399	0.224	1	280	299
Lmnb1	0.00114016	0.173797	0.245	0.114	1	53	35
Olfm2	0.00114026	0.163304	0.66	0.412	1	20	26
Strada	0.0011445	0.0969215	0.372	0.197	1	259	227
Rgs8	0.00115117	0.239742	0.394	0.224	1	86	76
Slc10a7	0.00116306	0.155788	0.33	0.175	1	387	370
Ppp1r14c	0.00116764	0.14226	0.404	0.215	1	27	36
Mapk11	0.00117	0.160048	0.223	0.101	1	13	14
Hnrnpul1	0.00118582	0.0846644	0.277	0.132	1	218	205
Fbxw11	0.00119769	0.171958	0.553	0.346	1	680	682
Pde1a	0.00119827	0.203687	0.92	0.759	1	44	30
Cux2	0.00121613	0.147666	0.261	0.123	1	98	115
Il34	0.00121749	0.0814754	0.165	0.061	1	16	22
Arid1b	0.00123507	0.198968	0.718	0.482	1	1431	1455
Fem1c	0.00123793	0.0942211	0.229	0.101	1	122	124
3830408C21Rik	0.00123909	0.13576	0.112	0.031	1	87	78
Kantr	0.00124955	0.27729	0.516	0.333	1	400	402
Gm5914	0.00125184	0.0854798	0.128	0.039	1	41	35
Klhdc10	0.00125354	0.215897	0.723	0.478	1	535	452
Zfp219	0.00125554	0.105196	0.112	0.031	1	169	185
Pcgf6	0.001258	0.10883	0.261	0.123	1	57	60
Rab3gap1	0.00125919	0.189984	0.654	0.404	1	544	570
Ltbp3	0.00126363	0.0685813	0.165	0.061	1	72	89
Thoc5	0.00126674	0.105866	0.191	0.079	1	51	65
Lpin2	0.00126848	0.205706	0.5	0.303	1	252	271
Nt5c3b	0.0012691	0.0800112	0.181	0.07	1	124	114
Gm14204	0.00127251	0.147454	0.277	0.136	1	13	7
Lman1	0.00127344	0.121664	0.218	0.096	1	187	198
Spcs2	0.00127484	0.088557	0.282	0.136	1	261	307
Zfand6	0.00127667	0.116177	0.298	0.149	1	635	668
Mcmdc2	0.00127992	0.110558	0.271	0.136	1	49	41
Lats1	0.00128809	0.108064	0.324	0.162	1	313	324
Psmd4	0.00129071	0.0184193	0.346	0.18	1	270	291
Erlin2	0.00129276	0.135776	0.133	0.044	1	77	81
Irs2	0.00129318	0.118863	0.149	0.053	1	91	78
Eftud2	0.00129319	0.155239	0.314	0.162	1	184	169
Fubp3	0.00129709	0.0263733	0.298	0.149	1	174	169
Tk2	0.00129812	0.11462	0.191	0.079	1	93	89
Spats2	0.00130383	0.0538571	0.346	0.184	1	115	126
Brd7	0.00130875	0.270648	0.356	0.215	1	234	219
Zbtb25	0.0013089	0.149415	0.197	0.083	1	121	107
Col11a1	0.00131331	0.199072	0.41	0.241	1	43	44
Dpf2	0.00132181	0.11369	0.234	0.105	1	167	169
Rad21	0.00133022	0.047081	0.191	0.079	1	163	188
Eefsec	0.00133361	0.213093	0.346	0.193	1	181	199
Cdc5l	0.00133449	0.0431528	0.261	0.123	1	176	200
3300002I08Rik	0.00133674	0.161723	0.213	0.096	1	140	148
Lztfl1	0.00136277	0.137679	0.351	0.193	1	257	217
Hexb	0.00136439	0.203746	0.298	0.158	1	272	293
Gtpbp1	0.00136729	0.114483	0.149	0.053	1	81	86
Akr1e1	0.00137014	0.196531	0.181	0.075	1	99	112
Ptprr	0.0013861	0.263286	0.718	0.482	1	19	9
Rbm24	0.00139051	0.147225	0.165	0.066	1	30	28
Galk2	0.00139523	0.113821	0.282	0.14	1	133	126
Dzip1	0.00140084	0.074817	0.42	0.241	1	230	233
Gm37768	0.00140357	0.0743328	0.309	0.158	1	195	209
Acss2	0.00140389	0.170993	0.319	0.171	1	796	1093
Eif2s2	0.00140406	0.0509755	0.351	0.189	1	446	455
Immt	0.00140593	0.146344	0.388	0.215	1	358	417
Clu	0.00140902	0.0852863	0.309	0.158	1	1838	1947
Mdn1	0.0014157	0.0934898	0.527	0.311	1	204	206
Mfsd4a	0.00141603	0.126613	0.303	0.154	1	173	206
Aff1	0.00141713	0.0540923	0.191	0.079	1	962	942
1110059E24Rik	0.0014213	0.0802384	0.314	0.162	1	299	294
Trim41	0.00142333	0.146178	0.202	0.088	1	201	199
Ppp2r2d	0.00142538	0.104115	0.324	0.167	1	211	209
Hmbs	0.00142687	0.0926064	0.165	0.061	1	49	38
Togaram1	0.00143079	0.119991	0.372	0.211	1	277	237
Ensa	0.0014319	0.0797084	0.378	0.197	1	302	318
Dsel	0.00143916	0.118991	0.303	0.158	1	73	61
Ranbp17	0.00144203	0.153316	0.473	0.276	1	332	346
Sec31a	0.00145456	0.0870751	0.324	0.171	1	212	230
Traf3ip2	0.00145565	0.114068	0.5	0.298	1	265	293
Lrfn2	0.00145693	0.128493	0.351	0.184	1	25	23
Lhpp	0.00145715	0.068417	0.128	0.039	1	164	161
Gopc	0.00145944	0.112277	0.298	0.154	1	200	214
Ezh2	0.00146745	0.125117	0.207	0.092	1	157	157
Capn2	0.00147369	0.0477906	0.271	0.132	1	646	708
Dstn	0.00148496	0.0513427	0.287	0.14	1	258	256
Fam13c	0.00148517	0.188425	0.394	0.228	1	1645	1610
Ttc27	0.00148626	0.20195	0.25	0.127	1	108	105
Cwc27	0.0014933	0.240112	0.548	0.355	1	395	420
Gm41804	0.00149358	0.154409	0.229	0.105	1	6	6
Tshz2	0.00149423	0.326733	0.75	0.548	1	34	30
Zfp672	0.0014976	0.180216	0.271	0.14	1	210	203
Gm9801	0.00150125	0.172089	0.532	0.333	1	327	318
Pcid2	0.00150373	0.0702535	0.165	0.061	1	73	72
Slk	0.00150672	0.0521065	0.394	0.219	1	300	332
Zfp74	0.00150687	0.135929	0.239	0.114	1	154	125
Ttf1	0.00151294	0.042474	0.202	0.088	1	166	146
AI480526	0.0015194	0.0668468	0.309	0.154	1	433	413
Heatr6	0.00153396	0.0830217	0.309	0.158	1	142	121
Srr	0.00154429	0.141647	0.489	0.289	1	376	383
Cbll1	0.00154431	0.0850262	0.149	0.053	1	89	67
Slc39a14	0.00154877	0.13877	0.202	0.088	1	169	152
Taf3	0.00155455	0.124653	0.41	0.232	1	295	288
Cntn2	0.00155712	0.129232	0.271	0.136	1	36	22
Zkscan16	0.00156015	0.109446	0.394	0.219	1	49	62
Tent5d	0.00156922	0.124971	0.362	0.197	1	167	184
Cttnbp2nl	0.00157342	0.0531139	0.293	0.149	1	121	92
Ppp3cc	0.00157857	0.219154	0.362	0.206	1	327	267
Crtc2	0.00159831	0.136533	0.117	0.035	1	47	36
Atm	0.00160512	0.0839467	0.277	0.132	1	195	162
Dedd	0.00161038	0.078696	0.154	0.057	1	153	122
Stx19	0.00161459	0.0969315	0.191	0.079	1	82	85
Eif2b3	0.0016192	0.114999	0.255	0.123	1	138	143
Akap7	0.00162147	0.099667	0.42	0.241	1	402	559
Ppil2	0.00162403	0.15618	0.282	0.145	1	200	203
Clk2	0.00162987	0.198297	0.287	0.154	1	197	178
Fndc4	0.00163168	0.106577	0.213	0.092	1	177	165
Pcbd2	0.00163796	0.136454	0.202	0.088	1	307	263
Arg2	0.00163857	0.0464895	0.186	0.075	1	38	48
E130008D07Rik	0.00164091	0.108805	0.154	0.057	1	4	6
Rnf112	0.00164643	0.197836	0.309	0.167	1	62	85
Cntrl	0.00165537	0.188619	0.16	0.061	1	222	232
Hprt	0.00165563	0.0603305	0.356	0.189	1	243	234
Nap1l5	0.00165939	0.0995547	0.473	0.272	1	277	298
Mfap1a	0.00166408	0.13428	0.16	0.061	1	108	107
Dbn1	0.00166468	0.11376	0.346	0.189	1	187	201
Syt12	0.001674	0.0516646	0.133	0.044	1	30	34
Pcmtd2	0.00167443	0.198268	0.527	0.325	1	479	407
Pgbd5	0.00167519	0.0727892	0.399	0.215	1	56	57
Psma5	0.00167589	0.121026	0.223	0.101	1	174	174
N4bp2l2	0.00170309	0.117881	0.718	0.482	1	704	716
Cbfa2t3	0.00171179	0.164166	0.144	0.053	1	12	19
Crebzf	0.00171341	0.0825801	0.564	0.342	1	343	313
Pip4p1	0.0017187	0.0694109	0.266	0.127	1	124	137
Rcan3	0.0017198	0.107874	0.266	0.132	1	84	75
Zfp277	0.00172386	0.143158	0.202	0.088	1	355	377
Tmem134	0.00172534	0.130021	0.138	0.048	1	77	82
2610037D02Rik	0.00172565	0.0835038	0.495	0.289	1	386	404
Slc3a2	0.00172885	0.125972	0.309	0.162	1	228	210
Rpgrip1l	0.0017318	0.11633	0.33	0.175	1	164	185
Supt5	0.00174505	0.128442	0.303	0.158	1	181	171
Tsen15	0.00174561	0.0703887	0.186	0.075	1	63	92
Dlg3	0.00174788	0.0963867	0.324	0.171	1	156	153
Tfcp2	0.00174905	0.135774	0.255	0.127	1	260	224
Adk	0.00175712	0.201598	0.574	0.368	1	3228	3269
Faxc	0.00175943	0.113831	0.362	0.197	1	62	63
Ncoa3	0.00176442	0.148533	0.489	0.289	1	192	190
Ldah	0.00176792	0.118684	0.399	0.224	1	276	284
Ddx47	0.00176844	0.0496333	0.154	0.057	1	115	99
Appbp2	0.00177151	0.0307426	0.484	0.285	1	330	318
Cbfa2t2	0.00177172	0.195037	0.644	0.417	1	732	671
Tmem255a	0.00178349	0.127976	0.271	0.132	1	17	10
Hspa12a	0.00179032	0.0838664	0.33	0.175	1	84	68
Bcl7c	0.00179182	0.102317	0.176	0.07	1	112	96
Rasa2	0.0017956	0.118078	0.553	0.346	1	1344	1348
Prpsap1	0.00179987	0.105972	0.16	0.061	1	148	141
Pou2f2	0.00181039	0.0875375	0.457	0.263	1	12	16
Brd3	0.0018247	0.031224	0.293	0.149	1	206	221
Nipsnap1	0.00182568	0.113874	0.362	0.206	1	57	57
Trabd	0.00183731	0.12035	0.165	0.066	1	74	79
Uba5	0.00184161	0.0712998	0.303	0.154	1	264	224
Psmb7	0.00185076	0.106114	0.229	0.105	1	240	283
Srsf6	0.00185136	0.126141	0.271	0.136	1	261	269
Taok2	0.00185204	0.0565613	0.245	0.114	1	134	154
Tpm3	0.00186825	0.0979487	0.404	0.224	1	241	257
Chp1	0.00187766	0.0996176	0.394	0.215	1	328	298
Grik3	0.00187869	0.261015	0.718	0.482	1	38	22
Pold3	0.00187937	0.0869265	0.218	0.101	1	92	94
Gm16364.1	0.0018797	0.154709	0.144	0.053	1	36	57
Pcgf5	0.00188081	0.165252	0.734	0.509	1	782	700
Eef1akmt1	0.00189131	0.030886	0.229	0.105	1	137	136
Naa35	0.00190068	0.0780702	0.335	0.175	1	234	211
Fah	0.00190148	0.112241	0.122	0.039	1	76	83
Dpy19l1	0.00190535	0.112288	0.239	0.114	1	84	85
Katnb1	0.00190859	0.0850099	0.101	0.026	1	51	47
Gm19744	0.00190999	0.164851	0.399	0.228	1	5	6
Anapc10	0.00191002	0.133337	0.372	0.211	1	196	233
Cep57l1	0.00191005	0.158692	0.234	0.114	1	156	144
Gm44257	0.00191344	0.106118	0.234	0.11	1	379	416
Gpc6	0.00192779	0.373312	0.495	0.32	1	5155	4994
Rrp1b	0.00192971	0.0946585	0.213	0.096	1	91	86
Pum3	0.00193094	0.081979	0.138	0.048	1	123	92
Tmem181a	0.00193153	0.0849473	0.33	0.171	1	86	96
Thada	0.00193212	0.108123	0.612	0.395	1	490	420
Gm38251	0.00193234	0.227388	0.505	0.303	1	72	95
Gm47405	0.00193442	0.0651195	0.101	0.026	1	0	1
Ap3s2	0.00193573	0.124521	0.33	0.18	1	193	184
Gm20149	0.00193702	0.190027	0.335	0.184	1	47	49
Mef2d	0.00194012	0.0988847	0.516	0.307	1	348	323
Sft2d1	0.00194282	0.0975907	0.277	0.136	1	193	182
Rsrc2	0.00194615	0.0659234	0.548	0.329	1	749	689
Manf	0.00195925	0.180148	0.596	0.386	1	491	513
Ddx42	0.00197006	0.148885	0.388	0.219	1	325	358
Sdf2	0.00197249	0.0345604	0.245	0.114	1	243	219
Bbs5	0.0019729	0.0902677	0.266	0.132	1	85	78
Ptpre	0.00197778	0.0978908	0.34	0.189	1	41	55
Prune2	0.00197902	0.166501	0.34	0.184	1	303	328
Timm21	0.00198648	0.115149	0.16	0.061	1	103	98
Arrdc1	0.00198818	0.109507	0.176	0.07	1	13	7
Gpd2	0.00199307	0.0416067	0.165	0.066	1	483	478
Jag2	0.00199754	0.155218	0.17	0.07	1	14	15
Atp11b	0.00199956	0.118894	0.622	0.399	1	344	399
Gm29394	0.00200023	0.189014	0.106	0.031	1	117	123
Aebp2	0.0020003	0.126146	0.33	0.18	1	273	299
Urgcp	0.00200429	0.174165	0.447	0.281	1	414	402
Grem2	0.00201098	0.108132	0.298	0.154	1	10	10
Gm42372	0.00202359	0.12707	0.165	0.066	1	74	56
Ndel1	0.00202909	0.165788	0.303	0.162	1	312	292
Zfp654	0.00204387	0.0954547	0.399	0.228	1	287	274
Ccdc149	0.00204491	0.10403	0.298	0.158	1	54	58
Gm48893	0.00205189	0.0478082	0.335	0.175	1	3	1
4930570G19Rik	0.00205305	0.130162	0.191	0.083	1	154	134
Suds3	0.00205651	0.136183	0.277	0.14	1	170	145
Dnajc11	0.00206011	0.051517	0.271	0.132	1	130	156
Cdadc1	0.00206039	0.104728	0.367	0.206	1	230	202
Cpsf1	0.00206739	0.0921311	0.122	0.039	1	36	56
Evi5l	0.00207045	0.0220297	0.479	0.276	1	220	182
Trmt10b	0.00207222	0.102871	0.213	0.096	1	96	74
Pan3	0.00207629	0.13244	0.766	0.496	1	1093	1086
Mitf	0.00209042	0.0906647	0.287	0.149	1	374	438
Parp8	0.00209537	0.184145	0.644	0.412	1	395	399
Snx29	0.00209917	0.21249	0.66	0.456	1	476	437
Clptm1l	0.00209966	0.0765145	0.138	0.048	1	92	86
Kcnmb2	0.00210132	0.299403	0.729	0.553	1	8	7
Gm13844	0.00210462	0.104299	0.122	0.039	1	60	77
Scn3b	0.00210687	0.147679	0.399	0.228	1	79	74
Npr2	0.00210996	0.0855933	0.181	0.075	1	87	96
Gm47350	0.00211769	0.126788	0.303	0.158	1	196	210
Hk1	0.00211785	0.090363	0.378	0.215	1	347	430
Stk40	0.00212317	0.16072	0.234	0.114	1	135	174
Ttc1	0.00214113	0.148268	0.234	0.114	1	151	140
Bcap29	0.00214173	0.116014	0.303	0.158	1	197	212
Chdh	0.00214715	0.125709	0.128	0.044	1	23	25
Srsf3	0.0021556	-0.0247553	0.378	0.197	1	412	408
Rgma	0.00215873	0.110958	0.436	0.241	1	1269	1181
Zscan26	0.00216777	0.203581	0.489	0.289	1	391	330
Nek1	0.00217144	0.117772	0.644	0.404	1	437	412
Lypla2	0.00217772	0.116271	0.144	0.053	1	87	78
Sfswap	0.00217884	0.0986013	0.415	0.237	1	399	363
Thap3	0.00218223	0.106042	0.41	0.224	1	450	385
Smad5	0.0021839	0.129456	0.17	0.07	1	164	143
Nyap1	0.00219471	0.118624	0.17	0.07	1	31	35
Ubtd2	0.00219566	0.117865	0.282	0.145	1	142	133
Aatk	0.00219922	0.0856359	0.378	0.215	1	301	308
Cdh18	0.00221155	-0.584692	0.564	0.605	1	59	57
Lias	0.00221668	0.0592052	0.282	0.14	1	134	131
Zranb3	0.00221953	0.0640915	0.138	0.048	1	169	162
Csde1	0.00222317	0.13643	0.543	0.325	1	443	416
Gcdh	0.00223133	0.0976364	0.106	0.031	1	62	38
Lekr1	0.00223395	-0.00581694	0.282	0.14	1	222	216
Crmp1	0.00224055	0.118781	0.484	0.285	1	53	59
Stk4	0.00224748	0.0971435	0.223	0.105	1	181	174
D6Wsu163e	0.00225787	0.131929	0.112	0.035	1	60	75
Gnb4	0.00225923	0.181311	0.282	0.149	1	56	82
Psma1	0.00225992	0.0935949	0.388	0.211	1	217	218
Heatr3	0.00226747	0.0697062	0.367	0.202	1	203	214
Sema4d	0.00227161	0.0373821	0.41	0.224	1	513	525
Rnf114	0.00227327	0.126951	0.261	0.136	1	206	172
Gm49336	0.00227818	0.0426694	0.33	0.175	1	162	192
Dync1li1	0.00228977	0.192	0.41	0.241	1	210	207
Hint1	0.00229132	0.126676	0.303	0.158	1	433	490
Dhcr7	0.00230071	0.165497	0.128	0.044	1	130	157
Frmd3	0.00230096	0.122881	0.505	0.307	1	11	13
Ppp2r5c	0.00230599	0.158938	0.66	0.434	1	539	565
Atp6v1f	0.00230883	0.198229	0.186	0.083	1	263	266
Gm36198	0.00231191	0.0749536	0.335	0.175	1	134	136
Zfp946	0.00231382	0.099916	0.122	0.039	1	57	58
Sirt4	0.00232266	0.0742674	0.181	0.075	1	81	73
Prdx6	0.00232555	0.129025	0.255	0.127	1	2257	2254
Mtif2	0.00232602	0.168123	0.521	0.329	1	434	350
Chl1	0.00233494	0.154726	0.553	0.351	1	56	57
Ccdc58	0.00233547	0.213559	0.33	0.189	1	381	400
Parp1	0.00233915	0.0742276	0.218	0.101	1	125	108
Rrnad1	0.00234473	0.052666	0.41	0.224	1	280	280
Sfrp1	0.00235346	0.113912	0.207	0.092	1	126	115
Dnaja4	0.00236142	0.125736	0.144	0.053	1	74	64
Gm28756	0.00238228	0.140214	0.191	0.083	1	0	0
Rap2a	0.00239379	0.126379	0.176	0.075	1	77	83
Slc6a1	0.0023966	0.221082	0.644	0.417	1	848	889
Inpp4b	0.0023987	0.18539	0.83	0.618	1	120	186
Gm45341	0.00240091	0.262549	0.468	0.316	1	2	6
Lrrtm1	0.0024051	0.0678192	0.394	0.211	1	138	136
Slit2	0.00240797	0.342717	0.394	0.237	1	985	359
Ptgis	0.00240845	0.0611821	0.186	0.079	1	6	10
Eif4g2	0.00241152	-0.0201786	0.372	0.202	1	502	548
Mb21d2	0.00241586	0.106224	0.229	0.11	1	143	148
Gnptab	0.00241904	0.0947123	0.34	0.189	1	185	161
Kyat1	0.00242108	0.141639	0.149	0.057	1	161	156
Birc2	0.0024219	0.128739	0.431	0.254	1	279	262
Hint3	0.00242464	0.0658284	0.181	0.075	1	144	157
Pigx	0.00242574	0.0437503	0.144	0.053	1	105	80
Ttyh3	0.00242852	0.160021	0.309	0.167	1	1067	1089
Gm48091	0.00244392	-0.434808	0.702	0.693	1	9	12
Ap4e1	0.00244564	0.0684346	0.282	0.145	1	172	138
Fam228b	0.00245572	0.0928963	0.25	0.123	1	1028	1003
Gm10130	0.00245619	0.0780798	0.229	0.105	1	123	153
Mrps18a	0.00245719	0.118382	0.17	0.07	1	157	148
Fam228a	0.00246341	0.128164	0.133	0.048	1	285	275
Gm20616	0.00246349	0.0743865	0.303	0.154	1	130	155
Pik3ip1	0.00246361	0.0783627	0.16	0.061	1	204	201
Gm15726	0.00246851	0.0721563	0.122	0.039	1	44	39
Coil	0.00247708	0.171384	0.17	0.075	1	84	80
Msi2	0.00248074	0.390614	0.809	0.614	1	13756	13035
Smyd2	0.00248666	0.0694362	0.106	0.031	1	60	48
Chtop	0.00249591	0.090898	0.245	0.118	1	307	278
Ero1lb	0.00250933	0.116585	0.213	0.101	1	67	62
A230057D06Rik	0.00252004	0.158611	0.979	0.873	1	922	974
Flrt1	0.00252007	0.173465	0.356	0.206	1	287	307
Mast1	0.00253116	0.0862256	0.42	0.237	1	6	12
Qser1	0.00253698	0.0860335	0.388	0.224	1	290	284
Fam124a	0.00254853	0.0790188	0.213	0.096	1	185	208
Creb1	0.00255363	0.102746	0.42	0.246	1	466	471
Nexmif	0.0025775	0.158401	0.574	0.355	1	49	57
Mettl9	0.00259309	0.0924193	0.293	0.149	1	210	227
Lrrfip2	0.00259471	0.0858904	0.473	0.285	1	300	325
Gm48512	0.00259572	0.241821	0.691	0.487	1	410	456
Ifnar2	0.00260088	0.134433	0.16	0.066	1	115	107
Invs	0.00261109	0.0285437	0.33	0.18	1	337	289
Gm15991	0.00261977	0.0652773	0.186	0.079	1	316	332
Atf2	0.00262026	0.133442	0.691	0.447	1	538	525
B230216N24Rik	0.0026267	0.213331	0.511	0.316	1	28	22
Lamtor1	0.00265343	0.0442819	0.128	0.044	1	182	186
Ssr3	0.00266304	0.0325534	0.176	0.07	1	220	282
Kidins220	0.00266336	0.200179	0.862	0.662	1	1736	1837
Ssb	0.00267365	0.186024	0.441	0.272	1	447	456
Fam98b	0.00267533	0.12729	0.181	0.079	1	123	137
Gm15494	0.00268368	0.0801349	0.128	0.044	1	29	28
Stk3	0.0026863	0.091516	0.457	0.272	1	656	637
Hspa8	0.00268652	0.11376	0.601	0.395	1	1288	1182
Ccdc47	0.0026876	0.0731141	0.378	0.211	1	271	303
Ppp1r14b	0.00269942	0.147825	0.154	0.061	1	140	143
Abhd3	0.00270187	0.0681483	0.149	0.057	1	440	355
Pcolce2	0.0027046	0.0670117	0.165	0.066	1	4	17
Kif24	0.00270655	0.159834	0.223	0.11	1	180	189
Fam118a	0.00270696	0.140757	0.16	0.066	1	23	33
Tro	0.00270982	0.124145	0.564	0.364	1	121	95
Cnnm3	0.00271432	0.167976	0.229	0.114	1	140	122
Hltf	0.00271521	0.116669	0.33	0.18	1	162	164
Phkb	0.00273036	0.0441227	0.532	0.32	1	1250	1329
Ran	0.00274094	0.0903888	0.154	0.061	1	171	145
Mzt1	0.00274162	0.0180717	0.202	0.088	1	169	197
Sbf1	0.00275596	0.143139	0.191	0.088	1	106	119
Trp53inp1	0.00275756	0.107302	0.117	0.039	1	154	142
Stub1	0.00275938	0.0764898	0.239	0.114	1	249	228
Cntn5	0.00276065	0.33352	0.931	0.904	1	155	137
Rrbp1	0.00276177	0.0518575	0.293	0.154	1	626	616
Nsmf	0.00276281	0.0890152	0.229	0.11	1	520	474
Acad10	0.00276689	0.0889441	0.133	0.048	1	137	127
Prex1	0.00276857	0.154522	0.452	0.268	1	801	872
Sptlc2	0.00276948	0.143973	0.335	0.189	1	234	220
Dhtkd1	0.00277487	0.124422	0.197	0.088	1	389	337
Tmem39b	0.00277525	0.183392	0.16	0.066	1	72	66
Mitd1	0.00277735	0.160993	0.181	0.079	1	121	115
Ccni	0.00278626	0.00759245	0.367	0.202	1	245	256
Hexdc	0.00279023	0.175156	0.245	0.123	1	118	124
Rnf217	0.00280535	0.117908	0.415	0.237	1	350	317
Cr1l	0.00281594	0.131836	0.282	0.145	1	307	297
Snrnp48	0.00281601	0.0879289	0.378	0.215	1	247	212
Zkscan2	0.00283471	0.0939219	0.293	0.154	1	96	78
Taf1d	0.00286499	0.199779	0.553	0.36	1	334	354
Arhgap17	0.00287598	0.0893675	0.314	0.171	1	383	393
Micu1	0.00288081	0.132005	0.559	0.36	1	397	410
Parp2	0.00288414	0.10111	0.17	0.07	1	90	72
Kmt2c	0.00288524	0.234301	0.856	0.614	1	1904	1949
Tmem59	0.00288993	0.0747208	0.42	0.241	1	416	438
Klhl42	0.00289277	0.0577926	0.106	0.031	1	47	25
45538	0.0028948	0.0753105	0.367	0.215	1	109	144
Trmt1	0.00290872	0.0955608	0.309	0.162	1	147	157
Trmu	0.00291111	0.0881853	0.176	0.075	1	140	98
Snd1	0.00291305	0.133399	0.638	0.417	1	468	457
Rpl7l1	0.0029281	0.0428824	0.197	0.088	1	114	101
Spop	0.00292849	0.0976168	0.681	0.412	1	757	722
Thra	0.00292943	0.15548	0.548	0.346	1	749	675
Gpr61	0.00293106	0.111855	0.16	0.066	1	21	10
Pnkp	0.00293878	0.123349	0.176	0.075	1	82	71
Gm47591	0.00294288	0.0953851	0.293	0.162	1	10	8
Smarcc1	0.00294322	0.122429	0.543	0.338	1	574	537
Ppm1e	0.00294484	0.185771	0.771	0.561	1	784	896
Uchl4	0.00295897	0.220043	0.223	0.114	1	90	134
Gm14966	0.00296669	0.0856396	0.176	0.075	1	200	206
Nsa2	0.00296759	0.0467553	0.197	0.088	1	179	180
Csf2ra	0.00296882	0.153938	0.266	0.14	1	123	83
Glod4	0.00297259	0.0752697	0.372	0.215	1	160	178
Ift88	0.00297318	0.111387	0.388	0.232	1	191	147
Fmr1	0.002978	0.0870276	0.266	0.136	1	226	223
Fis1	0.00298271	0.0902744	0.356	0.197	1	309	358
Kcnh3	0.00299468	0.0682267	0.138	0.053	1	65	68
Klhl32	0.00300002	0.258364	0.878	0.702	1	575	610
Supt6	0.00300353	0.0687667	0.367	0.206	1	425	417
Snhg11	0.00300806	0.186407	1	0.991	1	469	506
Pcnx2	0.00301054	0.0920697	0.601	0.386	1	29	27
Matk	0.00301265	0.110519	0.266	0.136	1	71	97
Nckap5l	0.00301603	0.130572	0.191	0.088	1	94	86
Fbxl4	0.00302634	0.18131	0.266	0.14	1	203	207
Gm48747	0.0030279	0.0567227	0.415	0.246	1	1322	1410
Rims2	0.00303193	0.169455	0.995	0.956	1	1029	992
Ei24	0.00303214	0.071076	0.271	0.136	1	202	146
Atad1	0.00305002	0.12209	0.383	0.224	1	330	330
Faah	0.0030524	0.123312	0.207	0.096	1	13	9
Dars	0.00306169	0.088604	0.271	0.14	1	272	267
Yae1d1	0.00306371	0.08387	0.154	0.061	1	136	127
Cbr1	0.00306409	0.0361551	0.112	0.035	1	100	97
Taf6	0.00307355	0.0648288	0.25	0.123	1	108	102
Kmt2b	0.00308901	0.076936	0.197	0.088	1	149	108
Parp6	0.00309529	0.0505259	0.388	0.224	1	291	295
Mrps16	0.00310416	0.0869906	0.133	0.048	1	108	108
Atg4b	0.00311376	0.0814946	0.287	0.154	1	164	134
Gm42982	0.00311875	0.206689	0.122	0.044	1	37	46
Gm16105	0.00312083	0.0663456	0.383	0.219	1	67	66
Herpud1	0.00312112	0.100444	0.133	0.048	1	115	121
Tent5a	0.00312304	0.048538	0.234	0.11	1	4	2
Add1	0.0031354	0.103488	0.644	0.425	1	1025	1099
Psd4	0.0031416	0.0777618	0.128	0.044	1	1	0
E430024P14Rik	0.00314712	0.052402	0.346	0.189	1	113	115
Stambp	0.00315505	0.144438	0.17	0.075	1	78	89
Rab1a	0.00315595	0.12596	0.287	0.158	1	249	257
Tox2	0.00315955	0.1886	0.574	0.377	1	729	825
Radil	0.0031647	0.138146	0.282	0.149	1	61	40
Zzz3	0.00318287	0.0534733	0.394	0.219	1	412	427
Adgra1	0.00318392	0.102357	0.261	0.132	1	69	58
Lmbrd2	0.00318398	0.107868	0.404	0.237	1	207	167
Zfp386	0.00318707	0.0731161	0.207	0.096	1	162	156
Entpd6	0.00319009	0.0678196	0.261	0.132	1	117	114
Ncoa4	0.00319261	0.115462	0.117	0.039	1	55	79
Gm11802	0.00321345	0.0582859	0.314	0.171	1	121	107
Gm26542	0.00321485	0.0810818	0.383	0.219	1	298	303
Aldh5a1	0.0032169	0.121143	0.271	0.14	1	188	193
Srfbp1	0.00322066	0.0130348	0.17	0.07	1	102	102
Gm17606	0.00324972	0.125662	0.101	0.031	1	30	36
2900005J15Rik	0.00325986	0.0728186	0.133	0.048	1	34	34
Pdzd4	0.00326183	0.16681	0.654	0.421	1	80	105
Mrpl23	0.00327003	0.0773088	0.202	0.092	1	172	183
Ptpdc1	0.00327264	0.177605	0.277	0.154	1	114	117
4833420G17Rik	0.00328197	0.0645399	0.415	0.259	1	386	388
Mtcp1	0.00329096	0.115352	0.101	0.031	1	70	66
Snupn	0.00329964	0.20203	0.213	0.105	1	126	101
Trafd1	0.00330102	0.0521436	0.277	0.14	1	172	130
Pcbp4	0.00330671	0.0498552	0.191	0.083	1	101	114
Mtr	0.00330872	0.111197	0.218	0.105	1	107	113
Zfr	0.00332841	0.238974	0.824	0.614	1	1156	1071
Gnptg	0.00333995	0.170171	0.351	0.206	1	190	159
Pik3cb	0.00334206	0.0897111	0.34	0.193	1	88	103
Rnf20	0.0033436	0.088601	0.383	0.215	1	310	338
Ift140	0.00336034	0.0147556	0.197	0.088	1	130	121
Rfng	0.0033754	0.150129	0.122	0.044	1	69	65
Nav1	0.00338179	0.255182	0.771	0.57	1	274	328
Rnf185	0.00339265	0.169383	0.245	0.127	1	128	157
Map2k2	0.0033963	0.142144	0.314	0.175	1	218	217
Rhoq	0.00339933	0.0491681	0.25	0.123	1	324	412
Coq3	0.00341662	0.123836	0.229	0.114	1	163	165
Nup188	0.00341966	0.0295127	0.218	0.101	1	123	128
Zswim7	0.00342045	0.0841005	0.181	0.079	1	184	177
Tmem87a	0.00343868	0.0518128	0.271	0.136	1	306	269
Fam163b	0.00344759	0.0870456	0.16	0.066	1	23	23
Gm49595	0.00346272	0.0878792	0.117	0.039	1	15	10
Hook1	0.00346326	0.0751347	0.521	0.329	1	72	69
4930590L20Rik	0.00346817	0.160365	0.181	0.083	1	3	2
Pskh1	0.00347231	0.0842437	0.154	0.061	1	124	132
Zmiz2	0.00347411	0.161891	0.223	0.114	1	120	151
AW554918	0.00347795	0.127994	0.58	0.364	1	536	506
Nusap1	0.00348249	0.148962	0.101	0.031	1	72	45
Cers4	0.0034848	0.0495971	0.495	0.298	1	93	110
Plpp5	0.00348754	0.0644242	0.165	0.07	1	66	71
Ern1	0.00348754	0.167454	0.165	0.07	1	128	114
Acrbp	0.00349203	0.0849644	0.138	0.053	1	95	96
Zbtb4	0.00349909	0.108186	0.314	0.171	1	194	158
Odr4	0.00351171	-0.00436682	0.197	0.088	1	206	201
Ar	0.0035176	0.0944486	0.207	0.096	1	29	24
Kctd4	0.00351901	0.160663	0.234	0.118	1	128	110
Usp20	0.00353766	0.10664	0.282	0.149	1	88	98
Trim24	0.00353773	0.081735	0.266	0.14	1	212	234
Jmy	0.00354633	0.0334752	0.303	0.158	1	276	248
Mau2	0.00356118	0.0611669	0.367	0.211	1	312	254
Pank2	0.00356519	0.0482652	0.394	0.224	1	473	439
Dtnbp1	0.00356801	0.0723781	0.319	0.171	1	233	215
Agbl1	0.00357083	0.0847182	0.101	0.031	1	47	38
Gpr22	0.00357179	0.0402428	0.223	0.105	1	70	61
Derl1	0.00360544	0.102759	0.117	0.039	1	147	153
Zfp516	0.00360585	0.0729616	0.266	0.136	1	376	358
Fgf9	0.00361262	0.185654	0.181	0.083	1	8	17
Acadm	0.00361905	0.12042	0.234	0.118	1	264	224
Rbm4b	0.00362257	0.113906	0.548	0.329	1	514	473
Cbarp	0.00363279	0.163718	0.207	0.101	1	126	94
Rbbp4	0.00363838	0.0312104	0.415	0.237	1	227	259
Gm12592	0.0036554	0.071549	0.234	0.114	1	176	194
Asxl2	0.00366152	0.164312	0.601	0.382	1	723	689
Gm17036	0.00367558	0.104372	0.165	0.07	1	87	89
Txndc16	0.00368246	0.148797	0.495	0.303	1	365	408
Tmem44	0.00368453	0.028133	0.213	0.101	1	352	402
Csnk2a2	0.00368869	0.117541	0.415	0.25	1	242	289
Gm49417	0.00369744	0.0776416	0.351	0.202	1	261	260
Zdhhc2	0.00370275	0.161672	0.601	0.395	1	125	136
Fxyd4	0.00373144	0.0226864	0.186	0.083	1	29	21
Ptdss2	0.00373398	0.111021	0.191	0.088	1	96	104
Fam98a	0.00374966	0.112017	0.207	0.096	1	112	113
Arl2	0.00375146	0.124079	0.234	0.118	1	97	90
Dgkd	0.00377158	0.0325294	0.473	0.285	1	240	234
Ccnd3	0.00377777	0.0761706	0.138	0.053	1	1181	961
Ube2o	0.00378083	0.110152	0.426	0.25	1	135	144
Arfgef2	0.00378208	0.0643648	0.537	0.333	1	429	399
Gnl3l	0.00379165	0.0826282	0.436	0.259	1	167	187
Cyfip1	0.00379449	0.0263014	0.42	0.246	1	523	499
Gm47523	0.00381618	0.0657651	0.223	0.11	1	119	123
Sulf1	0.00382437	0.0770472	0.101	0.031	1	62	42
Eef1g	0.00383289	0.0510409	0.25	0.127	1	361	303
Eif4h	0.00384256	0.0402683	0.34	0.193	1	386	369
Camsap1	0.00385218	0.122426	0.346	0.202	1	217	217
Pign	0.00385693	0.0769388	0.33	0.184	1	322	388
Tle1	0.0038724	0.0999666	0.266	0.14	1	876	860
Slc25a28	0.00387459	0.048546	0.266	0.132	1	144	141
Fam216a	0.00388452	0.136489	0.271	0.145	1	130	161
Mecp2	0.00388556	0.166237	0.521	0.342	1	551	525
5730480H06Rik	0.0038902	0.0816173	0.218	0.105	1	119	127
Bloc1s2	0.0038902	0.10957	0.218	0.105	1	145	136
Crim1	0.00389789	0.0311488	0.138	0.053	1	436	463
Tasor2	0.00390344	0.155159	0.479	0.307	1	322	298
Calcoco1	0.00390622	0.0141275	0.277	0.14	1	145	144
Rpl23	0.0039179	0.0544392	0.606	0.368	1	1326	1504
Mcmbp	0.00392355	0.126275	0.33	0.184	1	203	184
Arhgap42	0.00392823	0.0570774	0.293	0.154	1	414	487
Dse	0.00394933	0.038461	0.154	0.061	1	25	15
Ccdc187	0.00396022	0.0818222	0.202	0.096	1	5	15
Glce	0.00396027	0.135521	0.394	0.237	1	72	71
2610002M06Rik	0.00396556	0.0901103	0.165	0.07	1	77	72
Rbbp6	0.00396834	0.11236	0.521	0.338	1	614	582
Eif2ak1	0.00397256	0.0686146	0.213	0.101	1	126	125
Fam193b	0.00398218	0.135172	0.42	0.25	1	287	273
Ago2	0.00398469	0.122365	0.468	0.294	1	406	423
Garnl3	0.00399271	0.16696	0.856	0.623	1	416	568
C2cd5	0.00400602	0.21004	0.766	0.561	1	454	423
Actr1a	0.00403197	0.0984781	0.362	0.211	1	244	199
Chic2	0.004038	0.14393	0.404	0.246	1	471	471
Atat1	0.00404947	0.12309	0.239	0.123	1	185	175
Rab31	0.00405288	0.0657003	0.287	0.154	1	1072	1162
Phyhipl	0.0040544	0.0749207	0.324	0.18	1	1174	1093
Tmem86b	0.00405587	0.0983139	0.128	0.048	1	33	30
Ino80e	0.00405814	0.0863248	0.122	0.044	1	60	39
Gm44040	0.00407022	0.0627488	0.218	0.105	1	44	35
Crtc1	0.00407103	0.0930745	0.404	0.237	1	236	236
Vstm2a	0.00407803	0.0691373	0.335	0.184	1	33	30
Armc1	0.00407941	0.132857	0.181	0.083	1	216	190
Eif4e	0.00409289	0.0376937	0.383	0.215	1	228	244
Srcap	0.00409339	0.12307	0.468	0.294	1	468	521
Arnt2	0.00410254	0.0947102	0.718	0.447	1	1347	1331
Arl8b	0.00411047	0.125894	0.324	0.18	1	216	225
Lgi1	0.00411357	0.0928085	0.569	0.351	1	396	463
Tsc2	0.00411821	0.0919026	0.165	0.07	1	108	81
Nudt19	0.00411952	0.0782191	0.101	0.031	1	85	91
Pygb	0.00412431	0.0873502	0.25	0.127	1	1341	1280
Kdm1a	0.00415216	0.162653	0.569	0.36	1	287	293
Ptbp3	0.004155	0.120917	0.383	0.224	1	218	186
Gnl3	0.00415781	0.158318	0.298	0.162	1	140	135
Wbp1l	0.00416651	0.130201	0.191	0.088	1	274	288
Ube2a	0.00417188	0.102178	0.122	0.044	1	72	70
Gtf2h2	0.00418538	0.0928284	0.277	0.149	1	142	153
Kcnt1	0.00419411	0.0750961	0.415	0.246	1	106	72
Mcc	0.00420863	0.242696	0.798	0.623	1	1926	1920
Dchs2	0.0042103	0.139302	0.319	0.184	1	11	4
Ralbp1	0.00421091	0.0974835	0.399	0.237	1	430	441
Bpgm	0.00421383	0.105645	0.133	0.053	1	127	141
Atpsckmt	0.00421725	0.102673	0.176	0.079	1	126	104
Cldn11	0.00421817	0.0634566	0.122	0.044	1	76	82
Nudt11	0.00421818	0.111548	0.122	0.044	1	120	145
Klf5	0.00423511	0.0950181	0.569	0.36	1	26	20
Susd1	0.00423825	0.0911152	0.351	0.202	1	80	48
Lyrm7	0.0042415	0.100604	0.122	0.044	1	74	49
Ammecr1l	0.00424516	0.099985	0.271	0.145	1	318	292
Fam173a	0.0042467	0.115377	0.229	0.114	1	201	212
Pstk	0.00426377	0.0628362	0.34	0.197	1	270	296
Myg1	0.00426494	0.0980766	0.122	0.044	1	67	73
Lipo3	0.00426494	0.0461503	0.122	0.044	1	36	21
Gripap1	0.00427794	0.0612813	0.457	0.281	1	333	358
Gad2	0.00428536	0.0841605	0.479	0.303	1	307	323
Ppp4r2	0.00429888	0.0509367	0.415	0.25	1	276	263
Lzic	0.00430027	0.0912635	0.106	0.035	1	113	112
Atg13	0.00431103	0.103085	0.346	0.197	1	154	140
Tanc1	0.00431218	0.0766191	0.122	0.044	1	111	132
Blcap	0.00431422	0.105112	0.191	0.088	1	186	175
Pgrmc2	0.00432545	0.109706	0.133	0.053	1	137	128
Slc12a9	0.00432762	0.0473798	0.101	0.031	1	47	42
Tmem259	0.0043293	0.0860139	0.149	0.061	1	110	119
Inpp5k	0.00433214	0.0954406	0.229	0.114	1	107	107
Smug1	0.00433349	0.122645	0.176	0.079	1	70	57
Xpnpep3	0.0043481	0.11802	0.287	0.154	1	219	223
Mtss2	0.00435592	0.0448332	0.293	0.149	1	917	872
Cxadr	0.00436839	0.0549082	0.362	0.211	1	22	29
Khsrp	0.00438279	0.152313	0.239	0.127	1	136	151
Polr3b	0.00438333	-0.0024961	0.229	0.11	1	148	159
Ufd1	0.00438657	0.0546321	0.33	0.175	1	189	200
Vps37c	0.00439378	0.102612	0.149	0.061	1	129	164
Mok	0.00439732	0.0669309	0.223	0.11	1	196	153
Cnot3	0.00440068	0.155334	0.346	0.202	1	280	232
Tbc1d22b	0.00440195	0.0496992	0.25	0.127	1	143	151
Srp72	0.00440509	0.0639892	0.271	0.14	1	199	222
Pibf1	0.0044067	0.123426	0.548	0.355	1	696	619
mt-Co2	0.00440711	-0.444044	0.91	0.877	1	6421	6960
Rnf8	0.00443104	0.0926446	0.399	0.232	1	264	236
Gm13856	0.00443657	0.082163	0.255	0.132	1	49	58
Coro6	0.00446055	0.119762	0.197	0.092	1	3	3
Efcab7	0.00449095	0.0724548	0.128	0.048	1	92	95
Acer3	0.00449555	0.0734765	0.537	0.338	1	640	602
Klhl24	0.00449613	0.0878692	0.431	0.259	1	404	381
Fam171a2	0.00449951	0.105142	0.181	0.083	1	65	67
Vstm5	0.00451503	0.104299	0.202	0.096	1	3	8
Zfp706	0.00451503	0.0812685	0.202	0.096	1	219	240
Vezf1	0.00451802	0.0815298	0.197	0.092	1	236	241
Gm13630	0.00453076	0.0412725	0.144	0.057	1	2	2
Ulk2	0.00453219	0.206924	0.718	0.518	1	515	467
Phb2	0.00453584	0.0817995	0.106	0.035	1	65	66
Dync2li1	0.00453584	0.0711553	0.106	0.035	1	66	73
Plekhn1	0.00454064	0.126039	0.229	0.118	1	124	106
Poldip3	0.00455107	-0.0293508	0.245	0.118	1	135	118
Carnmt1	0.00455314	0.121628	0.202	0.096	1	126	149
Pelp1	0.00456588	0.0398157	0.165	0.07	1	64	57
Snx5	0.00456754	0.0040374	0.234	0.114	1	126	133
Gm12296	0.00458006	0.109615	0.798	0.588	1	49	24
Ap3d1	0.00459816	0.0464144	0.298	0.162	1	229	244
Ube2d2a	0.00459866	0.110869	0.58	0.373	1	583	572
Cachd1	0.0046027	0.111426	0.154	0.066	1	979	936
C2cd2	0.00460965	0.168855	0.378	0.219	1	124	112
Phtf1	0.00461066	0.0694428	0.457	0.272	1	435	442
Elp2	0.00461739	0.10083	0.277	0.149	1	194	163
Polr3gl	0.00462257	0.0880445	0.144	0.057	1	147	107
Gm48094	0.00462701	0.143574	0.112	0.039	1	14	24
Nedd8	0.0046295	0.174285	0.282	0.158	1	283	288
Rps27	0.00463139	0.0696423	0.532	0.351	1	983	1095
Tapt1	0.00463181	0.139836	0.271	0.149	1	166	148
Sfr1	0.00464401	0.0674702	0.191	0.088	1	217	254
Syncrip	0.00465206	0.0739685	0.394	0.237	1	330	389
Gle1	0.00466241	0.108154	0.245	0.127	1	173	167
Hcn2	0.00467052	0.0749618	0.399	0.237	1	145	124
Csdc2	0.00467122	0.0870818	0.229	0.114	1	455	436
Gm28307	0.00468667	0.108176	0.463	0.289	1	5	5
Rtf1	0.00468978	0.0503706	0.41	0.237	1	421	404
Med20	0.00469762	0.0183177	0.17	0.075	1	69	87
Ankrd46	0.00471349	0.0364025	0.218	0.105	1	129	110
Amz1	0.00471444	0.0931499	0.154	0.066	1	24	27
4933434E20Rik	0.00471613	0.0353883	0.245	0.127	1	209	182
D430036J16Rik	0.00472707	0.0539484	0.106	0.035	1	19	10
Zfp932	0.00473599	0.0803591	0.261	0.136	1	145	132
Gm39090	0.00474574	0.10691	0.298	0.162	1	86	75
Rfwd3	0.00475179	0.0900504	0.218	0.105	1	221	190
Lpcat3	0.00475294	0.131485	0.277	0.149	1	421	425
C2cd3	0.00475821	0.0634433	0.293	0.158	1	322	307
Pkn2	0.00477463	0.0653817	0.697	0.478	1	629	610
Qrsl1	0.00478074	0.0510122	0.186	0.083	1	96	108
Srsf9	0.00478568	0.138574	0.16	0.07	1	63	66
Icam5	0.00478844	0.0917448	0.197	0.096	1	74	67
Banp	0.00479135	0.143153	0.426	0.254	1	228	190
Sorl1	0.00480105	0.0316537	0.319	0.175	1	452	529
Lrrc8b	0.00480398	0.143975	0.351	0.215	1	112	122
Sympk	0.00480491	0.0233771	0.33	0.18	1	201	178
Gm3143	0.00481335	0.189334	0.223	0.114	1	8	11
Vps37b	0.00481555	0.0429427	0.197	0.092	1	116	147
Pdhx	0.00481592	0.0248975	0.245	0.123	1	124	102
Hmgcl	0.00481611	0.0930259	0.298	0.167	1	163	162
Dap3	0.00481664	0.125952	0.324	0.189	1	216	245
Raph1	0.00481888	0.135696	0.574	0.36	1	338	315
Phf3	0.00482301	0.17976	0.718	0.465	1	726	692
Saraf	0.00484139	0.022363	0.298	0.158	1	220	235
Cplane1	0.00485237	0.160023	0.904	0.675	1	786	658
Ap3m1	0.00487344	0.0525575	0.351	0.197	1	743	754
Dgcr8	0.00487551	0.0632542	0.298	0.158	1	147	128
Tbc1d24	0.00488271	0.0863222	0.309	0.171	1	88	88
Tuba1b	0.00489392	0.0766651	0.149	0.061	1	156	148
Abca8b	0.00490279	0.121967	0.484	0.303	1	70	64
Gm11099	0.00490562	0.176512	0.245	0.132	1	171	172
Acsl4	0.00491872	0.129495	0.383	0.224	1	286	319
Wipi2	0.00493614	0.0745543	0.303	0.167	1	158	145
Efna5	0.00496145	0.12477	0.612	0.417	1	280	295
Cnot4	0.00497215	0.142913	0.777	0.535	1	1008	981
Arfgap3	0.00498137	0.12293	0.186	0.088	1	54	59
Cluap1	0.0049826	0.106542	0.266	0.14	1	198	208
Naa20	0.00498262	0.0399265	0.436	0.263	1	326	350
Gns	0.00499193	0.0921315	0.319	0.18	1	177	145
Morn1	0.00499917	0.131612	0.245	0.132	1	101	100
Fkbp1a	0.00499988	0.044249	0.426	0.254	1	428	413
Stt3b	0.00500252	0.0727111	0.25	0.132	1	444	447
4930414N06Rik	0.00502096	0.100597	0.239	0.123	1	79	77
Usp36	0.00502349	0.0509719	0.324	0.18	1	155	159
Tmem196	0.00502789	0.097158	0.207	0.101	1	23	17
Rabgap1	0.00503093	0.100496	0.84	0.596	1	1061	1122
Actn1	0.00503747	0.0733341	0.399	0.232	1	129	162
Prpf6	0.0050437	0.102917	0.441	0.268	1	268	276
Dnajc6	0.00504386	0.184487	0.888	0.675	1	81	73
Akirin2	0.005053	0.0745276	0.277	0.149	1	259	231
Scoc	0.00505916	0.126705	0.25	0.132	1	147	170
Uba3	0.00506724	0.110468	0.229	0.118	1	170	173
Zgpat	0.0050757	0.0732455	0.202	0.096	1	103	101
Katnbl1	0.00507699	0.0427393	0.324	0.175	1	174	170
1700025G04Rik	0.00507876	0.150887	0.559	0.36	1	205	213
Saysd1	0.0050794	0.128209	0.133	0.053	1	76	68
Rnf111	0.00509352	0.0984004	0.574	0.364	1	419	419
Vrk3	0.00509673	0.101503	0.112	0.039	1	112	78
Gtpbp3	0.00510168	0.0626135	0.106	0.035	1	20	39
Klhdc1	0.00511664	0.0755264	0.335	0.189	1	94	96
Syvn1	0.00513158	0.0820142	0.106	0.035	1	43	46
Nxpe2	0.00513746	0.112529	0.266	0.145	1	207	222
Brcc3	0.00515692	0.0706892	0.261	0.136	1	138	135
Mtpn	0.00516084	0.0699285	0.282	0.149	1	224	214
Txlna	0.00517127	0.0224279	0.218	0.105	1	221	162
Csnk1d	0.00517928	0.0418229	0.282	0.149	1	229	257
Dpy19l3	0.00518872	0.0474929	0.271	0.145	1	93	107
Taf2	0.00520603	0.0972362	0.266	0.14	1	157	158
BC052040	0.00520975	0.104568	0.356	0.215	1	291	272
Plch1	0.00521155	0.135067	0.133	0.053	1	342	309
Mfap1b	0.00523584	0.0994128	0.154	0.066	1	90	82
Gemin2	0.00523691	0.0807493	0.128	0.048	1	64	75
Dnajc3	0.00523969	0.100466	0.282	0.154	1	461	499
Pbx1	0.00527207	0.230026	0.91	0.746	1	8808	8186
Amotl1	0.00527254	0.0882394	0.112	0.039	1	191	216
Opcml	0.00527861	-0.213443	0.995	1	1	183	175
Rundc1	0.0052912	0.0487958	0.186	0.088	1	104	102
Stac	0.00529391	0.107106	0.277	0.149	1	1	0
Dhrs13	0.0053022	0.134433	0.218	0.11	1	31	24
Gstcd	0.00530489	0.0984289	0.245	0.127	1	108	112
Morc2b	0.00531335	0.0718858	0.191	0.092	1	28	35
Fermt2	0.00531808	0.0522138	0.388	0.232	1	1175	1102
Azi2	0.00533188	0.0817305	0.277	0.149	1	185	170
Plcxd3	0.00533944	0.180249	0.346	0.202	1	17	8
Mief1	0.00534014	-0.00351811	0.144	0.057	1	96	98
Fbxl20	0.00534631	0.164524	0.628	0.425	1	446	441
Phf20	0.0053772	0.0312221	0.511	0.307	1	596	585
Gm13052	0.00537774	0.163496	0.543	0.36	1	20	18
Xpo6	0.00539087	0.160412	0.431	0.272	1	237	204
Cog1	0.00539204	0.121055	0.202	0.101	1	78	84
Usp2	0.00539236	0.104869	0.229	0.118	1	293	326
Gm45829	0.00540411	0.0583396	0.218	0.105	1	2	0
Mrpl21	0.00540411	0.215545	0.213	0.11	1	138	144
Zfp260	0.00540935	0.0248302	0.282	0.154	1	300	285
Epc2	0.00541388	0.0478644	0.34	0.193	1	441	444
Hmgcr	0.00542306	0.0679222	0.309	0.175	1	433	641
Atxn7l3	0.00542783	0.0895852	0.16	0.07	1	133	139
Gm14798	0.00542959	0.135555	0.239	0.127	1	153	179
Kat7	0.00543643	0.0980736	0.303	0.167	1	195	188
Igfbpl1	0.00543648	0.240844	0.128	0.053	1	11	2
Ckmt2	0.00545304	0.0679347	0.16	0.07	1	4	7
Erich1	0.00545381	0.0972962	0.112	0.039	1	63	64
Sh3d19	0.00547438	0.0819802	0.431	0.254	1	85	77
Wdr41	0.00547812	0.0789932	0.266	0.14	1	265	265
Btg3	0.00548122	0.155395	0.202	0.101	1	73	75
Cwf19l1	0.00548525	0.137219	0.133	0.053	1	46	45
Polr2b	0.00549123	0.102155	0.202	0.096	1	128	131
1700022I11Rik	0.00550292	0.0625304	0.106	0.035	1	47	53
Eif3i	0.00551332	0.0509551	0.133	0.053	1	96	94
Gm10785	0.00551387	0.172277	0.569	0.386	1	343	360
1600010M07Rik	0.00551834	0.116937	0.543	0.355	1	448	445
Pgam5	0.00552306	0.0996564	0.186	0.088	1	95	100
Rab3b	0.0055256	0.112586	0.511	0.333	1	46	63
Gm15700	0.00553341	0.0389845	0.197	0.092	1	17	19
Il6st	0.00553671	0.0695317	0.202	0.096	1	203	198
Bcl9	0.00553865	0.0735177	0.335	0.189	1	614	477
Rundc3a	0.0055437	0.064929	0.245	0.123	1	142	135
Orai2	0.00554654	0.0924501	0.112	0.039	1	35	25
Ptgfrn	0.00555101	0.0772902	0.149	0.061	1	37	28
Cnot6	0.0055649	0.0736958	0.277	0.149	1	197	199
Actr10	0.00558755	0.026392	0.303	0.167	1	231	248
4930594M22Rik	0.00559439	0.0939854	0.186	0.088	1	80	85
Eid1	0.00560041	0.0145889	0.314	0.171	1	291	316
Rsbn1	0.00560804	0.107065	0.431	0.268	1	363	318
Max	0.00560883	0.0567691	0.255	0.136	1	262	269
Uros	0.00562032	0.144523	0.117	0.044	1	44	44
Atpaf2	0.00562063	0.0781342	0.154	0.066	1	78	81
Svip	0.0056269	0.086647	0.133	0.053	1	106	117
Cdk5rap1	0.00565017	0.127786	0.149	0.066	1	116	118
Mcrip1	0.00567382	0.0864707	0.154	0.066	1	96	89
Slc7a6	0.00568728	0.0686968	0.436	0.268	1	40	38
2700097O09Rik	0.00570084	0.0512971	0.266	0.14	1	190	190
Wdr43	0.00572613	0.0356923	0.271	0.14	1	170	176
Rnf4	0.00572648	0.0234923	0.181	0.083	1	94	96
Cox10	0.00573856	0.0384351	0.293	0.158	1	491	498
Csnk1g2	0.00574192	0.0822458	0.213	0.105	1	142	171
Fam120a	0.00576991	0.0382758	0.495	0.303	1	371	408
Tmem68	0.00577002	0.0821313	0.239	0.123	1	205	188
Hagh	0.00577974	0.0306195	0.271	0.145	1	223	192
B3gntl1	0.00579334	0.0381122	0.197	0.092	1	147	142
Cops3	0.00580385	0.125846	0.298	0.167	1	251	226
Pitpnm2	0.00581261	0.0271001	0.394	0.232	1	564	495
Efr3b	0.0058281	0.120273	0.569	0.368	1	1395	1476
Wdr91	0.00583071	-0.00659344	0.106	0.035	1	111	123
Pgm1	0.00583625	0.130591	0.207	0.105	1	344	391
Arsb	0.00584093	0.0482623	0.436	0.268	1	186	192
Copg1	0.00584276	0.102316	0.277	0.154	1	187	173
Plppr2	0.00584527	0.0336438	0.287	0.154	1	83	79
Dixdc1	0.00584617	0.0219078	0.441	0.259	1	132	94
Supv3l1	0.00585364	0.092435	0.191	0.092	1	130	124
4930453N24Rik	0.00586307	0.0663699	0.186	0.088	1	155	155
Egfem1	0.00588394	-0.35272	0.691	0.776	1	675	783
Chd3	0.00589665	0.0612375	0.484	0.303	1	347	400
Bean1	0.00590552	0.0524563	0.229	0.114	1	2	0
Pitpnb	0.00591355	0.100276	0.293	0.162	1	215	222
Gm31763	0.0059247	0.0609932	0.239	0.123	1	358	391
Sap30bp	0.00592528	0.109365	0.261	0.14	1	131	126
Gm2516	0.0059307	0.197208	0.872	0.671	1	15	20
Rbm25	0.00594935	0.1706	0.745	0.561	1	1089	1126
Tspan9	0.00595016	0.113557	0.138	0.057	1	1045	993
Ndst4	0.00595886	0.0372595	0.543	0.364	1	1	1
Tbck	0.00596101	0.0694702	0.521	0.325	1	391	442
Dnajb11	0.00598118	0.132598	0.149	0.066	1	109	105
Fsd1l	0.00598849	0.0784719	0.388	0.224	1	102	76
Shisa4	0.0059959	0.0903799	0.223	0.114	1	666	670
Patz1	0.0059959	0.0875377	0.223	0.114	1	172	164
D11Wsu47e	0.00599835	0.0791935	0.112	0.039	1	50	52
Atp5o	0.00599893	0.0918302	0.271	0.149	1	456	424
Herpud2	0.00600508	0.12561	0.245	0.132	1	171	193
Zfp408	0.00600927	0.0812885	0.138	0.057	1	66	66
Mboat7	0.0060161	0.0740876	0.277	0.149	1	75	79
St3gal2	0.00601622	0.0141505	0.25	0.127	1	156	170
Sf1	0.00602929	0.138977	0.362	0.215	1	421	360
Stat1	0.00603186	0.0875205	0.112	0.039	1	94	78
Atxn7l1os1	0.00604342	0.182135	0.266	0.149	1	109	104
Cacybp	0.00604481	0.100912	0.202	0.101	1	181	182
Nrd1	0.00604485	0.149239	0.681	0.474	1	581	510
Mrpl53	0.00606608	0.0994214	0.223	0.114	1	151	168
1110019D14Rik	0.00607063	0.103141	0.197	0.096	1	535	505
Rfx1	0.00607063	0.0798249	0.197	0.096	1	37	44
Crebrf	0.00607979	0.118796	0.606	0.404	1	661	530
Chgb	0.0060866	0.158789	0.266	0.149	1	208	192
Gdpd3	0.00608743	0.0980619	0.154	0.066	1	77	82
Abhd17b	0.00608766	0.101831	0.351	0.211	1	417	468
Wscd1	0.00609306	0.027722	0.128	0.048	1	270	267
Fam13b	0.00611385	0.167426	0.58	0.404	1	575	549
Sox10	0.0061334	0.0543879	0.112	0.039	1	19	23
Ttbk1	0.00614153	0.0202707	0.293	0.162	1	79	101
Bcap31	0.00614657	0.0848365	0.229	0.118	1	189	175
Phc1	0.00614742	0.0835274	0.165	0.075	1	105	108
1700047M11Rik	0.00615651	0.0801051	0.128	0.048	1	173	228
Caprin1	0.00615671	0.0576852	0.574	0.36	1	496	501
Eif2b5	0.00615939	0.0725671	0.138	0.057	1	67	73
Brinp3	0.00616155	0.227851	0.585	0.421	1	775	977
Stk16	0.00616264	0.0891866	0.117	0.044	1	122	105
Gpld1	0.00617289	0.111571	0.452	0.281	1	622	677
Exosc9	0.00617454	0.104991	0.144	0.061	1	81	53
Tnip2	0.00617454	0.133161	0.144	0.061	1	77	78
Ppid	0.00619765	0.0995791	0.207	0.105	1	198	162
Hcfc1r1	0.00620194	0.0863181	0.112	0.039	1	104	128
Rab36	0.00620222	0.0416772	0.154	0.066	1	150	106
Zfp317	0.00620267	0.130134	0.17	0.079	1	111	128
Cstf3	0.00621117	0.125198	0.612	0.408	1	668	660
Slc6a7	0.00621416	0.249762	0.277	0.158	1	3	2
Eif4e3	0.00622068	0.122751	0.218	0.118	1	30	18
Zfp942	0.0062219	0.0719669	0.239	0.123	1	99	109
Ino80dos	0.00622191	0.0676426	0.473	0.289	1	675	674
Dmtf1	0.00622294	0.0633834	0.415	0.246	1	679	693
Basp1	0.00622777	0.11956	0.649	0.421	1	221	243
Ahi1	0.00624184	0.184613	0.995	0.912	1	812	755
Spag1	0.00624258	0.164472	0.154	0.07	1	189	153
Mycbp	0.00625073	0.145785	0.431	0.272	1	407	401
Ccdc138	0.00626042	0.0479551	0.207	0.101	1	338	296
Exoc2	0.00627073	0.100555	0.436	0.272	1	300	293
Sgcz	0.00627422	-0.234172	0.957	0.956	1	232	249
Pbx4	0.00628911	0.0824833	0.229	0.118	1	84	71
Lats2	0.0062952	0.0506305	0.287	0.158	1	205	229
Necap1	0.0063105	0.0693926	0.191	0.092	1	130	119
Abcg4	0.00631254	0.11772	0.176	0.083	1	69	39
Ro60	0.00633291	0.0525264	0.383	0.224	1	270	291
Fbf1	0.00633588	0.0577722	0.25	0.127	1	104	93
Nap1l4	0.00634294	0.135822	0.287	0.162	1	235	260
Lrrc42	0.00634386	0.0778523	0.25	0.132	1	69	63
Gtf2e1	0.00634398	0.0384445	0.138	0.057	1	62	68
Mkrn1	0.00635021	0.0433077	0.319	0.18	1	153	141
Ints13	0.00635623	0.0985775	0.277	0.154	1	187	197
Tvp23a	0.00636568	0.0486818	0.234	0.118	1	82	95
Kbtbd11	0.00637194	0.110968	0.25	0.136	1	482	404
Gm6225	0.00637434	0.125173	0.128	0.053	1	43	39
Secisbp2	0.00639718	0.0833459	0.202	0.101	1	180	159
Higd1a	0.00640495	0.0230848	0.324	0.18	1	203	230
Cacul1	0.0064083	-0.0114788	0.388	0.224	1	282	254
A830031A19Rik	0.0064282	0.0862426	0.223	0.114	1	10	16
Gfpt1	0.00643661	0.0577687	0.319	0.184	1	255	221
Catsper2	0.00643813	0.0479865	0.138	0.057	1	73	81
Prxl2a	0.00646279	0.122708	0.186	0.088	1	599	560
Fbxo41	0.00646679	0.0541913	0.394	0.228	1	108	111
4632427E13Rik	0.00649148	0.16433	0.489	0.32	1	526	538
Pcsk7	0.00650877	0.0976147	0.394	0.232	1	320	267
Dock2	0.00651369	0.181783	0.303	0.18	1	41	21
Mpped1	0.00652152	0.0409773	0.324	0.184	1	169	173
Pxk	0.00653549	0.0509664	0.505	0.311	1	212	213
Kifc2	0.00654068	0.0615232	0.33	0.184	1	148	120
Fuca2	0.00655512	0.0508572	0.112	0.039	1	38	47
Bicral	0.00658807	0.151463	0.702	0.487	1	643	619
Wnk3	0.00658953	0.037892	0.41	0.241	1	222	243
Mrfap1	0.00660108	0.0492258	0.261	0.14	1	311	347
Rab3a	0.00660824	0.136088	0.25	0.136	1	269	303
Pacs2	0.00660893	0.0637784	0.356	0.211	1	216	238
Son	0.0066135	0.18906	0.872	0.671	1	5430	4925
Nbr1	0.00661626	0.097818	0.388	0.232	1	350	293
Rpap3	0.00662751	0.152583	0.154	0.07	1	83	108
Nipbl	0.00663602	0.139226	0.745	0.526	1	1342	1301
Svil	0.00663829	0.141406	0.293	0.171	1	367	351
Spaca6	0.00665604	0.0384292	0.489	0.303	1	292	280
Ift52	0.00666203	0.0719018	0.271	0.145	1	170	153
Dnajc27	0.00669016	0.0948587	0.213	0.11	1	196	142
Abcf3	0.00669537	0.0852365	0.138	0.057	1	92	84
Pcdh1	0.00669538	0.0981715	0.138	0.057	1	129	118
Mamld1	0.00670953	0.129405	0.378	0.232	1	53	56
Cyb5d2	0.00671565	0.0754053	0.117	0.044	1	106	96
Yeats2	0.00671786	0.173006	0.447	0.281	1	347	337
Abhd10	0.00672278	0.0815468	0.165	0.075	1	165	168
BC065397	0.00672478	0.079241	0.197	0.096	1	151	112
Gm27032	0.00677803	0.0632175	0.255	0.136	1	55	31
Pigv	0.00678192	0.0408197	0.133	0.053	1	144	137
Commd1	0.00678779	0.106256	0.245	0.136	1	230	239
Psma2	0.00679228	0.0596715	0.346	0.202	1	281	248
Rgmb	0.0067942	0.0583191	0.138	0.057	1	35	39
Lrpap1	0.00680164	-0.00197574	0.298	0.162	1	283	265
Ttc26	0.00680592	0.00496925	0.154	0.066	1	100	87
Mrpl51	0.00681299	0.0268358	0.112	0.039	1	144	128
Pank1	0.00681526	0.102923	0.25	0.136	1	455	466
Pcsk5	0.00682417	0.0892329	0.117	0.044	1	20	23
9530062K07Rik	0.00682743	0.057027	0.138	0.057	1	58	52
Zfpm2	0.0068378	0.132611	0.271	0.154	1	2613	2476
Sertad4	0.00685057	0.0369187	0.112	0.039	1	20	14
Klf10	0.00686069	0.0211125	0.117	0.044	1	28	29
Pias1	0.00686851	0.0693162	0.638	0.408	1	1013	971
Nkapd1	0.0068691	-0.00429385	0.154	0.066	1	116	123
Man2a2	0.00687717	0.0411655	0.415	0.259	1	305	286
Ptpn9	0.00687788	0.158006	0.697	0.504	1	642	686
Mrps5	0.00687892	0.074148	0.346	0.202	1	251	226
Rgl2	0.00688016	0.0969342	0.122	0.048	1	121	89
Zfp692	0.0068827	0.0465009	0.394	0.228	1	169	144
Pdxp	0.00688833	0.0292269	0.112	0.039	1	128	94
Svop	0.00690175	0.0792611	0.484	0.303	1	28	41
Rcbtb1	0.00691578	0.0575269	0.324	0.184	1	267	236
Igsf8	0.00692211	0.0301451	0.383	0.224	1	1342	1335
Mus81	0.00693957	0.144182	0.165	0.079	1	81	84
Gm28960	0.00693974	-0.00962772	0.255	0.132	1	1	0
Serinc1	0.00694554	0.0544761	0.388	0.232	1	471	524
Map2k7	0.00695093	0.0846856	0.149	0.066	1	118	125
Snx1	0.00695272	0.115652	0.293	0.167	1	243	196
Dipk1b	0.00695801	0.127015	0.277	0.154	1	70	73
Prkci	0.00696089	0.0632909	0.324	0.184	1	104	112
Zfp869	0.00696634	0.0278449	0.266	0.14	1	220	229
Nt5dc1	0.0069675	0.16111	0.277	0.158	1	351	335
Mta3	0.00696982	0.191317	0.569	0.404	1	229	174
Zfp398	0.00698402	0.159813	0.537	0.355	1	294	330
Slu7	0.00699305	0.048248	0.144	0.061	1	98	96
Trappc9	0.0070437	0.109244	0.638	0.43	1	708	719
Dnm2	0.00705496	0.190601	0.42	0.276	1	548	507
Srpk1	0.00707539	0.0886379	0.441	0.272	1	232	217
Yipf1	0.00707718	0.172597	0.25	0.14	1	171	176
Man2b1	0.00708353	0.0482923	0.117	0.044	1	51	40
Ccdc84	0.00709735	0.102644	0.122	0.048	1	48	68
Bzw1	0.00711019	0.133601	0.255	0.14	1	201	212
Cry2	0.00712733	0.0761809	0.388	0.237	1	654	605
Ipo7	0.00712782	0.0455806	0.303	0.167	1	219	188
Zfp251	0.00712933	0.0941569	0.223	0.114	1	122	113
Cfap74	0.00713415	0.0659133	0.122	0.048	1	240	254
Rasa1	0.00713612	0.0605653	0.596	0.39	1	710	675
Cpsf4l	0.00713689	0.0337969	0.213	0.105	1	86	81
Rph3al	0.00716119	0.0306827	0.144	0.061	1	10	6
Brat1	0.00716304	0.10957	0.154	0.07	1	60	75
Gigyf2	0.0071682	0.132283	0.697	0.461	1	603	583
Zfat	0.0071821	0.0669521	0.314	0.184	1	125	119
Tmx1	0.00718559	0.0654966	0.165	0.075	1	92	100
Ilrun	0.00718728	0.0377768	0.372	0.215	1	294	305
Tmem147	0.00719737	0.0443973	0.117	0.044	1	93	101
Kdm5c	0.00720293	0.118585	0.447	0.276	1	447	397
Asxl1	0.00722887	0.0406013	0.569	0.364	1	472	393
Ctsl	0.0072343	0.0723602	0.197	0.096	1	216	207
Prkca	0.00723549	0.181164	0.654	0.469	1	680	842
Tsc1	0.00725633	0.123441	0.58	0.373	1	358	338
Hcn1	0.0072653	0.0409695	0.803	0.566	1	24	32
Gfm2	0.00726754	0.113276	0.388	0.232	1	296	317
Sarm1	0.00728152	0.100577	0.165	0.075	1	19	10
Cul9	0.00728289	0.00492708	0.399	0.241	1	248	247
Pdcd10	0.00728838	0.0578	0.293	0.167	1	315	350
Leng9	0.00729518	0.101081	0.287	0.162	1	401	357
Smarcad1	0.00729703	0.067097	0.468	0.294	1	340	336
Sumo2	0.00729703	0.0105345	0.479	0.285	1	621	610
Cebpg	0.00729733	0.0704826	0.186	0.088	1	128	144
Mbd1	0.00730196	0.067308	0.202	0.101	1	143	146
Rpl27	0.00730831	0.113253	0.335	0.197	1	713	771
Zfp775	0.00731285	0.066347	0.117	0.044	1	114	139
Tm9sf4	0.00732106	0.0916662	0.367	0.219	1	265	258
Chchd7	0.00732402	0.0993827	0.17	0.079	1	138	169
Mga	0.00733645	0.143955	0.564	0.377	1	559	573
Tubb2a	0.00733717	0.0302513	0.218	0.11	1	255	304
Xrcc5	0.0073455	0.100795	0.229	0.118	1	210	203
Cab39	0.00735126	0.138137	0.404	0.254	1	313	350
Recql5	0.00740595	0.0462121	0.223	0.114	1	168	121
Srrm1	0.00741477	0.183079	0.553	0.377	1	588	550
Ppib	0.00742953	0.084941	0.399	0.237	1	269	254
Tmem136	0.00742999	0.0581243	0.117	0.044	1	77	68
Pdia3	0.00743087	-0.0054004	0.309	0.167	1	310	287
Peli3	0.00744394	0.0811064	0.165	0.075	1	30	25
Nicn1	0.0074511	0.0702842	0.138	0.057	1	50	58
Mterf3	0.00746253	0.0733957	0.234	0.123	1	143	121
Pank4	0.00747302	0.0502351	0.144	0.061	1	50	50
Rrm2b	0.00747302	0.0547775	0.144	0.061	1	149	137
Armh3	0.00750547	0.125618	0.58	0.382	1	406	412
Tmem175	0.00751042	0.121807	0.463	0.289	1	393	348
Naxd	0.00751665	0.0808583	0.314	0.18	1	199	188
Ndufa12	0.00751803	0.042715	0.303	0.167	1	417	408
F8	0.00753206	0.157073	0.133	0.057	1	70	81
Ccnt2	0.00754466	0.0792869	0.628	0.408	1	461	490
Appl1	0.00754529	0.115772	0.564	0.395	1	338	353
Rttn	0.0075809	0.0934947	0.218	0.114	1	157	160
Gpr26	0.00758546	0.0284427	0.101	0.035	1	42	31
Lrch3	0.00759432	0.0714924	0.66	0.43	1	901	821
Zfp934	0.00760061	0.0410676	0.314	0.175	1	257	266
Ralgps2	0.00762369	0.136749	0.511	0.333	1	538	483
Ube2v2	0.00763843	0.117853	0.367	0.211	1	350	370
Jph1	0.00764607	0.0383722	0.309	0.175	1	53	40
Cyld	0.00765665	0.138731	0.638	0.452	1	468	524
Wdr19	0.00766749	0.0990217	0.154	0.07	1	96	82
Gm44686	0.00768004	0.066724	0.441	0.272	1	468	456
Slc16a6	0.00768771	0.0745252	0.176	0.083	1	147	123
Hcfc2	0.00769216	0.0671986	0.223	0.114	1	122	101
Gm15965	0.00770222	0.140476	0.154	0.07	1	24	30
Dcakd	0.00770445	0.0572057	0.346	0.202	1	245	236
Itga8	0.00770476	0.143608	0.436	0.272	1	3	2
Gm14092	0.00770693	0.110738	0.122	0.048	1	2	12
1810013L24Rik	0.0077294	0.0527586	0.351	0.206	1	508	471
Hspe1	0.00773197	0.0468958	0.298	0.167	1	329	360
Tut4	0.00776021	0.14569	0.814	0.614	1	839	785
Zhx2	0.00776597	0.0650592	0.33	0.193	1	1298	1308
Mthfd1	0.00779916	0.0693716	0.229	0.118	1	179	172
Ppp1r37	0.00782736	0.00859737	0.261	0.14	1	123	134
Adcy2	0.0078281	0.241795	0.814	0.627	1	2517	2783
Ccdc117	0.00784411	0.128014	0.106	0.039	1	53	62
Glt8d1	0.00785214	0.098517	0.324	0.193	1	513	512
Pcsk2os1	0.00788212	0.0619433	0.17	0.079	1	18	20
Cinp	0.00788212	0.0485578	0.17	0.079	1	88	100
Crk	0.00789175	0.151326	0.388	0.237	1	304	267
Cpeb3	0.00789339	-0.242089	0.835	0.816	1	1230	1244
Sdk2	0.00790047	0.0425155	0.319	0.184	1	175	178
Bcas2	0.00790266	0.0901482	0.277	0.154	1	165	184
Tmem201	0.00793592	0.117471	0.202	0.101	1	105	103
Slc25a46	0.00793823	0.0340465	0.261	0.14	1	186	204
Pou3f3	0.00793885	0.0233649	0.245	0.127	1	882	805
Tfam	0.00794735	0.087822	0.122	0.048	1	64	56
Nectin1	0.0079509	0.0605465	0.165	0.075	1	13	22
Synj1	0.00795284	0.107335	0.58	0.377	1	393	410
Adcy10	0.00802005	0.0981837	0.176	0.083	1	145	139
Kpna6	0.00803529	0.113855	0.207	0.11	1	132	155
Rnf144b	0.00804132	0.0407863	0.117	0.044	1	53	31
Dcp2	0.00805629	0.08918	0.218	0.114	1	105	117
Golph3l	0.00808655	0.0414585	0.138	0.057	1	112	112
Smad7	0.00809939	0.0358533	0.314	0.18	1	119	145
Atg7	0.00810425	0.0550317	0.255	0.136	1	240	231
Prrc2b	0.00812949	0.0852341	0.628	0.425	1	500	512
Tpst1	0.00812985	0.0533976	0.324	0.189	1	72	77
Cpd	0.00813932	0.0960125	0.298	0.171	1	294	274
Slc50a1	0.0081531	0.0767321	0.266	0.145	1	62	57
Mob2	0.0081578	0.081513	0.223	0.118	1	170	166
Begain	0.00817161	0.0715545	0.144	0.061	1	29	41
Slc16a4	0.0081884	0.0798747	0.351	0.215	1	537	559
Rab11fip2	0.00819031	0.10344	0.5	0.329	1	708	679
Smg7	0.00819731	0.0534453	0.473	0.298	1	319	357
Ttc39c	0.008204	0.0528866	0.324	0.184	1	162	235
Rdh10	0.00821176	0.0680561	0.117	0.044	1	64	64
Slf2	0.00822491	0.105324	0.612	0.408	1	305	315
Suz12	0.00823155	0.123053	0.42	0.268	1	634	614
Tmco3	0.00824013	0.101848	0.229	0.123	1	184	176
Zfp62	0.00824187	0.063207	0.271	0.149	1	211	154
Cygb	0.00825031	0.154841	0.372	0.232	1	30	27
Rab3gap2	0.00825297	0.0499087	0.548	0.351	1	256	289
Gm26901	0.00826114	0.128287	0.133	0.057	1	18	21
4921504A21Rik	0.00826121	0.0630799	0.101	0.035	1	63	91
Hspbap1	0.00827254	0.108611	0.218	0.114	1	92	104
Mgst3	0.00827836	0.0660424	0.122	0.048	1	59	89
Zfp523	0.00827933	0.0613635	0.261	0.14	1	176	173
Zer1	0.00828422	0.0638606	0.415	0.254	1	326	306
Polr1c	0.008287	0.0791394	0.106	0.039	1	50	56
Gm48740	0.00828712	0.0734858	0.144	0.061	1	143	143
Kdm4b	0.00829783	0.0258256	0.34	0.197	1	261	267
Coq8b	0.00831469	0.0735911	0.154	0.07	1	205	148
Zfp612	0.00833731	0.0878989	0.378	0.228	1	135	117
Zbtb9	0.00835204	0.0918911	0.154	0.07	1	22	36
Gm16152	0.00835217	0.0868645	0.309	0.18	1	28	22
Mthfd2l	0.00836663	0.0493241	0.261	0.14	1	213	161
Usp8	0.00837044	0.099247	0.33	0.202	1	263	237
Pakap.1	0.008378	0.195012	0.601	0.425	1	92	82
Fxr1	0.00838468	0.155592	0.697	0.456	1	690	687
Epm2aip1	0.00840043	0.0429792	0.176	0.083	1	268	263
Lmbrd1	0.00841379	0.0855164	0.436	0.276	1	428	413
Ctnnal1	0.00841504	0.072113	0.372	0.224	1	225	259
Rad54l2	0.008432	0.0558486	0.351	0.202	1	179	173
Map7d2	0.00843999	0.168649	0.58	0.404	1	231	253
Kcnk2	0.00845943	0.0735159	0.622	0.43	1	482	571
Gm15478	0.00846678	0.0685918	0.452	0.289	1	298	225
Fbxw7	0.00847831	0.0730026	0.441	0.268	1	306	314
Pofut1	0.00848286	0.0885469	0.144	0.061	1	119	136
Gm35166	0.00851466	0.0718872	0.149	0.066	1	29	32
Kif17	0.00852843	0.0120334	0.266	0.145	1	53	47
Sirt1	0.00852957	0.000960923	0.213	0.105	1	141	150
Chsy3	0.00853148	0.223865	0.947	0.86	1	93	104
Mpv17	0.00854401	0.111728	0.186	0.092	1	241	267
Tom1	0.00857618	0.0994624	0.255	0.14	1	315	320
Gm32442	0.00857956	0.136241	0.324	0.197	1	2	5
Ints14	0.00858294	0.0770051	0.234	0.123	1	229	219
Slc6a20b	0.00859492	0.134125	0.223	0.118	1	103	112
3830406C13Rik	0.00861618	0.0469899	0.25	0.136	1	357	361
Fgfr1op	0.0086256	0.10644	0.165	0.079	1	68	74
Ice1	0.00864648	0.00470487	0.452	0.281	1	276	233
Acadsb	0.00867568	0.152083	0.484	0.316	1	467	423
Ugcg	0.0086775	0.0235934	0.234	0.123	1	104	73
Prpf38a	0.00868387	0.0930299	0.186	0.092	1	139	145
Gm2824	0.00868797	0.100769	0.218	0.114	1	3	4
Ncoa6	0.00870661	0.112497	0.553	0.364	1	448	474
Lmtk3	0.00873299	0.0863841	0.415	0.259	1	108	109
Usp46	0.00876004	0.0629344	0.383	0.232	1	280	289
Map1lc3b	0.00876015	0.0521744	0.176	0.083	1	227	269
Smim18	0.00876385	0.0411425	0.144	0.061	1	43	43
Nfkb2	0.0087665	0.0464879	0.197	0.096	1	116	133
Pkib	0.00879991	0.126314	0.106	0.039	1	5	9
Tox4	0.00886723	0.0277738	0.33	0.193	1	269	258
Atg14	0.00888592	0.0562217	0.218	0.114	1	147	99
Ltn1	0.00893741	0.0540718	0.309	0.175	1	171	185
Agap3	0.0089546	0.06035	0.452	0.281	1	305	284
Mier3	0.00901113	0.107101	0.191	0.096	1	161	146
Adck1	0.00901552	0.103416	0.33	0.197	1	201	190
Hfm1	0.0090424	0.153684	0.165	0.079	1	7	13
Cep350	0.00906588	0.0978409	0.638	0.425	1	599	630
Bclaf3	0.00907192	0.1176	0.33	0.197	1	197	163
Thap4	0.00907907	0.0321237	0.186	0.092	1	76	93
Usp15	0.00908892	0.142906	0.628	0.434	1	426	456
Kbtbd2	0.0090956	0.0676454	0.176	0.083	1	104	106
Donson	0.0091209	0.0724881	0.181	0.088	1	56	50
Hsd17b4	0.00912625	0.0134674	0.25	0.132	1	224	248
Bub3	0.00914346	0.108352	0.112	0.044	1	107	100
Rab2b	0.00916417	0.0824862	0.255	0.14	1	188	204
Smim13	0.00916904	0.0649085	0.303	0.175	1	179	169
Clstn2	0.00917154	-0.477732	0.532	0.596	1	44	28
Psmb3	0.00917245	0.0229846	0.213	0.105	1	183	197
Ica1	0.00917315	0.166247	0.713	0.496	1	40	67
Rab35	0.00919423	0.0442476	0.101	0.035	1	69	68
Uspl1	0.00920406	0.0835823	0.197	0.101	1	108	134
Shisa6	0.00920658	0.209747	0.84	0.658	1	81	60
Mtx2	0.00921971	0.0666918	0.367	0.219	1	198	167
4732440D04Rik	0.00922855	0.0562643	0.197	0.096	1	208	219
Gm10658	0.00925604	0.00768814	0.25	0.132	1	164	145
Napa	0.00925932	0.00946679	0.218	0.114	1	175	156
Ofd1	0.00930133	0.056158	0.186	0.092	1	226	296
Mipep	0.00932556	0.0148251	0.176	0.083	1	88	94
Zfp445	0.00933389	0.111221	0.543	0.355	1	429	405
Adck5	0.00933747	0.120963	0.112	0.044	1	56	42
Sdk1	0.0093474	0.057667	0.213	0.11	1	34	21
Bbs2	0.0093474	0.0374536	0.213	0.11	1	245	226
Gosr2	0.00935088	0.0346443	0.144	0.061	1	86	73
Prorp	0.00936526	0.0924649	0.239	0.132	1	128	88
Ndufa7	0.00941511	0.00400069	0.261	0.14	1	431	468
Klhl22	0.00943544	0.078118	0.415	0.259	1	207	204
Gprasp2	0.00943581	0.139409	0.266	0.149	1	77	77
Ndrg3	0.00944723	0.070481	0.596	0.368	1	441	433
Nop14	0.00946063	0.0683243	0.154	0.07	1	83	85
Srpk2	0.00947211	0.0834937	0.894	0.711	1	1154	1212
Mff	0.00948093	0.0482525	0.452	0.276	1	364	390
Ctnnbl1	0.00948499	0.0819314	0.314	0.184	1	252	242
Btbd10	0.00949508	0.0367309	0.489	0.307	1	298	273
Dnmt3a	0.0094984	0.158134	0.809	0.601	1	971	910
Atxn2l	0.00950085	0.0871578	0.505	0.32	1	348	320
Abhd18	0.00951385	0.0734387	0.702	0.461	1	798	899
Ube2j1	0.00952799	0.103578	0.293	0.171	1	160	146
Zfp142	0.00953337	0.0811951	0.197	0.101	1	127	127
Pja2	0.00957845	0.163601	0.707	0.5	1	920	969
Spag6l	0.0095807	0.160725	0.144	0.066	1	20	9
Abcb7	0.00958653	0.176097	0.367	0.232	1	321	274
Zc3h7a	0.00961039	0.0843493	0.559	0.373	1	306	325
Sf3b6	0.00962617	0.0893752	0.319	0.193	1	277	244
Me1	0.00964553	0.0224102	0.303	0.167	1	246	296
Fth1	0.00965222	-0.277528	0.957	0.961	1	10023	12781
BC005624	0.00965779	0.0808665	0.181	0.088	1	154	155
Abraxas2	0.00967909	0.1172	0.213	0.114	1	124	96
Resp18	0.00968257	0.068647	0.218	0.114	1	8	13
Zfp362	0.00968308	0.0638987	0.197	0.101	1	148	132
Ndufaf4	0.00970385	0.0612519	0.415	0.254	1	303	302
Zfp318	0.009707	0.0336324	0.33	0.193	1	180	177
Gm11899	0.00971587	0.152337	0.191	0.096	1	35	35
Snx12	0.00973339	0.090808	0.319	0.189	1	338	359
Gm50250	0.00974484	0.063967	0.223	0.118	1	112	151
Coq10b	0.00976238	0.144905	0.181	0.092	1	152	177
Jmjd6	0.00976332	0.0778049	0.165	0.079	1	96	77
Dok6	0.00977262	0.165707	0.899	0.785	1	376	473
Actl6a	0.00977644	0.044226	0.181	0.088	1	146	110
C87436	0.00978229	0.0314923	0.207	0.105	1	125	139
Cir1	0.00978788	0.019619	0.255	0.14	1	156	138
Arhgap24	0.00978788	0.0441464	0.255	0.14	1	160	143
Dus4l	0.0098177	0.077802	0.133	0.057	1	73	66
Zfp507	0.00982112	0.130434	0.229	0.123	1	146	142
Snhg12	0.00982936	-0.00623354	0.165	0.075	1	129	127
Efcab2	0.00983153	0.107001	0.191	0.096	1	229	250
Alg8	0.00985844	0.0375623	0.106	0.039	1	47	42
Smg1	0.00986655	0.14768	0.691	0.496	1	546	570
Txndc12	0.0098763	0.204791	0.176	0.092	1	138	139
Meaf6	0.00988684	0.183803	0.293	0.18	1	157	156
Ythdf3	0.00990602	0.102322	0.484	0.307	1	540	519
Brms1l	0.00991321	0.0324424	0.287	0.162	1	267	237
Dph6	0.00991345	0.136471	0.335	0.206	1	199	176
Gm48855	0.00992549	0.10103	0.202	0.105	1	73	72
Rfc1	0.00993483	-0.00324197	0.309	0.175	1	340	324
Wdr6	0.00994435	0.14131	0.176	0.088	1	34	39
Smarcd1	0.00995078	0.02843	0.261	0.145	1	212	218
Pik3ca	0.00996349	0.114938	0.521	0.351	1	393	385
Chmp5	0.00997014	0.0495397	0.207	0.105	1	190	201
Taf15	0.00997281	0.100355	0.606	0.399	1	661	598
Zfp157	0.00998243	0.0803493	0.303	0.18	1	155	137
Shisa7	0.0099826	0.0171833	0.303	0.171	1	65	47
Rgs10	0.0099936	0.109991	0.112	0.044	1	78	78
Tsc22d3	0.00999608	-0.0109568	0.101	0.035	1	316	409
Spata13	0.0100004	0.0635414	0.229	0.123	1	54	51
Ubash3b	0.0100012	0.00873932	0.564	0.355	1	253	274
Btbd7	0.0100227	0.129088	0.686	0.456	1	631	692
Impact	0.010029	0.165966	0.633	0.43	1	565	544
Snx4	0.0100374	0.0515673	0.271	0.149	1	134	138
Aacs	0.0100376	0.0896512	0.186	0.092	1	145	220
Mtmr7	0.0100388	0.0981219	0.527	0.342	1	104	107
Lrrcc1	0.0100436	0.0653425	0.33	0.193	1	162	131
Gm13402	0.0100482	0.115928	0.378	0.232	1	212	222
Lrp3	0.0100534	0.124019	0.133	0.057	1	135	108
Sema4f	0.0100735	0.0323839	0.128	0.053	1	7	3
Ogfod1	0.0100748	0.0494593	0.388	0.237	1	154	165
Fbxw4	0.0100763	0.119599	0.5	0.333	1	139	154
Vcl	0.0100842	0.1143	0.388	0.25	1	2531	2533
Gdpd1	0.0101231	0.148463	0.426	0.272	1	174	157
Hmgcll1	0.0101488	0.176234	0.723	0.504	1	307	343
Nemp1	0.0101637	0.00584114	0.101	0.035	1	60	55
Commd3	0.0101823	0.0676733	0.223	0.118	1	201	204
Tpd52l2	0.0101893	0.0434906	0.261	0.14	1	277	255
Prmt2	0.010201	0.0722828	0.255	0.14	1	116	112
Nipsnap2	0.0102135	0.0904139	0.415	0.254	1	432	381
Rnf181	0.0102212	0.0427978	0.128	0.053	1	103	94
3222401L13Rik	0.0102398	0.125189	0.117	0.048	1	304	266
C230038L03Rik	0.0102456	0.0103391	0.133	0.057	1	46	72
Exosc10	0.0102473	0.11095	0.245	0.136	1	133	149
Pde10a	0.0102562	-0.227628	0.995	0.974	1	2087	1872
Fopnl	0.0102689	0.0898451	0.239	0.132	1	168	186
Sae1	0.0102781	0.0758108	0.261	0.145	1	156	160
Exoc3	0.0102819	0.113926	0.495	0.311	1	395	408
Pak3	0.0103171	0.179652	0.846	0.662	1	184	182
Fgfr1	0.0103232	0.0985251	0.314	0.18	1	844	1020
Rbm4	0.0103356	0.069601	0.282	0.158	1	200	228
Rassf1	0.0103395	0.0303794	0.149	0.066	1	72	76
Zfp941	0.0103679	0.108301	0.229	0.123	1	67	55
Lhx6	0.010371	0.262402	0.707	0.539	1	7	3
Sv2a	0.0103804	0.0544298	0.372	0.228	1	120	132
Tpra1	0.0103918	0.0784241	0.133	0.057	1	46	42
Wdpcp	0.010409	0.0615002	0.223	0.123	1	514	559
Vti1b	0.0104192	0.0631143	0.543	0.351	1	503	513
Comt	0.0104525	0.0690282	0.436	0.272	1	396	390
Arhgef10l	0.0104586	0.074211	0.319	0.189	1	775	743
Gm10649	0.0104638	0.0706612	0.245	0.136	1	52	70
Ampd2	0.0105224	0.0270556	0.128	0.053	1	136	137
Slc25a3	0.0105394	0.104744	0.543	0.355	1	902	929
Atxn7l1	0.0105397	0.159564	0.644	0.447	1	592	632
Slc16a7	0.01054	0.108886	0.436	0.272	1	31	31
Fam120b	0.010553	0.104689	0.548	0.351	1	299	290
Ppp1r21	0.0105649	0.0556825	0.362	0.219	1	271	284
Gm42556	0.010569	0.10927	0.234	0.127	1	37	29
Shq1	0.0105692	0.0568278	0.106	0.039	1	12	16
Scmh1	0.0105816	0.190256	0.83	0.689	1	844	811
Zfp292	0.010589	0.141028	0.596	0.421	1	618	550
Gm12064	0.010607	0.159782	0.771	0.553	1	13	24
Smc6	0.0106207	0.112398	0.447	0.276	1	326	316
Ptpn21	0.0106354	0.107664	0.112	0.044	1	96	87
Gm48249	0.0106896	0.0471602	0.138	0.061	1	12	24
Ccnl2	0.0106897	0.11642	0.452	0.294	1	687	666
Clint1	0.0107068	-0.0139096	0.489	0.32	1	367	385
Jak1	0.0107187	0.0670897	0.415	0.259	1	690	696
Rel	0.0107396	0.0187133	0.106	0.039	1	18	14
Oaz2	0.0107482	0.0190013	0.33	0.193	1	248	264
Samd8	0.0107512	0.0431093	0.282	0.158	1	134	147
Nfxl1	0.0107643	0.0986268	0.186	0.096	1	102	84
Usp50	0.0107667	0.157419	0.691	0.474	1	559	621
Gda	0.010792	0.106753	0.223	0.123	1	71	81
Vps37d	0.0108034	0.125913	0.165	0.083	1	32	29
Chmp2a	0.0108168	0.0354454	0.181	0.088	1	224	262
Nrip2	0.0108219	0.0459316	0.282	0.158	1	19	24
Serpini1	0.0108472	0.0650245	0.218	0.118	1	96	90
Celf5	0.0108547	0.052544	0.441	0.272	1	122	125
Msantd2	0.0108554	0.0340618	0.42	0.259	1	320	299
Vipas39	0.0108713	0.0681587	0.245	0.136	1	148	139
Mfap3	0.0108935	0.134975	0.335	0.206	1	154	159
Tmem132e	0.0108951	0.100186	0.165	0.079	1	6	9
Ik	0.0108951	0.0631083	0.165	0.079	1	139	161
Sh3gl2	0.0108983	0.15899	0.654	0.452	1	69	68
Cnot10	0.0108995	0.142621	0.42	0.276	1	267	249
Gm38393	0.0109311	0.02432	0.351	0.211	1	89	62
Reep2	0.0109419	0.0898043	0.346	0.206	1	80	75
Gm48623	0.0109442	0.0522085	0.133	0.057	1	95	61
Plxnc1	0.0109614	0.0864782	0.213	0.114	1	226	192
Cpeb2	0.0109616	0.0998787	0.532	0.342	1	187	253
Dcun1d1	0.0110028	0.0280079	0.362	0.215	1	241	254
Gm34557	0.0110265	0.0880283	0.112	0.044	1	2	0
Sfxn1	0.0110481	0.0368332	0.335	0.202	1	291	274
Zfp811	0.011079	0.16568	0.122	0.053	1	20	18
Tmem186	0.0110954	0.118042	0.16	0.079	1	51	50
Serpinc1	0.0110964	0.100528	0.117	0.048	1	54	52
Rgs7bp	0.011111	-0.426257	0.761	0.728	1	667	799
Tmem164	0.0111174	0.132668	0.59	0.412	1	1769	1724
Kcnd3	0.0111346	0.161679	0.777	0.579	1	83	72
Bag1	0.0111543	0.0709858	0.17	0.083	1	147	177
5330434G04Rik	0.0111572	0.217578	0.936	0.741	1	224	256
Tpk1	0.0111599	0.0691169	0.261	0.149	1	234	258
Gpr89	0.0111852	0.0274836	0.234	0.127	1	137	116
Pus10	0.0112021	0.00804153	0.314	0.184	1	185	184
Senp2	0.0112603	0.0269006	0.431	0.263	1	286	302
Zfp14	0.0112639	0.0827079	0.117	0.048	1	71	72
Aldh3a2	0.0113138	0.0373681	0.176	0.083	1	82	84
L3mbtl3	0.011324	0.0798344	0.324	0.202	1	379	357
Sclt1	0.0113279	0.20122	0.686	0.5	1	532	484
Ywhab	0.0113362	0.0397463	0.399	0.246	1	441	500
Kcmf1	0.0113396	0.0571709	0.479	0.303	1	558	601
Pip4k2b	0.0113413	0.0838313	0.277	0.158	1	149	177
Slc31a2	0.0113768	0.0825462	0.117	0.048	1	62	61
Ssrp1	0.011392	0.0521891	0.149	0.07	1	84	94
Gm19710	0.0113991	0.0599967	0.601	0.377	1	557	610
Atg16l1	0.0113997	0.131124	0.415	0.263	1	203	215
Mysm1	0.0114156	0.0689028	0.415	0.263	1	479	440
Bphl	0.0114205	0.0382108	0.229	0.123	1	183	156
Micos10	0.0114277	0.0396743	0.383	0.232	1	425	518
Grin3a	0.01143	0.139721	0.856	0.649	1	165	214
Ccdc88c	0.0114621	0.131408	0.346	0.219	1	374	343
Srrm4	0.0114849	0.0301484	0.303	0.171	1	46	49
Rictor	0.0114858	0.0926978	0.537	0.338	1	450	466
Fcf1	0.0114907	0.110814	0.117	0.048	1	92	91
Zmat1	0.0115143	0.117318	0.277	0.162	1	252	251
Smarcb1	0.0115212	0.0321693	0.303	0.171	1	296	280
Zfp61	0.0115288	0.0362878	0.128	0.053	1	34	38
Cobll1	0.011548	0.0814129	0.112	0.044	1	82	66
Trim23	0.0115667	0.0130355	0.33	0.193	1	197	172
Dner	0.0115742	0.165578	0.718	0.504	1	360	396
Ost4	0.0116078	0.064594	0.138	0.061	1	137	120
Trmt11	0.0116196	0.0482251	0.324	0.197	1	123	142
Zc3h7b	0.0116205	0.100766	0.383	0.246	1	228	239
Gpc1	0.0116212	0.098202	0.17	0.083	1	22	21
Trpc3	0.0116258	0.0747602	0.42	0.254	1	11	7
Plpbp	0.0116315	0.0667583	0.293	0.171	1	120	146
Fam222a	0.0116583	0.079792	0.415	0.259	1	19	24
Gtf3c3	0.0116716	0.0838425	0.255	0.145	1	147	141
Gm4876	0.0116848	0.0690644	0.133	0.057	1	500	534
Dhx8	0.0116961	0.0824959	0.176	0.088	1	137	130
Glrb	0.0117003	0.148489	0.622	0.408	1	603	573
Pdrg1	0.0117216	0.0224506	0.117	0.048	1	77	71
Hdac6	0.0117539	0.050375	0.213	0.114	1	72	47
Smad9	0.0117851	0.078707	0.144	0.066	1	49	54
Zbtb38	0.0117991	0.0718947	0.574	0.382	1	464	481
Adcy8	0.011805	0.13402	0.484	0.307	1	57	48
Mmadhc	0.0118127	0.0818371	0.17	0.083	1	151	168
Dnhd1	0.0118377	0.146479	0.144	0.066	1	75	92
Snx8	0.0118486	0.12297	0.101	0.039	1	54	64
Psmd3	0.0118639	0.0429677	0.128	0.053	1	101	75
Sgsm3	0.0118717	0.0726239	0.298	0.175	1	75	78
Tm9sf2	0.0118782	0.0229247	0.362	0.215	1	304	327
Gm1976	0.0118909	0.0962497	0.426	0.272	1	343	329
Eya3	0.01192	0.0342683	0.41	0.254	1	271	254
Sergef	0.0119228	0.116892	0.638	0.417	1	142	145
Bcor	0.011932	0.0833595	0.245	0.136	1	186	220
Oscp1	0.0119582	0.077437	0.17	0.083	1	228	177
Coq10a	0.0119759	0.047908	0.213	0.11	1	138	130
Rbks	0.0120033	0.0110226	0.303	0.171	1	363	357
Kansl3	0.0120388	0.0906693	0.346	0.215	1	362	374
Copz1	0.0120855	0.055412	0.207	0.11	1	130	130
Sin3b	0.0121027	0.104281	0.186	0.096	1	202	209
Gm15283	0.0121207	0.109635	0.532	0.368	1	420	420
Gm3848	0.0121361	0.134011	0.298	0.175	1	78	75
Zranb2	0.0121493	0.159002	0.745	0.535	1	631	590
Dtx2	0.0121531	0.0461472	0.112	0.044	1	61	68
Cdyl2	0.012167	0.129383	0.441	0.289	1	91	111
H2afv	0.012168	0.111478	0.202	0.11	1	242	213
Fam192a	0.012184	0.0489966	0.133	0.057	1	107	94
Zfp563	0.012196	0.0721309	0.25	0.14	1	128	115
Ccz1	0.0122044	0.0519983	0.282	0.162	1	223	184
Mat2a	0.0122141	0.15161	0.644	0.434	1	897	929
Ly6h	0.0122253	0.0451298	0.606	0.404	1	162	127
Sgsm2	0.0122332	0.00472989	0.495	0.311	1	264	245
Ecd	0.0122945	0.129565	0.245	0.14	1	134	148
Dennd6a	0.012322	0.0974931	0.559	0.382	1	401	406
Ahctf1	0.0123274	0.0866882	0.457	0.303	1	271	256
Tmem14a	0.0123329	0.100024	0.101	0.039	1	140	146
Zfp81	0.0123427	0.151751	0.17	0.088	1	87	73
Gm4258	0.0123713	0.143737	0.691	0.487	1	823	810
Clcn5	0.0123962	0.0148376	0.245	0.132	1	146	202
Ankrd55	0.0123977	0.176595	0.356	0.224	1	4	4
Smarca2	0.0124147	0.151344	0.856	0.645	1	964	948
Txlng	0.0124411	0.046182	0.553	0.355	1	420	408
Creg2	0.0124422	0.126729	0.122	0.053	1	38	37
Cox8a	0.0124429	-0.437865	0.548	0.553	1	1664	1948
Srsf5	0.0124437	0.0789402	0.484	0.32	1	820	791
Gm14827	0.0124782	0.115966	0.16	0.079	1	20	27
Cdk10	0.0124989	0.0800101	0.202	0.105	1	106	94
Flii	0.0125093	0.0755081	0.25	0.14	1	182	158
Upf2	0.0125093	0.0333531	0.559	0.373	1	484	445
Elp3	0.0125129	0.016691	0.218	0.114	1	129	130
Bsn	0.0125283	0.102444	0.58	0.382	1	268	292
Gm38604	0.0125329	0.10909	0.41	0.259	1	369	372
A330076H08Rik	0.0125341	0.18825	0.814	0.618	1	364	314
Arl3	0.0125359	0.0818662	0.495	0.333	1	742	678
Mrps31	0.0125625	0.0630899	0.117	0.048	1	85	84
Ift43	0.0126016	0.100875	0.303	0.184	1	182	180
Maml2	0.0126232	0.115529	0.335	0.211	1	5263	5636
Phyhip	0.0126245	0.0738999	0.117	0.048	1	68	104
Eif2d	0.0126319	-0.00997801	0.239	0.127	1	130	153
Synrg	0.0126366	-0.0175232	0.383	0.224	1	413	369
Ube4bos1	0.0126729	0.0727905	0.41	0.254	1	154	161
Yipf4	0.012739	0.0885701	0.197	0.105	1	205	134
Ubox5	0.0127442	0.0757101	0.122	0.053	1	79	68
Serpine3	0.0127494	0.0173623	0.117	0.048	1	61	73
Me2	0.0127582	0.0140858	0.271	0.154	1	136	112
4930473A02Rik	0.0128015	0.0311045	0.324	0.197	1	329	356
Slc25a25	0.0128098	0.0991639	0.287	0.171	1	94	129
Top2b	0.012844	0.126165	0.532	0.346	1	517	526
Supt3	0.0128462	0.063735	0.479	0.303	1	549	532
Sirt5	0.0128489	0.136777	0.17	0.088	1	142	154
Ap1g1	0.0128971	0.0452019	0.473	0.307	1	356	418
Arel1	0.0129082	0.0454724	0.356	0.219	1	252	250
Prpf4b	0.0129209	0.190219	0.888	0.684	1	1591	1667
Med24	0.0129384	0.105335	0.239	0.136	1	100	81
Prrg1	0.0129389	0.079158	0.117	0.048	1	71	56
Ccnt1	0.012993	0.0341849	0.335	0.202	1	279	298
C530008M17Rik	0.0130078	0.14375	0.713	0.522	1	189	127
Acot9	0.0130335	0.0979978	0.149	0.07	1	73	98
Ncaph2	0.0130476	0.00261257	0.144	0.066	1	73	76
Foxj3	0.0130706	0.106648	0.436	0.276	1	382	372
Akap8l	0.0130832	0.161552	0.755	0.557	1	682	675
Mbd5	0.0130837	0.172465	0.899	0.794	1	1495	1383
Gm29502	0.0131051	0.110225	0.144	0.066	1	0	0
D1Ertd622e	0.0131178	0.102739	0.191	0.101	1	147	143
Elmo2	0.0131296	0.0632324	0.154	0.075	1	337	328
Slc11a2	0.0131752	0.110985	0.197	0.105	1	103	86
Ece2	0.0131902	0.0628783	0.41	0.259	1	105	86
Senp3	0.0132004	0.0254947	0.207	0.11	1	163	205
Foxk1	0.0132012	0.00604927	0.191	0.096	1	132	134
Pde4dip	0.0132107	0.161499	0.883	0.711	1	257	304
Calb1	0.0132317	-0.0232146	0.324	0.197	1	257	256
Med27	0.013241	-0.0285753	0.42	0.254	1	273	271
Sema4g	0.0132471	0.0559222	0.229	0.123	1	61	59
Anxa7	0.0132888	0.0579652	0.319	0.189	1	84	91
Zfp239	0.0133022	0.0180274	0.191	0.096	1	76	74
Abcg1	0.0133129	0.0256819	0.324	0.189	1	55	56
Polg	0.0133285	0.0577602	0.186	0.096	1	207	204
Gm32509	0.013333	0.14685	0.814	0.618	1	5	8
Mpp7	0.0133701	0.103089	0.479	0.325	1	191	197
Unc5d	0.0133859	0.275673	0.761	0.618	1	21	29
Gm28085	0.013396	0.0676984	0.144	0.066	1	60	83
Ddx23	0.013419	0.0499486	0.191	0.101	1	124	138
Dlx1as	0.0134232	0.0958792	0.197	0.105	1	125	128
[truncated: 7,095 more rows]

## Sheet: dSPN
Name	p_val	avg_log2FC	pct.1	pct.2	p_val_adj	Counts_GS	Counts_WT
AC149090.1	0	-0.809785	0.82	0.948	0	951	1507
Cntn5	9.4561e-222	0.456937	0.994	0.977	2.40979e-217	155	137
4930415C11Rik	1.91203e-165	0.723997	0.56	0.335	4.87261e-161	125	113
Sox2ot	1.10667e-137	0.564318	0.393	0.208	2.82024e-133	1510	1181
Kirrel3	3.96259e-137	0.406266	0.94	0.865	1.00983e-132	5932	6260
Pdzd2	1.86566e-132	0.440051	0.933	0.82	4.75444e-128	281	253
Gm38505	3.59094e-115	0.435688	0.294	0.139	9.15114e-111	56	13
Ptprg	1.14125e-111	0.352689	0.414	0.229	2.90836e-107	1034	1074
Cntn3	1.08735e-106	0.367505	0.634	0.429	2.77099e-102	31	32
Sema3e	1.93222e-103	0.262751	0.389	0.207	4.92406e-99	64	48
Dpp10	1.00314e-102	0.354605	0.648	0.446	2.5564e-98	98	102
Slc35f4	1.35478e-94	0.296007	0.331	0.176	3.45252e-90	38	59
Ntm	8.22531e-94	-0.248033	0.997	0.994	2.09614e-89	27312	29620
A330015K06Rik	5.26232e-93	-0.261831	0.999	0.997	1.34105e-88	98	133
Brinp3	7.79432e-93	0.399449	0.386	0.226	1.98631e-88	775	977
Ptprt	7.63073e-87	0.309368	0.772	0.597	1.94462e-82	8474	8245
Mef2c	3.59195e-86	0.281857	0.714	0.513	9.15373e-82	1834	1853
Impg1	4.15361e-86	0.31917	0.29	0.152	1.05851e-81	25	34
Cdh13	4.3596e-83	0.311249	0.773	0.609	1.111e-78	68	74
Tenm1	1.94377e-82	0.293494	0.524	0.339	4.95351e-78	48	31
Ebf1	5.64068e-79	0.282266	0.844	0.696	1.43747e-74	47	33
Gm15336	2.49198e-77	0.214683	0.512	0.322	6.35056e-73	441	482
Grm8	4.36047e-77	0.357477	0.625	0.464	1.11122e-72	27	22
Gm42705	1.36228e-75	0.224002	0.184	0.08	3.47162e-71	0	1
Sulf1	8.60979e-74	0.183884	0.13	0.046	2.19412e-69	62	42
A830036E02Rik	9.06133e-73	0.152063	0.172	0.073	2.30919e-68	10	7
Grik4	2.43735e-72	0.150571	0.123	0.042	6.21134e-68	207	193
Adarb2	3.60883e-72	0.309234	0.558	0.388	9.19674e-68	31	24
Ralyl	2.66873e-69	0.321438	0.58	0.413	6.801e-65	61	44
Mctp1	3.50302e-69	0.210091	0.985	0.942	8.9271e-65	164	153
Kazn	9.06861e-69	0.182277	0.556	0.363	2.31104e-64	79	92
Plxna4	1.09737e-67	0.203245	0.452	0.284	2.79654e-63	381	386
Cntnap5a	8.16019e-66	0.266558	0.803	0.646	2.07954e-61	36	46
Sorcs2	3.55369e-64	-0.326905	0.756	0.752	9.05624e-60	763	833
Kcnk13	5.23517e-63	0.165543	0.254	0.137	1.33413e-58	28	28
4930587E11Rik	7.6198e-63	0.262137	0.398	0.254	1.94183e-58	3	10
Nhs	8.48659e-63	0.200739	0.26	0.144	2.16272e-58	33	18
Gm4128	1.28122e-61	0.140414	0.193	0.093	3.26507e-57	19	20
Hcn1	5.92524e-60	0.197714	0.238	0.128	1.50999e-55	24	32
Htr2a	9.64032e-60	0.124758	0.14	0.058	2.45674e-55	19	16
Fam78b	2.22031e-59	0.156059	0.518	0.334	5.65824e-55	57	52
Lmo4	8.0789e-57	0.143417	0.471	0.301	2.05883e-52	396	421
Fth1	2.7001e-56	-0.271704	0.97	0.936	6.88092e-52	10023	12781
Xist	9.12558e-56	0.130819	0.997	0.988	2.32556e-51	9746	8971
Grin2b	3.61005e-55	0.116693	0.999	0.994	9.19985e-51	1433	1298
Arhgap6	1.96862e-54	0.142298	0.318	0.19	5.01683e-50	158	177
Gpr26	7.78456e-54	0.111236	0.197	0.101	1.98382e-49	42	31
Dchs2	9.82176e-54	0.140216	0.272	0.157	2.50298e-49	11	4
Pcdh10	3.93773e-52	0.145217	0.511	0.342	1.00349e-47	1110	1073
Id4	4.56796e-52	0.106508	0.194	0.099	1.1641e-47	1133	1035
Nkain3	5.10917e-52	0.240543	0.575	0.424	1.30202e-47	24	21
Synpr	2.50719e-51	0.146352	0.428	0.277	6.38933e-47	57	36
Ppm1h	2.85601e-51	0.146124	0.502	0.337	7.27826e-47	178	224
Trpc7	4.73653e-51	0.127543	0.215	0.116	1.20706e-46	12	5
Osbpl10	6.09957e-51	0.121977	0.243	0.137	1.55441e-46	9	6
Pbx3	7.4965e-51	-0.238975	0.846	0.879	1.91041e-46	356	298
Nrg1	1.33792e-50	0.120599	1	1	3.40956e-46	1954	1687
Gda	4.2453e-50	0.131737	0.397	0.251	1.08187e-45	71	81
Ncam2	9.65855e-50	0.237009	0.949	0.883	2.46139e-45	1971	1574
Prkd1	1.77626e-49	0.219667	0.636	0.475	4.52661e-45	2493	2605
Lrfn2	2.51717e-49	0.105879	0.142	0.066	6.41477e-45	25	23
Prkg1	4.28339e-49	0.295543	0.507	0.378	1.09158e-44	66	84
Strip2	5.28594e-49	0.153945	0.546	0.376	1.34707e-44	97	75
Man1c1	5.75335e-49	0.104311	0.122	0.053	1.46618e-44	155	164
Klhl3	7.6098e-49	0.136741	0.562	0.384	1.93928e-44	64	67
Dalrd3	9.26302e-49	0.101118	0.295	0.174	2.36059e-44	295	211
Nav2	1.22602e-48	-0.229586	0.919	0.907	3.1244e-44	1685	1931
Chn2	2.68509e-48	0.1162	0.128	0.058	6.84268e-44	40	22
Gm44040	3.068e-48	0.138462	0.375	0.24	7.81848e-44	44	35
Smarca2	2.20347e-47	0.116603	0.472	0.313	5.61533e-43	964	948
Gm46102	7.17943e-47	0.126054	0.169	0.088	1.82961e-42	4	4
Olfm3	7.47649e-47	0.157276	0.229	0.132	1.90531e-42	39	30
Crym	1.04375e-46	0.11443	0.224	0.127	2.6599e-42	1458	1104
Sgcd	1.08363e-46	0.178289	0.659	0.49	2.76153e-42	171	80
Ppp1r2	1.4267e-46	0.176151	0.589	0.421	3.63579e-42	367	302
Pde7b	1.56131e-46	0.18108	0.998	0.991	3.97884e-42	2122	1761
Tnr	4.70301e-46	0.168705	0.778	0.612	1.19852e-41	179	211
Per2	2.4584e-45	0.0690107	0.194	0.103	6.26499e-41	200	231
Gpc6	3.68426e-45	0.280579	0.548	0.413	9.38898e-41	5155	4994
4930428E07Rik	5.45012e-45	-0.346154	0.734	0.716	1.38891e-40	761	874
Abr	9.44856e-45	0.121064	0.486	0.326	2.40787e-40	2669	2553
Ankrd45	2.16075e-44	0.0805806	0.294	0.177	5.50646e-40	58	53
B230209E15Rik	6.54282e-44	0.142117	0.6	0.428	1.66737e-39	53	68
Pag1	9.72439e-44	0.0915326	0.321	0.199	2.47816e-39	674	746
Krt12	1.03459e-43	0.0824189	0.101	0.042	2.63656e-39	20	9
Fam210a	2.77964e-43	0.13386	0.376	0.246	7.08363e-39	147	139
Dok5	9.77751e-43	0.0842148	0.256	0.152	2.4917e-38	505	531
Fam13c	1.10564e-42	0.0806819	0.292	0.177	2.81762e-38	1645	1610
Arhgap26	3.51665e-42	0.153546	0.885	0.747	8.96182e-38	1535	1665
Exd2	7.94939e-42	0.0742874	0.268	0.161	2.02582e-37	119	121
Nnat	9.58534e-42	0.112257	0.448	0.299	2.44273e-37	915	758
Frmpd4	1.37742e-41	0.181483	0.969	0.914	3.51021e-37	96	89
Hdac4	2.27818e-41	0.0721232	0.37	0.236	5.8057e-37	1180	1003
Dpy19l3	5.84154e-41	0.097799	0.437	0.291	1.48866e-36	93	107
Plxna2	6.85042e-41	0.16688	0.762	0.595	1.74576e-36	217	230
Arid5b	4.05054e-40	0.110687	0.305	0.194	1.03224e-35	308	258
Man1a	5.34411e-40	0.169222	0.676	0.52	1.36189e-35	190	199
Syt10	8.23437e-40	0.0870378	0.108	0.049	2.09845e-35	15	13
Rsrp1	8.64711e-40	0.141094	0.733	0.549	2.20363e-35	1837	1793
Vsnl1	1.06453e-39	0.100817	0.102	0.045	2.71284e-35	54	88
Sytl5	1.95388e-39	0.0795079	0.27	0.166	4.97927e-35	8	6
Ptk2	2.16348e-39	0.157395	0.794	0.63	5.5134e-35	1255	1396
Fgf14	2.17417e-39	0.0735688	1	1	5.54066e-35	4471	4173
Actn4	3.69073e-39	0.088803	0.427	0.283	9.40547e-35	267	270
Gm15261	5.43272e-39	0.166238	0.384	0.265	1.38447e-34	82	73
Adgrb3	9.51995e-39	-0.117371	1	0.999	2.42607e-34	7475	7823
Ldb2	1.05249e-38	0.167805	0.536	0.396	2.68216e-34	509	357
Erbb4	1.2523e-38	0.167666	0.452	0.326	3.19137e-34	700	478
Picalm	2.29307e-38	0.0932686	0.464	0.311	5.84366e-34	462	489
Fstl1	2.46732e-38	0.0756279	0.176	0.098	6.28773e-34	307	332
Slco5a1	3.0389e-38	0.0792112	0.155	0.083	7.74434e-34	4	4
Rbm28	6.07016e-38	0.0921163	0.553	0.383	1.54692e-33	352	352
Pcp4	1.09736e-37	-0.182824	0.977	0.959	2.7965e-33	5011	5400
Pdp1	1.91849e-37	0.0863875	0.329	0.211	4.88909e-33	136	122
Abi3bp	3.34316e-37	0.103123	0.236	0.144	8.5197e-33	44	39
Tex50	4.52907e-37	0.0734444	0.259	0.159	1.15419e-32	21	23
Ddx18	8.38237e-37	0.0707106	0.21	0.124	2.13616e-32	134	134
Isl1	1.01371e-36	0.0696772	0.178	0.1	2.58335e-32	17	15
Ttc39c	1.57416e-36	0.0731252	0.139	0.073	4.01158e-32	162	235
Lrch1	2.57442e-36	0.0771043	0.453	0.309	6.56065e-32	227	239
Vstm2a	4.00025e-36	0.0948827	0.209	0.125	1.01942e-31	33	30
Crebzf	4.07504e-36	0.0553319	0.329	0.209	1.03848e-31	343	313
Entpd3	6.54153e-36	0.0751829	0.17	0.095	1.66704e-31	16	8
Lsamp	6.99029e-36	0.123731	0.998	0.993	1.78141e-31	54956	56944
Nup214	9.54814e-36	0.065633	0.332	0.214	2.43325e-31	269	242
Cry1	1.23884e-35	0.0575017	0.191	0.111	3.15707e-31	124	119
2610035D17Rik	1.52562e-35	0.0750542	0.31	0.2	3.88789e-31	1419	1165
Cdc42ep3	1.66924e-35	0.0780338	0.379	0.252	4.2539e-31	74	60
Wsb1	1.74605e-35	0.0616607	0.175	0.098	4.44963e-31	422	363
Cntnap5c	1.99824e-35	0.140934	0.561	0.412	5.09232e-31	12	10
Hnrnpm	2.5162e-35	0.109434	0.6	0.432	6.41228e-31	715	661
Asic2	2.70839e-35	0.179495	0.801	0.693	6.90205e-31	1459	1216
2610316D01Rik	3.44462e-35	0.0861302	0.179	0.103	8.77826e-31	113	130
Kcnj3	3.57256e-35	0.0975731	0.173	0.1	9.10432e-31	213	493
Slc7a14	1.01788e-34	0.0815079	0.501	0.349	2.59397e-30	64	56
Brd9	1.1616e-34	0.0568735	0.244	0.149	2.96021e-30	278	243
Trpc6	1.22103e-34	0.0769852	0.164	0.093	3.11168e-30	8	28
Col6a1	1.3648e-34	0.0734327	0.126	0.065	3.47805e-30	6	5
Setd4	2.52294e-34	0.0662895	0.394	0.263	6.42947e-30	89	67
Pcgf5	3.03954e-34	0.0631323	0.459	0.314	7.74597e-30	782	700
Ppib	3.15855e-34	0.0445528	0.319	0.204	8.04925e-30	269	254
Bhlhe41	3.23447e-34	0.0612778	0.213	0.127	8.24272e-30	157	150
Pnmal2	3.47721e-34	0.0531613	0.207	0.122	8.86133e-30	225	228
Dlgap2	4.41146e-34	0.113526	0.997	0.991	1.12422e-29	111	103
Phf20	5.15536e-34	0.0582192	0.367	0.242	1.31379e-29	596	585
Rasgrf2	7.33317e-34	0.0935161	0.163	0.093	1.86879e-29	10	9
Crocc	7.79862e-34	0.0551766	0.46	0.309	1.9874e-29	60	82
Tmem47	8.74403e-34	0.0606725	0.257	0.161	2.22833e-29	1108	1094
Tm9sf4	9.04387e-34	0.0605776	0.335	0.22	2.30474e-29	265	258
mt-Co3	9.49132e-34	-0.179478	0.983	0.973	2.41877e-29	10552	11173
Mdk	1.05523e-33	0.0760304	0.354	0.235	2.68915e-29	49	65
Cadm2	1.26593e-33	0.104196	1	0.999	3.2261e-29	19022	19811
1700085D07Rik	1.38088e-33	0.0656524	0.435	0.297	3.51903e-29	410	527
Srsf6	1.60483e-33	0.0513823	0.21	0.126	4.08974e-29	261	269
Map4k4	1.62594e-33	0.0673291	0.326	0.213	4.14354e-29	1164	1114
Gm11418	1.7016e-33	0.0630381	0.156	0.087	4.33637e-29	5	5
Plce1	1.74095e-33	0.0677336	0.142	0.077	4.43664e-29	1077	850
Fgd4	2.19819e-33	0.0709218	0.119	0.061	5.60186e-29	1011	1054
Grb10	2.19876e-33	0.0613272	0.343	0.226	5.60333e-29	46	34
Pou6f2	2.33954e-33	0.099442	0.213	0.132	5.96209e-29	11	14
Rbis	2.75929e-33	0.053904	0.259	0.162	7.03177e-29	311	261
Gpr83	3.59995e-33	0.0568907	0.142	0.077	9.1741e-29	38	30
Kcnn2	3.66156e-33	0.101645	0.541	0.393	9.33112e-29	2868	3084
Sdc2	4.61744e-33	0.0725883	0.348	0.232	1.17671e-28	706	690
Acp1	4.84965e-33	0.124299	0.723	0.542	1.23589e-28	357	367
Rrnad1	5.31089e-33	0.0470139	0.328	0.212	1.35343e-28	280	280
Dcaf13	5.35892e-33	0.0562729	0.261	0.164	1.36567e-28	108	117
Mok	5.695e-33	0.0538699	0.299	0.193	1.45131e-28	196	153
Sergef	5.86189e-33	0.0704637	0.385	0.26	1.49384e-28	142	145
Micu2	6.10929e-33	0.0799651	0.452	0.311	1.55689e-28	299	226
Rgs20	8.54917e-33	0.127226	0.951	0.867	2.17867e-28	8114	8074
Spock1	1.27072e-32	0.13708	0.802	0.658	3.23831e-28	83	89
A830018L16Rik	1.74393e-32	0.140164	0.615	0.461	4.44422e-28	65	68
Snhg20	2.51858e-32	0.0489552	0.274	0.174	6.41836e-28	396	375
Pdyn	2.7188e-32	0.0625405	0.151	0.085	6.9286e-28	38	39
Htr1b	3.13125e-32	0.0513224	0.254	0.16	7.97967e-28	53	47
Gps2	3.58792e-32	0.040716	0.272	0.172	9.14346e-28	140	131
Gm15584	3.75814e-32	0.0781427	0.118	0.061	9.57725e-28	89	119
Tmem208	3.97069e-32	0.0469868	0.263	0.166	1.01189e-27	256	208
Taf1d	4.46816e-32	0.0574722	0.463	0.318	1.13866e-27	334	354
Ccnl2	4.53407e-32	0.0524667	0.441	0.299	1.15546e-27	687	666
Pabpn1	5.23627e-32	0.0592469	0.373	0.248	1.33441e-27	602	502
Rapgef5	7.77518e-32	0.0802261	0.502	0.356	1.98143e-27	50	52
Myo9b	9.66779e-32	0.0558424	0.386	0.258	2.46374e-27	195	211
Akap8l	1.06355e-31	0.103147	0.745	0.566	2.71034e-27	682	675
Prex2	1.08382e-31	0.0874794	0.104	0.052	2.76201e-27	9803	8330
Stim2	1.15069e-31	0.0588822	0.432	0.297	2.93241e-27	206	196
Afg3l1	1.35098e-31	0.0523382	0.212	0.129	3.44285e-27	138	148
Ostc	1.54476e-31	0.054139	0.241	0.151	3.93667e-27	143	147
Csad	1.69078e-31	0.0451691	0.261	0.165	4.30878e-27	327	325
Matk	1.82153e-31	0.0547881	0.368	0.244	4.64198e-27	71	97
Taf3	1.87357e-31	0.0520895	0.311	0.204	4.7746e-27	295	288
Vps35l	1.91136e-31	0.0395903	0.284	0.182	4.8709e-27	390	408
Plppr2	2.06196e-31	0.0467114	0.19	0.112	5.25471e-27	83	79
Plcxd3	2.28448e-31	0.132703	0.184	0.113	5.82176e-27	17	8
Kmt5b	3.33852e-31	0.0626801	0.444	0.305	8.50788e-27	658	579
Zfat	4.40139e-31	0.0420092	0.31	0.202	1.12165e-26	125	119
Snx24	4.42061e-31	0.0639457	0.268	0.173	1.12655e-26	230	204
Shfl	5.01674e-31	0.0449542	0.364	0.242	1.27847e-26	68	53
Riok1	5.80335e-31	0.0423882	0.225	0.139	1.47893e-26	150	158
Apba1	5.9279e-31	0.0718465	0.503	0.353	1.51067e-26	534	521
Vps50	6.10778e-31	0.0512783	0.319	0.21	1.55651e-26	215	190
Smad3	6.32358e-31	0.0648463	0.439	0.305	1.6115e-26	91	99
Tiam1	6.35294e-31	0.107844	0.503	0.367	1.61898e-26	49	51
Ahctf1	6.84265e-31	0.0468847	0.381	0.256	1.74378e-26	271	256
Plpbp	7.22612e-31	0.0488308	0.259	0.164	1.84151e-26	120	146
Tmeff2	7.24683e-31	0.154259	0.782	0.636	1.84678e-26	90	106
Ndufaf4	7.27119e-31	0.0539424	0.358	0.24	1.85299e-26	303	302
Car11	8.12527e-31	0.0634661	0.525	0.366	2.07064e-26	243	253
Crim1	8.20796e-31	0.068773	0.235	0.149	2.09172e-26	436	463
Ring1	8.56132e-31	0.0624168	0.166	0.097	2.18177e-26	166	169
Rab36	8.5821e-31	0.0392487	0.223	0.137	2.18706e-26	150	106
Arhgap44	9.54438e-31	0.078607	0.444	0.309	2.43229e-26	118	110
Zfp329	1.06361e-30	0.0699924	0.454	0.314	2.71052e-26	512	510
Pram1	1.08662e-30	0.0485435	0.235	0.147	2.76914e-26	169	155
Vldlr	1.1058e-30	0.0378424	0.269	0.172	2.81801e-26	79	80
Robo2	1.11524e-30	-0.135629	0.991	0.981	2.84207e-26	1174	1312
Ppwd1	1.27226e-30	0.038336	0.287	0.186	3.24224e-26	196	183
Xpr1	1.55281e-30	0.0953326	0.625	0.458	3.95719e-26	1100	1132
Sfi1	1.55539e-30	0.0517206	0.24	0.151	3.96374e-26	264	224
Hirip3	1.63823e-30	0.0514988	0.215	0.132	4.17487e-26	60	63
Slain1	1.70346e-30	0.0483795	0.244	0.153	4.34109e-26	72	89
Prkar1b	1.73449e-30	0.0528268	0.401	0.273	4.42018e-26	121	113
Dip2c	1.88161e-30	0.125474	0.956	0.881	4.79509e-26	1082	1100
Pnn	2.00843e-30	0.0609633	0.455	0.314	5.11829e-26	558	605
Golga1	2.01661e-30	0.0406891	0.326	0.215	5.13912e-26	256	246
Lmo2	2.19054e-30	0.0680645	0.355	0.24	5.58237e-26	53	48
Ddx46	2.70347e-30	0.0405999	0.353	0.235	6.88951e-26	334	315
Gm42722	2.78069e-30	0.0548678	0.285	0.187	7.08631e-26	20	13
Nipsnap2	2.81487e-30	0.0597624	0.361	0.244	7.17341e-26	432	381
Dgkd	2.92266e-30	0.0492825	0.364	0.245	7.44811e-26	240	234
Hsp90b1	2.96732e-30	0.03918	0.356	0.237	7.56192e-26	452	424
Synrg	3.11818e-30	0.0531745	0.378	0.255	7.94637e-26	413	369
Pibf1	3.78719e-30	0.090747	0.61	0.446	9.65126e-26	696	619
Rab27b	3.93708e-30	0.069255	0.292	0.193	1.00333e-25	47	56
Arl4a	3.99942e-30	0.0569931	0.193	0.117	1.01921e-25	109	125
Oxr1	4.11076e-30	0.140783	0.578	0.44	1.04759e-25	618	652
Csf2ra	4.90506e-30	0.0481309	0.21	0.129	1.25001e-25	123	83
Lrrfip1	5.36202e-30	0.0657846	0.463	0.323	1.36646e-25	102	118
Gm30382	6.12889e-30	0.119897	0.381	0.272	1.56189e-25	6	1
Nav3	6.17535e-30	0.1428	0.897	0.786	1.57373e-25	139	104
Ints7	6.87478e-30	0.0405571	0.256	0.163	1.75197e-25	95	70
Dnajc18	8.06931e-30	0.0389545	0.258	0.164	2.05638e-25	195	250
Ints10	8.19906e-30	0.033824	0.288	0.186	2.08945e-25	165	157
Galnt11	8.94718e-30	0.0706096	0.487	0.344	2.2801e-25	267	287
Klf12	1.09021e-29	0.101927	0.653	0.489	2.7783e-25	2418	2337
Prxl2c	1.32296e-29	0.0449193	0.27	0.174	3.37143e-25	178	155
Lrtm1	1.35812e-29	-0.197354	0.941	0.908	3.46103e-25	57	42
3110039M20Rik	1.4434e-29	0.05278	0.34	0.229	3.67835e-25	354	322
C030017B01Rik	1.45027e-29	0.0427552	0.277	0.179	3.69588e-25	45	37
Enc1	1.56102e-29	0.0517159	0.243	0.155	3.9781e-25	150	138
Snx21	1.90875e-29	0.0473479	0.151	0.087	4.86425e-25	192	148
Edil3	1.98056e-29	0.0966417	0.408	0.293	5.04727e-25	86	88
Asb11	2.27987e-29	0.0474732	0.193	0.117	5.81003e-25	8	11
Plxna4os3	2.39737e-29	0.056843	0.103	0.053	6.10945e-25	47	45
Maml3	2.40803e-29	0.200314	0.573	0.448	6.13662e-25	588	660
4930517O19Rik	2.48526e-29	0.0519597	0.445	0.314	6.33344e-25	1168	1192
Il1rapl1	2.54729e-29	0.0888066	1	0.997	6.4915e-25	2623	2801
Cenpc1	2.9564e-29	0.03971	0.382	0.259	7.53408e-25	327	274
Rab5a	3.21666e-29	0.0336635	0.308	0.202	8.19732e-25	266	301
Mcts1	3.9094e-29	0.040526	0.334	0.222	9.96273e-25	276	255
Hira	4.28297e-29	0.0501471	0.401	0.274	1.09147e-24	297	302
Paxbp1	4.58829e-29	0.0795624	0.656	0.485	1.16928e-24	633	590
Hspa12a	4.75413e-29	0.0539631	0.363	0.247	1.21154e-24	84	68
Sec11a	5.22973e-29	0.0413388	0.275	0.178	1.33274e-24	265	239
Fam184b	5.53431e-29	0.100345	0.622	0.476	1.41036e-24	632	620
Etv1	5.77922e-29	0.0587281	0.18	0.109	1.47278e-24	198	241
Srsf7	6.04919e-29	0.0908938	0.729	0.55	1.54158e-24	574	461
Gm19410	6.09871e-29	0.074144	0.271	0.18	1.5542e-24	20	17
Cnot3	6.83817e-29	0.0504745	0.303	0.2	1.74264e-24	280	232
Zkscan1	7.15834e-29	0.0378846	0.236	0.15	1.82423e-24	210	189
Gm26724	7.96583e-29	0.0498982	0.392	0.269	2.03001e-24	286	302
Elavl2	8.00263e-29	0.0602504	0.116	0.062	2.03939e-24	57	36
Cipc	9.00754e-29	0.0479255	0.479	0.334	2.29548e-24	511	543
Hbs1l	9.32581e-29	0.0444098	0.361	0.245	2.37659e-24	224	221
Marf1	9.51568e-29	0.0375535	0.289	0.19	2.42498e-24	436	422
Prkch	9.51618e-29	0.0943008	0.646	0.486	2.4251e-24	24	31
Lias	9.6009e-29	0.0380919	0.219	0.137	2.44669e-24	134	131
Gm28578	1.00029e-28	0.0448803	0.163	0.096	2.54913e-24	16	20
Snx29	1.04335e-28	0.0545715	0.417	0.286	2.65888e-24	476	437
Pdlim7	1.0443e-28	0.0272605	0.346	0.23	2.66128e-24	61	73
Papss1	1.07011e-28	0.043562	0.226	0.142	2.72708e-24	181	177
Atg7	1.09622e-28	0.0478809	0.192	0.118	2.7936e-24	240	231
Ttc4	1.16455e-28	0.0445935	0.222	0.139	2.96775e-24	222	213
Usp19	1.2283e-28	0.0408884	0.297	0.196	3.13019e-24	418	330
Xndc1	1.45429e-28	0.0437739	0.224	0.142	3.70612e-24	239	238
Chrm1	1.45588e-28	0.0311139	0.255	0.164	3.71016e-24	49	38
Gtf2a1	1.48028e-28	0.0437068	0.246	0.158	3.77236e-24	322	327
Slc9a5	1.52894e-28	0.0383843	0.239	0.152	3.89635e-24	19	19
Klf10	1.55761e-28	0.0416804	0.145	0.083	3.96941e-24	28	29
Vrk1	1.5872e-28	0.0492197	0.369	0.252	4.04482e-24	86	80
Gm14330	1.61243e-28	0.0453193	0.363	0.245	4.10912e-24	24	17
4930447C04Rik	1.6661e-28	0.0841764	0.191	0.119	4.2459e-24	7	4
Sema3a	1.73672e-28	0.12372	0.578	0.44	4.42586e-24	44	28
Myo16	1.85249e-28	0.0571282	0.31	0.21	4.72089e-24	44	53
Khsrp	1.96078e-28	0.046313	0.237	0.152	4.99686e-24	136	151
Luc7l	2.04107e-28	0.0410151	0.313	0.208	5.20147e-24	315	298
Noct	2.1611e-28	0.0440982	0.25	0.161	5.50734e-24	238	212
Mosmo	2.18254e-28	0.0428233	0.247	0.159	5.56199e-24	203	210
Akap8	2.26365e-28	0.0494028	0.363	0.246	5.76867e-24	397	358
Pabpc4	2.31429e-28	0.0491983	0.228	0.145	5.89775e-24	124	139
Ptprz1	2.38042e-28	0.0715534	0.246	0.161	6.06626e-24	6848	7083
Gm16701	2.48234e-28	0.042792	0.166	0.098	6.326e-24	4	2
Stx16	2.49336e-28	0.0472946	0.406	0.278	6.35407e-24	698	694
Cox19	2.60053e-28	0.0368268	0.125	0.068	6.62719e-24	139	150
Tm9sf2	2.77599e-28	0.0443168	0.286	0.188	7.07433e-24	304	327
Commd10	2.88977e-28	0.0473746	0.383	0.262	7.3643e-24	270	254
Gin1	3.11426e-28	0.0534388	0.199	0.124	7.93639e-24	119	121
Dusp11	3.18124e-28	0.0506598	0.452	0.315	8.10707e-24	366	380
Vamp4	3.38388e-28	0.036443	0.295	0.194	8.62349e-24	352	403
Depdc5	3.44544e-28	0.0534241	0.285	0.188	8.78035e-24	509	555
Dhx9	3.49624e-28	0.0289222	0.327	0.217	8.90983e-24	284	264
Schip1	3.50262e-28	0.181902	0.693	0.55	8.92608e-24	362	365
Fndc3a	3.51918e-28	0.0598985	0.526	0.377	8.96829e-24	369	310
Zc3h18	3.73019e-28	0.0361272	0.21	0.13	9.50601e-24	129	139
Gm29237	3.76615e-28	0.0420421	0.318	0.212	9.59766e-24	151	175
Specc1	3.90771e-28	0.0954724	0.689	0.523	9.95842e-24	1069	1122
Mrps10	3.94849e-28	0.0320787	0.259	0.167	1.00623e-23	184	172
Foxn3	3.95747e-28	0.0475717	0.166	0.099	1.00852e-23	1883	2026
Prickle1	4.51295e-28	0.124805	0.782	0.626	1.15008e-23	243	308
6720427I07Rik	4.65308e-28	0.0423606	0.35	0.236	1.18579e-23	444	463
Eif2a	5.11881e-28	0.0470671	0.281	0.184	1.30448e-23	229	209
Trmt1	5.21765e-28	0.0328787	0.266	0.173	1.32967e-23	147	157
Prkcg	5.62179e-28	0.0778433	0.495	0.359	1.43266e-23	53	41
Txnl1	5.76372e-28	0.0269286	0.288	0.189	1.46883e-23	185	189
Mapk4	5.96787e-28	0.16749	0.823	0.7	1.52085e-23	2869	2890
Igsf9b	6.11379e-28	0.094716	0.527	0.382	1.55804e-23	43	26
Alkbh3	6.27489e-28	0.0477499	0.175	0.106	1.59909e-23	150	151
mt-Co1	6.43079e-28	-0.178462	0.94	0.899	1.63882e-23	6951	7603
Ago2	6.98868e-28	0.0445883	0.455	0.316	1.781e-23	406	423
Fstl5	7.47509e-28	0.0994946	0.605	0.453	1.90495e-23	20	19
Trappc9	7.74632e-28	0.069035	0.496	0.354	1.97407e-23	708	719
Mast4	7.91179e-28	0.0600244	0.136	0.077	2.01624e-23	1843	1894
45358	8.45193e-28	0.0336381	0.366	0.249	2.15389e-23	463	496
45356	8.66512e-28	0.0341231	0.203	0.127	2.20822e-23	183	203
Hmgn3	9.63332e-28	0.0397928	0.162	0.096	2.45496e-23	389	441
1700111E14Rik	9.88161e-28	-0.20763	0.93	0.899	2.51823e-23	357	522
Pex3	1.06548e-27	0.0271509	0.234	0.149	2.71527e-23	139	133
Syt12	1.0738e-27	0.0379445	0.204	0.127	2.73647e-23	30	34
Oxa1l	1.16138e-27	0.0416968	0.181	0.11	2.95966e-23	190	197
Luc7l3	1.1665e-27	0.0650389	0.614	0.446	2.97271e-23	1080	1100
Gm39326	1.1709e-27	0.0374684	0.239	0.153	2.98392e-23	124	120
Rnf144b	1.41081e-27	0.0461306	0.135	0.076	3.59531e-23	53	31
Wdpcp	1.44641e-27	0.0449319	0.256	0.167	3.68604e-23	514	559
Srsf5	1.44718e-27	0.0695433	0.53	0.377	3.68799e-23	820	791
Exoc2	1.46856e-27	0.038258	0.359	0.244	3.74247e-23	300	293
Eif4g1	1.47023e-27	0.0338336	0.309	0.205	3.74673e-23	448	448
Dido1	1.52652e-27	0.0382899	0.389	0.267	3.89017e-23	695	666
Elmo1	1.54648e-27	0.140697	0.947	0.86	3.94106e-23	106	108
Usp47	1.57473e-27	0.0434953	0.411	0.285	4.01304e-23	619	625
Entr1	1.57926e-27	0.0225167	0.286	0.186	4.0246e-23	160	150
Vezt	1.65215e-27	0.0506731	0.461	0.323	4.21034e-23	413	389
Map2k1	1.67655e-27	0.0481883	0.355	0.241	4.27252e-23	342	329
Nr1d2	1.78208e-27	0.0372867	0.358	0.242	4.54145e-23	609	595
Agk	1.85518e-27	0.0342966	0.317	0.211	4.72774e-23	208	239
Morn2	1.90637e-27	0.0485479	0.15	0.088	4.85818e-23	129	94
H13	2.03101e-27	0.0353684	0.236	0.15	5.17582e-23	165	180
2900076A07Rik	2.23448e-27	0.0414422	0.126	0.07	5.69435e-23	209	169
Ate1	2.31626e-27	0.0373994	0.162	0.096	5.90276e-23	484	448
Auh	2.34979e-27	0.0345194	0.262	0.171	5.9882e-23	201	202
Clasrp	2.35693e-27	0.0412752	0.215	0.136	6.00641e-23	193	177
Tbc1d22b	2.49775e-27	0.0392196	0.162	0.097	6.36525e-23	143	151
Pak6	2.59864e-27	0.0528399	0.258	0.169	6.62237e-23	37	28
Phlpp2	2.62558e-27	0.0517859	0.236	0.153	6.69103e-23	167	176
Galnt1	2.66421e-27	0.0601356	0.485	0.343	6.78947e-23	976	991
Clvs2	2.76445e-27	0.0459425	0.34	0.231	7.04491e-23	12	19
Ctdspl2	3.18812e-27	0.0519797	0.392	0.271	8.12461e-23	401	354
Ncan	3.22398e-27	0.0355419	0.299	0.199	8.21599e-23	563	575
Sobp	3.36621e-27	0.0580143	0.258	0.171	8.57845e-23	369	325
Mnat1	3.377e-27	0.046687	0.43	0.298	8.60594e-23	354	297
Gmeb2	3.60563e-27	0.0382767	0.268	0.175	9.18858e-23	205	178
E130102H24Rik	3.72963e-27	0.0696841	0.424	0.298	9.50459e-23	743	783
H2afv	3.7964e-27	0.0342095	0.187	0.115	9.67475e-23	242	213
Zfp326	3.80834e-27	0.0481537	0.197	0.123	9.70517e-23	281	246
Gpr107	3.82455e-27	0.035402	0.301	0.2	9.74649e-23	275	263
Gosr1	3.86298e-27	0.0294448	0.174	0.105	9.84441e-23	152	173
Col25a1	3.92538e-27	0.104422	0.456	0.335	1.00034e-22	17	17
Ppil2	4.0355e-27	0.029303	0.281	0.185	1.02841e-22	200	203
Scg2	4.18613e-27	0.0452796	0.268	0.177	1.06679e-22	245	246
Nfkb1	4.6317e-27	0.0416304	0.344	0.233	1.18034e-22	652	615
1110038F14Rik	4.69318e-27	0.0366438	0.168	0.101	1.19601e-22	105	101
Stk38	4.70776e-27	0.0421361	0.42	0.289	1.19972e-22	464	402
Anapc4	4.79903e-27	0.0494215	0.263	0.174	1.22298e-22	209	205
Atg4c	4.86684e-27	0.0265974	0.306	0.203	1.24027e-22	180	184
Pou3f3	5.33397e-27	0.0427831	0.236	0.152	1.35931e-22	882	805
Ccnt1	5.76305e-27	0.0299717	0.29	0.192	1.46865e-22	279	298
Tra2a	5.90752e-27	0.0981732	0.744	0.576	1.50547e-22	1517	1289
Fubp3	5.97769e-27	0.0338423	0.295	0.196	1.52335e-22	174	169
Fsd1l	6.22769e-27	0.0356435	0.212	0.134	1.58706e-22	102	76
Rnps1	6.25928e-27	0.0323059	0.302	0.202	1.59511e-22	171	164
Ly6h	6.26845e-27	0.0471975	0.326	0.222	1.59745e-22	162	127
Pcmtd2	6.29622e-27	0.0474241	0.436	0.303	1.60453e-22	479	407
Angel2	7.16047e-27	0.0402843	0.395	0.271	1.82477e-22	266	236
Rnf13	9.17953e-27	0.050842	0.319	0.215	2.33931e-22	619	595
Arl15	9.44004e-27	0.131394	0.954	0.877	2.4057e-22	490	446
Alcam	9.70685e-27	0.124951	0.977	0.937	2.47369e-22	2165	2189
Pitpnm2	1.11246e-26	0.0845592	0.548	0.403	2.835e-22	564	495
Zfp871	1.19825e-26	0.0372583	0.255	0.166	3.05362e-22	274	298
Gm14204	1.19838e-26	0.0422915	0.125	0.07	3.05396e-22	13	7
Cdk19	1.29281e-26	0.0475967	0.456	0.321	3.2946e-22	1257	1248
Ccsap	1.33026e-26	0.0283271	0.273	0.18	3.39002e-22	38	26
Gm1604a	1.33837e-26	0.0854101	0.61	0.451	3.41069e-22	182	140
Gm38134	1.34554e-26	0.0275504	0.333	0.225	3.42899e-22	187	166
Meaf6	1.41061e-26	0.0355706	0.235	0.152	3.5948e-22	157	156
Ccdc174	1.50947e-26	0.0232303	0.246	0.159	3.84673e-22	210	180
Slc25a36	1.65838e-26	0.0238481	0.313	0.209	4.22621e-22	453	363
Gm14636	1.68661e-26	0.0476985	0.157	0.094	4.29816e-22	24	20
Xpo1	1.70547e-26	0.034258	0.262	0.173	4.34621e-22	723	668
Me3	1.93809e-26	0.120222	0.897	0.785	4.93903e-22	545	694
Dennd2a	2.12254e-26	0.04346	0.234	0.152	5.40909e-22	380	330
Dguok	2.15418e-26	0.0314097	0.322	0.217	5.48972e-22	213	208
Leng8	2.21273e-26	0.0264828	0.411	0.282	5.63892e-22	1238	1102
Ank1	2.29809e-26	0.0434286	0.157	0.094	5.85646e-22	84	82
Fam8a1	2.43466e-26	0.0354845	0.166	0.099	6.20448e-22	113	113
Sgsm3	2.54198e-26	0.0274434	0.243	0.158	6.47797e-22	75	78
Pde4b	2.70265e-26	0.189812	0.791	0.667	6.88743e-22	970	1127
Snrnp48	2.93227e-26	0.0340971	0.309	0.207	7.47261e-22	247	212
Deaf1	3.12002e-26	0.0333909	0.229	0.148	7.95106e-22	120	136
B230216N24Rik	3.49958e-26	0.0383271	0.167	0.101	8.91832e-22	28	22
Cyp46a1	3.61304e-26	0.0253592	0.314	0.211	9.20746e-22	179	169
Lmbrd2	3.71439e-26	0.0347303	0.274	0.182	9.46576e-22	207	167
Mrpl47	3.8089e-26	0.0411472	0.103	0.055	9.70661e-22	48	40
Gucy1a1	3.8421e-26	0.0514813	0.36	0.249	9.7912e-22	198	195
Mcph1	3.84904e-26	0.0434261	0.356	0.245	9.80888e-22	152	164
Srsf1	3.92231e-26	0.022109	0.337	0.227	9.99561e-22	477	438
Bbs5	4.03668e-26	0.0300906	0.225	0.144	1.02871e-21	85	78
Aggf1	4.07981e-26	0.0311183	0.213	0.135	1.0397e-21	177	167
Cpeb2	4.08406e-26	0.0325471	0.327	0.221	1.04078e-21	187	253
Gipc2	4.27285e-26	0.0500718	0.403	0.284	1.08889e-21	12	14
Stx5a	4.29905e-26	0.0246992	0.342	0.231	1.09557e-21	293	280
Hbegf	4.30504e-26	0.040995	0.146	0.085	1.0971e-21	81	83
4632427E13Rik	4.34069e-26	0.0425748	0.438	0.304	1.10618e-21	526	538
Rnf8	4.4696e-26	0.0241088	0.393	0.269	1.13903e-21	264	236
Sgsm2	4.51695e-26	0.0474916	0.492	0.348	1.1511e-21	264	245
Atxn2l	4.52523e-26	0.031081	0.376	0.256	1.15321e-21	348	320
Inpp4b	4.71627e-26	0.0853095	0.148	0.089	1.2019e-21	120	186
Mir124-2hg	4.81833e-26	0.0465759	0.378	0.262	1.2279e-21	215	287
Adsl	4.88885e-26	0.0461634	0.15	0.089	1.24587e-21	102	75
Glt8d1	4.95364e-26	0.0263069	0.28	0.185	1.26239e-21	513	512
Nlgn1	5.01933e-26	0.0793101	1	1	1.27913e-21	7988	8553
Tomm40	5.34434e-26	0.031462	0.3	0.201	1.36195e-21	226	193
Sinhcaf	5.44121e-26	0.0288771	0.193	0.12	1.38664e-21	15	9
Srrm1	5.47234e-26	0.0498671	0.531	0.38	1.39457e-21	588	550
Fyco1	5.49772e-26	0.0320165	0.303	0.204	1.40104e-21	356	339
Tmem191c	5.56812e-26	0.0420795	0.452	0.316	1.41898e-21	126	147
U2af1	5.73601e-26	0.0263122	0.214	0.135	1.46176e-21	247	225
Exph5	6.12683e-26	0.0494629	0.1	0.053	1.56136e-21	9	14
Tbce	6.17298e-26	0.0343239	0.395	0.273	1.57312e-21	355	345
St7	6.48083e-26	0.0543374	0.5	0.355	1.65157e-21	333	326
Gnl3l	6.82524e-26	0.0279761	0.32	0.216	1.73934e-21	167	187
Slc23a2	6.90768e-26	0.0528358	0.458	0.322	1.76035e-21	337	346
Arglu1	7.11278e-26	0.109007	0.863	0.725	1.81262e-21	1675	1635
Zfp933	7.13573e-26	0.0279632	0.264	0.173	1.81847e-21	215	225
Opa1	7.14059e-26	0.055695	0.494	0.35	1.81971e-21	436	417
Cfap69	7.31831e-26	0.042061	0.166	0.101	1.865e-21	106	89
Gad2	7.70059e-26	0.0919723	0.712	0.552	1.96242e-21	307	323
Taf1b	7.80993e-26	0.0355763	0.373	0.258	1.99028e-21	216	234
Scaf4	8.41805e-26	0.0383825	0.343	0.235	2.14526e-21	363	320
Ift52	8.4382e-26	0.0379678	0.23	0.149	2.15039e-21	170	153
Secisbp2	8.50563e-26	0.022828	0.216	0.138	2.16757e-21	180	159
Snap23	8.51485e-26	0.023552	0.252	0.165	2.16992e-21	241	230
Zranb2	8.62238e-26	0.0659009	0.617	0.453	2.19733e-21	631	590
Hexa	8.98619e-26	0.0323512	0.221	0.141	2.29004e-21	98	84
Sugp2	9.07194e-26	0.0324714	0.292	0.195	2.31189e-21	217	217
Rcbtb1	9.23054e-26	0.0275148	0.175	0.107	2.35231e-21	267	236
Snx30	1.05873e-25	0.0283268	0.264	0.174	2.69806e-21	103	116
Utp11	1.06987e-25	0.0368623	0.177	0.109	2.72646e-21	114	127
Smim13	1.1275e-25	0.0361351	0.287	0.192	2.87332e-21	179	169
Lancl1	1.13716e-25	0.0327453	0.372	0.255	2.89793e-21	146	170
Cacng8	1.16184e-25	0.0448426	0.409	0.285	2.96084e-21	386	398
Wdr70	1.17495e-25	0.0451294	0.357	0.245	2.99425e-21	320	311
Mga	1.18495e-25	0.0384922	0.456	0.32	3.01973e-21	559	573
Adgrl3	1.25246e-25	0.0933951	0.998	0.985	3.19178e-21	4508	4545
Zfp266	1.31715e-25	0.0312995	0.429	0.3	3.35663e-21	435	368
Ubxn11	1.37321e-25	0.0280301	0.351	0.241	3.49948e-21	141	124
Enox2	1.48778e-25	0.057328	0.254	0.17	3.79145e-21	441	439
Sirt7	1.58317e-25	0.0386061	0.17	0.104	4.03455e-21	191	193
Samd4	1.61204e-25	0.0514263	0.403	0.286	4.10813e-21	537	689
Gm12576	1.6135e-25	0.0531107	0.115	0.064	4.11185e-21	4	2
Eif4enif1	1.61625e-25	0.0262431	0.229	0.148	4.11884e-21	209	190
Metap1d	1.61826e-25	0.0450928	0.239	0.158	4.12396e-21	475	421
Capn15	1.62017e-25	0.0305547	0.273	0.181	4.12885e-21	282	278
Sucla2	1.70227e-25	0.0194981	0.276	0.183	4.33806e-21	332	359
Ndufaf7	1.71666e-25	0.0331897	0.312	0.211	4.37473e-21	207	213
Magi2	1.82087e-25	0.0952828	0.992	0.967	4.64031e-21	7009	7256
Ttc39b	1.85221e-25	0.0268607	0.351	0.239	4.72018e-21	118	111
Uxs1	1.88378e-25	0.0511904	0.456	0.324	4.80061e-21	123	108
Itfg2	1.93308e-25	0.0392151	0.121	0.068	4.92627e-21	84	89
Ccnt2	1.93934e-25	0.0609867	0.567	0.407	4.94222e-21	461	490
Ncoa5	2.0799e-25	0.0341441	0.371	0.255	5.30041e-21	255	319
Klhl13	2.09919e-25	0.037845	0.466	0.329	5.34958e-21	159	187
Glmn	2.14534e-25	0.0173574	0.321	0.218	5.4672e-21	384	365
Susd4	2.14558e-25	0.0493571	0.424	0.299	5.46779e-21	36	34
Atraid	2.2305e-25	0.0298086	0.195	0.122	5.68421e-21	172	205
Wdr43	2.26574e-25	0.025092	0.22	0.141	5.774e-21	170	176
Ggnbp2	2.30085e-25	0.0505514	0.503	0.357	5.8635e-21	551	560
Mrpl45	2.39983e-25	0.0353963	0.138	0.081	6.11572e-21	120	100
Nfs1	2.4327e-25	0.0215276	0.262	0.172	6.19948e-21	276	197
Cep78	2.4524e-25	0.0327378	0.231	0.151	6.24969e-21	227	197
Sepsecs	2.47077e-25	0.0300116	0.199	0.126	6.29652e-21	192	198
Cfdp1	2.54568e-25	0.0367153	0.434	0.303	6.4874e-21	488	402
Gm9925	2.5816e-25	0.0380227	0.185	0.115	6.57894e-21	895	899
Tbc1d23	2.58476e-25	0.0415574	0.417	0.291	6.587e-21	349	314
Traip	2.64037e-25	0.0453111	0.422	0.297	6.72871e-21	33	23
Zfp398	2.7003e-25	0.0243965	0.336	0.231	6.88144e-21	294	330
Calr	2.82128e-25	0.0287621	0.239	0.155	7.18974e-21	326	254
Rnf165	2.84233e-25	0.0310324	0.345	0.237	7.2434e-21	39	55
Clstn2	2.85887e-25	0.0976031	0.423	0.311	7.28555e-21	44	28
Lrrc8d	2.8641e-25	0.0357808	0.397	0.277	7.29887e-21	131	108
Vipas39	2.97421e-25	0.0423902	0.194	0.122	7.57947e-21	148	139
Ilf2	2.97773e-25	0.0231927	0.246	0.161	7.58844e-21	227	176
Lpin2	3.00262e-25	0.0315249	0.261	0.173	7.65188e-21	252	271
Fbh1	3.1551e-25	0.0338528	0.198	0.126	8.04045e-21	212	175
Akt2	3.19171e-25	0.028696	0.239	0.156	8.13375e-21	341	381
Yars	3.21675e-25	0.0262023	0.234	0.151	8.19758e-21	199	164
Ccz1	3.27778e-25	0.0403876	0.251	0.166	8.35309e-21	223	184
Gabpb2	3.40831e-25	0.0316217	0.257	0.169	8.68574e-21	243	214
Morc2b	3.52716e-25	0.029431	0.222	0.143	8.98861e-21	28	35
Cdkal1	3.58205e-25	0.0592189	0.548	0.398	9.1285e-21	967	907
Mical2	3.67566e-25	0.0230647	0.321	0.218	9.36704e-21	1739	1743
Serinc1	3.79652e-25	0.0305692	0.325	0.221	9.67505e-21	471	524
Ablim1	3.80855e-25	0.0584894	0.282	0.193	9.7057e-21	1089	934
Taf15	3.83878e-25	0.0374913	0.448	0.315	9.78275e-21	661	598
Arpc1a	4.11125e-25	0.0312922	0.408	0.284	1.04771e-20	334	356
Arv1	4.13135e-25	0.0186736	0.186	0.116	1.05283e-20	133	135
Nit1	4.13927e-25	0.0288748	0.243	0.159	1.05485e-20	234	195
Dcakd	4.36442e-25	0.0396766	0.219	0.142	1.11223e-20	245	236
Sfswap	4.58737e-25	0.0200633	0.385	0.264	1.16905e-20	399	363
Pdxdc1	4.66256e-25	0.0293167	0.342	0.233	1.18821e-20	405	390
Ptdss1	4.6892e-25	0.0352412	0.211	0.135	1.195e-20	136	144
Med1	4.84097e-25	0.0288621	0.288	0.193	1.23367e-20	305	267
Pxk	5.04282e-25	0.0353313	0.303	0.206	1.28511e-20	212	213
Cers4	5.27395e-25	0.0216957	0.221	0.142	1.34401e-20	93	110
Wdtc1	5.28201e-25	0.042419	0.184	0.115	1.34607e-20	179	158
Gle1	5.36811e-25	0.0215422	0.195	0.123	1.36801e-20	173	167
Bod1l	5.44899e-25	0.0303014	0.438	0.306	1.38862e-20	392	434
Yme1l1	5.56425e-25	0.0405855	0.485	0.34	1.41799e-20	505	516
Aatf	5.60801e-25	0.0278936	0.354	0.243	1.42914e-20	236	259
Ccpg1	5.61002e-25	0.0370065	0.254	0.168	1.42966e-20	224	214
Epc1	5.71469e-25	0.0646276	0.612	0.454	1.45633e-20	1217	1300
Iqce	5.75762e-25	0.0185821	0.292	0.194	1.46727e-20	194	191
Hnrnpa1	5.85041e-25	0.0375431	0.291	0.196	1.49092e-20	279	269
Spag6l	5.89687e-25	0.0409596	0.146	0.088	1.50276e-20	20	9
Smap1	5.95177e-25	0.0197911	0.374	0.257	1.51675e-20	340	344
Srsf2	6.08885e-25	0.025933	0.353	0.242	1.55168e-20	517	462
Snx25	6.12484e-25	0.0619851	0.542	0.395	1.56085e-20	342	353
Thrb	6.19641e-25	-0.174701	0.869	0.841	1.57909e-20	2349	2400
Ric3	6.37351e-25	0.0304622	0.274	0.183	1.62423e-20	282	262
Tbk1	6.50736e-25	0.0244498	0.331	0.225	1.65833e-20	219	215
Ppp1r37	6.7073e-25	0.0252866	0.248	0.164	1.70929e-20	123	134
Tada2a	6.84082e-25	0.0376328	0.276	0.186	1.74331e-20	202	181
Esf1	7.01339e-25	0.0368031	0.354	0.245	1.78729e-20	319	288
Wdr13	7.02161e-25	0.0253084	0.202	0.128	1.78939e-20	199	157
Dtx3	7.04318e-25	0.0146971	0.412	0.282	1.79488e-20	428	382
Itga11	7.05455e-25	0.0379766	0.135	0.079	1.79778e-20	35	25
Snrpf	7.3294e-25	0.0390911	0.255	0.169	1.86782e-20	260	232
Tprkb	7.81342e-25	0.0238444	0.154	0.093	1.99117e-20	2550	2467
Tmem150c	7.85934e-25	0.020572	0.202	0.128	2.00287e-20	112	138
Sfxn1	7.93086e-25	0.0300446	0.395	0.276	2.0211e-20	291	274
4931406P16Rik	8.2504e-25	0.0319473	0.231	0.15	2.10253e-20	198	241
E230016M11Rik	8.39592e-25	0.0408811	0.116	0.065	2.13962e-20	77	67
Dlg1	8.62977e-25	0.129604	0.847	0.714	2.19921e-20	1097	1202
Rhot1	8.80766e-25	0.0261354	0.348	0.239	2.24454e-20	468	466
Rab12	8.8258e-25	0.0192355	0.285	0.19	2.24917e-20	273	307
Epc2	8.85585e-25	0.0184616	0.322	0.219	2.25682e-20	441	444
Prpf18	8.95639e-25	0.0313234	0.215	0.138	2.28245e-20	153	136
Babam1	9.02397e-25	0.0390867	0.153	0.093	2.29967e-20	108	100
Cep83	9.22354e-25	0.0496817	0.547	0.397	2.35053e-20	288	284
Senp8	9.39507e-25	0.0375279	0.284	0.193	2.39424e-20	186	185
Dpp6	9.40745e-25	0.142196	0.989	0.968	2.39739e-20	160	139
Mfsd11	9.738e-25	0.0389031	0.191	0.121	2.48163e-20	127	145
Hdac5	9.89455e-25	0.0340082	0.177	0.11	2.52153e-20	154	148
St6galnac3	1.01864e-24	0.0729482	0.491	0.362	2.59591e-20	57	72
Med23	1.06023e-24	0.0375786	0.216	0.139	2.7019e-20	156	142
Mbp	1.1061e-24	-0.24278	0.728	0.679	2.81879e-20	2407	3420
Zdhhc1	1.11899e-24	0.0368672	0.178	0.111	2.85165e-20	161	113
Fam234b	1.13852e-24	0.0278061	0.211	0.136	2.90141e-20	295	261
Cnot6l	1.15115e-24	0.0496646	0.479	0.343	2.93359e-20	263	282
Filip1	1.1966e-24	0.0453935	0.382	0.268	3.0494e-20	42	33
Nup35	1.20599e-24	0.0305693	0.321	0.22	3.07335e-20	163	158
Nsun7	1.26402e-24	0.03013	0.249	0.164	3.22123e-20	205	177
Dnal1	1.27663e-24	0.0213268	0.281	0.187	3.25335e-20	255	247
Thrap3	1.27768e-24	0.0407571	0.45	0.318	3.25604e-20	627	611
Psmd12	1.31666e-24	0.0374101	0.201	0.128	3.35537e-20	210	250
Zfp157	1.33709e-24	0.0403127	0.27	0.181	3.40744e-20	155	137
Rapgef1	1.36022e-24	0.02215	0.406	0.282	3.46638e-20	359	352
Nedd8	1.38199e-24	0.0380092	0.207	0.133	3.52187e-20	283	288
Sbds	1.38751e-24	0.0321706	0.222	0.144	3.53594e-20	147	134
Ppp2r5a	1.40297e-24	0.0136722	0.337	0.23	3.57532e-20	979	955
Dusp14	1.44512e-24	0.0322513	0.35	0.246	3.68274e-20	56	51
Chpf2	1.45905e-24	0.028805	0.229	0.149	3.71825e-20	196	233
St7l	1.49971e-24	0.0296935	0.391	0.273	3.82187e-20	356	400
Mtch1	1.5512e-24	0.0360662	0.419	0.293	3.95307e-20	366	370
Coil	1.56081e-24	0.0341691	0.151	0.091	3.97758e-20	84	80
Atg5	1.56168e-24	0.0269072	0.222	0.144	3.97978e-20	174	176
Sp4	1.58175e-24	0.0368782	0.379	0.265	4.03093e-20	408	410
Zfp141	1.59134e-24	0.0315149	0.228	0.149	4.05537e-20	108	111
Faxc	1.59141e-24	0.0365414	0.219	0.142	4.05554e-20	62	63
Mbip	1.6354e-24	0.0314613	0.246	0.161	4.16766e-20	219	217
Mknk1	1.63798e-24	0.039595	0.124	0.071	4.17423e-20	119	124
Ncapd3	1.67239e-24	0.042467	0.333	0.231	4.26192e-20	179	180
Dcx	1.69667e-24	0.0425553	0.13	0.076	4.3238e-20	10	9
Mapk9	1.707e-24	0.0294534	0.284	0.191	4.35011e-20	342	310
Atp6ap1l	1.7388e-24	0.046917	0.264	0.178	4.43115e-20	30	17
Emc3	1.77336e-24	0.0324817	0.266	0.177	4.51922e-20	226	226
Zfp322a	1.79535e-24	0.0255159	0.256	0.169	4.57528e-20	256	250
Cdh2	1.802e-24	0.0806481	0.571	0.426	4.59222e-20	2595	2617
Slc25a51	1.92165e-24	0.0353423	0.185	0.116	4.89713e-20	123	121
Ptpra	1.93496e-24	0.0376092	0.471	0.336	4.93106e-20	1089	1078
Pex7	2.14109e-24	0.0218776	0.295	0.2	5.45636e-20	199	188
Cep57l1	2.17264e-24	0.0333242	0.238	0.157	5.53675e-20	156	144
Prkca	2.18452e-24	0.123952	0.772	0.624	5.56704e-20	680	842
Zfp335os	2.20103e-24	0.0316804	0.169	0.104	5.6091e-20	79	63
Sptlc1	2.20923e-24	0.0193407	0.266	0.177	5.63001e-20	183	143
Nyap2	2.25696e-24	0.105834	0.671	0.524	5.75163e-20	42	25
Nadk	2.32855e-24	0.0204247	0.196	0.124	5.93407e-20	379	368
Sun1	2.348e-24	0.0204832	0.322	0.219	5.98366e-20	287	280
Tmtc1	2.42812e-24	0.110353	0.694	0.556	6.18783e-20	176	160
Tex2	2.43334e-24	0.0261014	0.267	0.178	6.20114e-20	251	273
Rnf207	2.49144e-24	0.0312736	0.228	0.149	6.34919e-20	0	8
Pkp2	2.5237e-24	0.0478358	0.111	0.062	6.43141e-20	62	47
Ccdc6	2.65361e-24	0.0316198	0.372	0.258	6.76247e-20	244	232
Caap1	2.77668e-24	0.0398213	0.273	0.185	7.0761e-20	235	261
Rictor	2.79088e-24	0.0338411	0.45	0.318	7.11227e-20	450	466
Nudt3	2.83107e-24	0.033069	0.335	0.229	7.21469e-20	966	940
Src	2.94026e-24	0.0448983	0.131	0.077	7.49296e-20	263	252
Rpn2	3.03802e-24	0.0218868	0.21	0.135	7.7421e-20	188	215
Cebpz	3.10253e-24	0.0306189	0.426	0.299	7.90649e-20	196	204
Lrpap1	3.11702e-24	0.0393683	0.344	0.239	7.94342e-20	283	265
Msh3	3.16057e-24	0.0367492	0.282	0.191	8.05441e-20	136	130
Ei24	3.16547e-24	0.0236632	0.205	0.131	8.06688e-20	202	146
Max	3.22104e-24	0.0340156	0.19	0.12	8.20849e-20	262	269
Luc7l2	3.22964e-24	0.0974607	0.941	0.851	8.23042e-20	2837	2653
Ap1m1	3.37648e-24	0.0185556	0.195	0.124	8.60463e-20	127	95
Usp2	3.49453e-24	0.0271713	0.292	0.197	8.90546e-20	293	326
Mmaa	3.58627e-24	0.0262689	0.351	0.242	9.13924e-20	165	193
Adss	3.67731e-24	0.026617	0.253	0.168	9.37126e-20	144	150
Copa	3.82487e-24	0.0117755	0.302	0.204	9.7473e-20	321	322
Gm48855	4.08475e-24	0.0294017	0.145	0.087	1.04096e-19	73	72
Nvl	4.09843e-24	0.0522462	0.535	0.383	1.04444e-19	276	281
Cdc40	4.23854e-24	0.033733	0.417	0.291	1.08015e-19	247	261
Rbbp5	4.23976e-24	0.0323075	0.152	0.092	1.08046e-19	129	155
Airn	4.25201e-24	0.0331344	0.19	0.121	1.08358e-19	168	177
Carnmt1	4.43004e-24	0.0284552	0.229	0.15	1.12895e-19	126	149
Ubxn4	4.50081e-24	0.0301799	0.383	0.267	1.14699e-19	482	457
Dixdc1	4.62977e-24	0.0389229	0.332	0.229	1.17985e-19	132	94
Rnf25	4.63128e-24	0.030719	0.197	0.125	1.18023e-19	170	134
Prex1	4.67469e-24	0.0467513	0.162	0.101	1.1913e-19	801	872
Tfcp2	4.79593e-24	0.0318006	0.16	0.098	1.22219e-19	260	224
Fam204a	4.81902e-24	0.0311168	0.206	0.133	1.22808e-19	278	285
Map3k4	4.91829e-24	0.0209997	0.293	0.198	1.25338e-19	180	197
Klf5	5.07651e-24	0.0389275	0.162	0.1	1.2937e-19	26	20
Syt1	5.11952e-24	0.0957065	0.998	0.994	1.30466e-19	495	482
Mphosph9	5.39447e-24	0.0401032	0.378	0.265	1.37473e-19	192	197
Ercc6	5.44873e-24	0.0206938	0.317	0.216	1.38855e-19	165	151
Birc2	5.66508e-24	0.0147264	0.352	0.241	1.44369e-19	279	262
Tro	5.79136e-24	0.023124	0.415	0.291	1.47587e-19	121	95
Ufd1	6.01363e-24	0.0374788	0.194	0.124	1.53251e-19	189	200
Ddx55	6.07006e-24	0.0324803	0.308	0.21	1.54689e-19	174	150
Sars	6.11713e-24	0.0201221	0.191	0.121	1.55889e-19	154	150
Kif3b	6.39319e-24	0.025381	0.246	0.162	1.62924e-19	216	200
Scamp5	6.47591e-24	0.0237277	0.29	0.196	1.65032e-19	290	302
Ythdc1	6.57734e-24	0.0343218	0.455	0.321	1.67617e-19	572	556
Recql5	6.58128e-24	0.0309845	0.207	0.133	1.67717e-19	168	121
Lmf1	6.94805e-24	0.0364421	0.24	0.159	1.77064e-19	87	87
Trerf1	7.05509e-24	0.107332	0.921	0.819	1.79792e-19	581	584
Slc25a37	7.22369e-24	0.0195065	0.256	0.17	1.84088e-19	104	107
Atxn1	7.51988e-24	0.0852738	0.991	0.972	1.91637e-19	1549	1433
Hnrnpdl	7.8384e-24	0.0555468	0.583	0.426	1.99754e-19	745	722
Prdm10	7.86884e-24	0.0255758	0.393	0.276	2.00529e-19	135	147
Iqgap1	7.9991e-24	0.0282782	0.257	0.173	2.03849e-19	207	204
Tox4	8.07974e-24	0.0309956	0.31	0.212	2.05904e-19	269	258
Patj	8.13305e-24	0.0271596	0.245	0.163	2.07263e-19	84	63
Eif3a	8.34446e-24	0.0191287	0.286	0.193	2.1265e-19	348	360
Dpy19l1	8.70081e-24	0.0339565	0.161	0.1	2.21731e-19	84	85
Gmeb1	8.73462e-24	0.0244315	0.349	0.242	2.22593e-19	253	265
Mgrn1	8.95744e-24	0.0348765	0.398	0.279	2.28271e-19	281	281
Zfp799	9.23161e-24	0.0313595	0.417	0.293	2.35258e-19	214	180
Dnajc10	9.35431e-24	0.0278833	0.324	0.223	2.38385e-19	223	205
Susd6	9.44786e-24	0.0316765	0.331	0.229	2.40769e-19	368	382
Rhot2	1.00419e-23	0.0326145	0.162	0.1	2.55907e-19	82	82
Ipo8	1.01474e-23	0.0312272	0.25	0.166	2.58595e-19	322	294
Cops7b	1.0823e-23	0.0276882	0.14	0.083	2.75813e-19	102	96
Magi1	1.10792e-23	0.0731188	0.609	0.462	2.82343e-19	1178	1286
Zfp507	1.21253e-23	0.0237224	0.187	0.118	3.09002e-19	146	142
Parg	1.22441e-23	0.0211259	0.384	0.268	3.12028e-19	414	418
Cnot8	1.23743e-23	0.0350649	0.119	0.068	3.15347e-19	94	88
Psmd11	1.2397e-23	0.0185294	0.38	0.264	3.15924e-19	382	382
Erlin1	1.26119e-23	0.0288167	0.311	0.214	3.21403e-19	77	88
Gm31763	1.31623e-23	0.0289875	0.255	0.171	3.35428e-19	358	391
Efnb2	1.35175e-23	0.0351194	0.376	0.264	3.4448e-19	119	118
Afg3l2	1.35688e-23	0.0302748	0.226	0.148	3.45788e-19	230	183
Peak1	1.38801e-23	0.0688748	0.571	0.426	3.5372e-19	620	685
Kcnh7	1.43767e-23	-0.2688	0.598	0.608	3.66375e-19	296	287
Poldip3	1.48114e-23	0.0271789	0.199	0.127	3.77454e-19	135	118
Zc2hc1a	1.51733e-23	0.0229146	0.346	0.24	3.86676e-19	160	172
Srrm4	1.53797e-23	0.0246401	0.172	0.107	3.91936e-19	46	49
Mthfsd	1.55696e-23	0.041706	0.14	0.084	3.96775e-19	89	110
Tmem87b	1.56124e-23	0.032409	0.187	0.12	3.97866e-19	130	148
Ppp2r5c	1.61945e-23	0.0627637	0.605	0.445	4.12701e-19	539	565
1700095A13Rik	1.63902e-23	-0.284891	0.254	0.3	4.17687e-19	7	9
Sgsm1	1.64316e-23	0.0445146	0.427	0.306	4.18743e-19	25	33
Mrps15	1.66868e-23	0.0376007	0.153	0.094	4.25246e-19	118	108
Fcf1	1.67345e-23	0.0435777	0.125	0.073	4.26461e-19	92	91
Dnm1l	1.68653e-23	0.0508716	0.555	0.403	4.29795e-19	531	520
Tpm3	1.69232e-23	0.0286811	0.303	0.206	4.31272e-19	241	257
Rbbp7	1.71278e-23	0.0321966	0.258	0.173	4.36486e-19	226	263
Atxn3	1.73829e-23	0.0208711	0.254	0.169	4.42986e-19	207	198
Pebp1	1.76441e-23	0.0258914	0.356	0.248	4.49643e-19	673	632
Ccdc59	1.77329e-23	0.0228492	0.153	0.093	4.51905e-19	222	213
Cops3	1.8034e-23	0.0238295	0.207	0.134	4.59577e-19	251	226
Ablim3	1.80827e-23	0.0411529	0.163	0.101	4.6082e-19	13	7
Rbm41	1.81113e-23	0.0269848	0.203	0.131	4.61549e-19	159	153
Zbtb17	1.8234e-23	0.020076	0.197	0.126	4.64675e-19	67	54
Stx8	1.87602e-23	0.0368641	0.355	0.249	4.78085e-19	496	499
Ccdc92b	1.90089e-23	0.0336047	0.203	0.131	4.84423e-19	28	24
Lrrc40	1.93257e-23	0.034197	0.408	0.289	4.92496e-19	76	105
Pcbp3	1.9667e-23	0.0266521	0.404	0.283	5.01193e-19	112	132
Ubap2	2.04461e-23	0.0206553	0.341	0.234	5.21049e-19	179	221
Eif4h	2.04994e-23	0.0263136	0.286	0.194	5.22406e-19	386	369
Gtf3c3	2.07477e-23	0.0251561	0.207	0.134	5.28734e-19	147	141
Plpp5	2.07756e-23	0.0292016	0.143	0.086	5.29445e-19	66	71
Fktn	2.19467e-23	0.0214709	0.283	0.192	5.5929e-19	280	218
Adam12	2.22717e-23	0.0576329	0.127	0.075	5.67573e-19	6	2
Tulp4	2.31218e-23	0.0430234	0.499	0.363	5.89236e-19	1205	1223
Gm48960	2.3735e-23	0.0365954	0.18	0.115	6.04863e-19	85	55
Cntnap3	2.40578e-23	0.0888147	0.713	0.565	6.13088e-19	21	28
Tjap1	2.50527e-23	0.0301966	0.147	0.089	6.38442e-19	137	133
Exosc10	2.52438e-23	0.0112886	0.219	0.142	6.43312e-19	133	149
Brd4	2.54431e-23	0.0643376	0.634	0.474	6.48393e-19	696	664
Cwc22	2.68469e-23	0.0149064	0.305	0.209	6.84166e-19	170	184
Zfp608	2.69518e-23	0.0466901	0.216	0.143	6.8684e-19	1614	1540
Ryr3	2.78689e-23	-0.111932	0.998	0.994	7.10211e-19	138	129
Lnpk	2.79173e-23	0.0377811	0.391	0.275	7.11443e-19	243	226
Tmem91	2.85531e-23	0.0241096	0.288	0.196	7.27648e-19	72	54
Ell2	2.88683e-23	0.0461866	0.297	0.207	7.35679e-19	69	91
Gstz1	2.88921e-23	0.0323211	0.162	0.1	7.36287e-19	227	187
Rfwd3	2.9074e-23	0.020183	0.252	0.168	7.40921e-19	221	190
Sec22a	2.92591e-23	0.0311403	0.386	0.27	7.45639e-19	196	184
Zdhhc21	3.02728e-23	0.0280258	0.315	0.217	7.71472e-19	300	300
Nob1	3.07562e-23	0.0248212	0.197	0.126	7.83791e-19	114	102
Foxg1	3.12074e-23	0.0208425	0.323	0.222	7.9529e-19	427	407
Cfap20	3.22014e-23	0.0342066	0.347	0.242	8.2062e-19	358	337
Lsm7	3.23084e-23	0.0281633	0.281	0.19	8.23348e-19	148	139
Cnep1r1	3.3254e-23	0.0261756	0.211	0.138	8.47445e-19	210	203
Fam184a	3.35252e-23	0.0666759	0.584	0.437	8.54356e-19	1251	1284
Ints13	3.38305e-23	0.0285363	0.217	0.143	8.62137e-19	187	197
Shld1	3.41216e-23	0.0355147	0.221	0.146	8.69554e-19	247	216
Dek	3.43407e-23	0.0273054	0.251	0.168	8.7514e-19	314	276
Pdgfc	3.61333e-23	0.0488199	0.167	0.106	9.20821e-19	502	415
Gnai3	3.66615e-23	0.0229816	0.202	0.131	9.34281e-19	245	245
Kmt2b	3.71993e-23	0.0309035	0.175	0.11	9.47986e-19	149	108
Gpbp1l1	3.91089e-23	0.0173471	0.237	0.157	9.96652e-19	400	427
Nop58	3.93151e-23	0.0186897	0.228	0.15	1.00191e-18	156	177
Sod2	4.28806e-23	0.0293099	0.409	0.287	1.09277e-18	319	321
Ube2l3	4.38332e-23	0.00330299	0.323	0.219	1.11704e-18	282	277
Dscaml1	4.58025e-23	0.0569703	0.436	0.321	1.16723e-18	114	109
Pdzrn4	4.58892e-23	0.0985658	0.416	0.313	1.16944e-18	118	88
Vcan	4.64813e-23	0.0956235	0.236	0.162	1.18453e-18	173	125
Bhlhb9	4.65929e-23	0.0138311	0.368	0.256	1.18737e-18	166	154
Smc1a	4.73524e-23	0.0267543	0.219	0.144	1.20673e-18	328	328
Pifo	4.85967e-23	0.0427085	0.342	0.241	1.23844e-18	30	14
Cacul1	4.86284e-23	0.0346029	0.285	0.195	1.23925e-18	282	254
Prelid3a	5.09848e-23	0.0369142	0.501	0.361	1.2993e-18	564	577
Uhrf1bp1l	5.28138e-23	0.022021	0.387	0.271	1.34591e-18	146	172
5430405H02Rik	5.35903e-23	0.0389891	0.162	0.101	1.36569e-18	256	242
Shkbp1	5.53337e-23	0.0195661	0.196	0.126	1.41012e-18	18	21
Mcmbp	5.5504e-23	0.0355853	0.209	0.137	1.41446e-18	203	184
Btbd10	5.71608e-23	0.0345222	0.469	0.336	1.45669e-18	298	273
Ubxn2b	5.98862e-23	0.0110444	0.335	0.23	1.52614e-18	123	123
Mrpl1	6.01518e-23	0.0214076	0.234	0.155	1.53291e-18	150	173
Dpy19l4	6.04292e-23	0.0266153	0.28	0.19	1.53998e-18	291	286
Ubac2	6.0754e-23	0.0329013	0.336	0.235	1.54825e-18	300	306
6030458C11Rik	6.12451e-23	0.0183445	0.164	0.102	1.56077e-18	108	101
Acsl1	6.19872e-23	0.0295398	0.252	0.17	1.57968e-18	36	48
Naa20	6.24384e-23	0.0159471	0.319	0.218	1.59118e-18	326	350
Tbc1d22a	6.37994e-23	0.0202783	0.303	0.207	1.62586e-18	217	226
Zfp692	6.53748e-23	0.0245643	0.266	0.179	1.66601e-18	169	144
Tra2b	6.6394e-23	0.0277907	0.469	0.335	1.69198e-18	488	418
Rtf1	6.67273e-23	0.0254851	0.366	0.256	1.70048e-18	421	404
Mettl1	6.70332e-23	0.0317534	0.113	0.065	1.70827e-18	79	45
Glrb	6.72331e-23	0.0343914	0.417	0.294	1.71337e-18	603	573
Tmem132a	6.81748e-23	0.0354063	0.129	0.077	1.73737e-18	101	91
Entpd1	6.88557e-23	0.0467743	0.16	0.101	1.75472e-18	375	324
Uba2	7.01718e-23	0.0179544	0.253	0.169	1.78826e-18	192	202
Gm20642	7.2752e-23	-0.249086	0.807	0.764	1.85401e-18	14	30
0610043K17Rik	7.33299e-23	0.028823	0.278	0.189	1.86874e-18	572	489
Il20ra	7.39245e-23	0.0372388	0.168	0.106	1.88389e-18	7	1
Etv5	7.55733e-23	0.026616	0.308	0.213	1.92591e-18	429	459
Med15	7.71813e-23	0.0328143	0.38	0.268	1.96689e-18	386	396
Mrps17	7.82172e-23	0.0162482	0.212	0.137	1.99329e-18	200	176
Cpsf3	7.97397e-23	0.0203615	0.332	0.229	2.03209e-18	134	129
Psmd9	8.16281e-23	0.0211837	0.227	0.15	2.08021e-18	143	121
Shank2	8.16566e-23	0.0638986	0.563	0.416	2.08094e-18	123	89
Mcu	8.51258e-23	0.0661694	0.563	0.423	2.16935e-18	1007	936
Nol11	8.5807e-23	0.0242012	0.206	0.134	2.18671e-18	117	123
Mthfd1	8.86867e-23	0.0196322	0.255	0.17	2.26009e-18	179	172
Ncs1	8.95236e-23	0.0231805	0.308	0.211	2.28142e-18	175	174
Gpcpd1	8.95659e-23	0.0319913	0.467	0.333	2.2825e-18	668	736
Ap3m1	9.10528e-23	0.0184086	0.28	0.189	2.32039e-18	743	754
Ddx39b	9.15076e-23	0.0160811	0.394	0.274	2.33198e-18	285	297
Cry2	9.36589e-23	0.0226095	0.371	0.259	2.3868e-18	654	605
Atp6v0a2	9.4242e-23	0.0144581	0.244	0.162	2.40166e-18	151	150
R3hdm4	9.70584e-23	0.0121935	0.295	0.2	2.47344e-18	146	118
Rexo4	9.7925e-23	0.0132526	0.244	0.162	2.49552e-18	140	169
Zbtb38	9.96857e-23	0.0342535	0.468	0.335	2.54039e-18	464	481
Tnpo1	1.02599e-22	0.0468743	0.521	0.38	2.61462e-18	448	443
Rnf168	1.02768e-22	0.0254587	0.158	0.098	2.61895e-18	126	108
Gm28756	1.03429e-22	0.031324	0.199	0.13	2.63578e-18	0	0
Man1a2	1.03641e-22	0.0909995	0.715	0.56	2.64118e-18	315	309
Clns1a	1.04987e-22	0.0291031	0.157	0.098	2.67548e-18	134	116
Cpsf7	1.05056e-22	0.0097089	0.305	0.207	2.67725e-18	302	293
Blmh	1.05267e-22	0.0206575	0.303	0.207	2.68261e-18	257	232
Vps9d1	1.05738e-22	0.00953064	0.221	0.145	2.69463e-18	81	82
Zfp62	1.08132e-22	0.0276218	0.23	0.153	2.75564e-18	211	154
Pla2g3	1.1529e-22	0.0322054	0.261	0.176	2.93805e-18	19	16
Ccnk	1.17247e-22	0.0272877	0.195	0.126	2.98791e-18	116	125
A830092H15Rik	1.18965e-22	0.0345566	0.129	0.077	3.0317e-18	7	11
Kdsr	1.19822e-22	0.0264987	0.183	0.117	3.05354e-18	75	95
Pde8b	1.24926e-22	0.107281	0.89	0.786	3.18361e-18	3035	2966
Usp8	1.26952e-22	0.0251824	0.268	0.181	3.23523e-18	263	237
Rexo1	1.29277e-22	0.0171796	0.182	0.115	3.29449e-18	133	123
Ptprf	1.30193e-22	0.0247393	0.208	0.136	3.31785e-18	278	260
Mtrex	1.30237e-22	0.0207999	0.299	0.206	3.31895e-18	227	223
Gdi2	1.31707e-22	0.0130998	0.308	0.211	3.35643e-18	395	416
Ptpn9	1.33417e-22	0.0304485	0.471	0.335	3.40001e-18	642	686
Pex14	1.38436e-22	0.0139242	0.245	0.163	3.52789e-18	235	224
Yipf5	1.39386e-22	0.0165091	0.232	0.153	3.55211e-18	139	181
Gcnt7	1.4787e-22	0.024549	0.227	0.15	3.76833e-18	135	110
Alkbh8	1.48467e-22	0.0258584	0.259	0.175	3.78353e-18	168	213
Lars	1.49882e-22	0.0223417	0.368	0.257	3.81959e-18	314	315
Itpa	1.51114e-22	0.0194553	0.17	0.107	3.85099e-18	89	80
Bcl2l1	1.52849e-22	0.0198224	0.296	0.202	3.89521e-18	392	442
Mrps9	1.53807e-22	0.0181377	0.349	0.242	3.91963e-18	281	257
Cdc7	1.55792e-22	0.0353921	0.127	0.075	3.97022e-18	9	15
Phf12	1.55948e-22	0.0311604	0.454	0.324	3.97418e-18	345	350
Ankrd10	1.64576e-22	0.0361117	0.412	0.293	4.19406e-18	262	223
Arl14ep	1.68622e-22	0.0391009	0.16	0.1	4.29716e-18	92	95
Kcnh4	1.69097e-22	0.0220051	0.393	0.276	4.30927e-18	18	15
Rundc3a	1.71354e-22	0.0238831	0.2	0.13	4.36677e-18	142	135
Aifm1	1.73746e-22	0.0233648	0.264	0.178	4.42775e-18	324	299
Mrps28	1.75076e-22	0.0317796	0.225	0.15	4.46163e-18	267	253
Chst1	1.85291e-22	0.0181464	0.238	0.158	4.72195e-18	276	286
Mns1	1.9244e-22	0.0374648	0.11	0.063	4.90413e-18	165	149
Dctn4	1.96904e-22	0.0313772	0.351	0.246	5.01789e-18	638	638
1500035N22Rik	2.0019e-22	0.0356542	0.169	0.107	5.10165e-18	27	49
Dnajc27	2.00305e-22	0.0211344	0.188	0.121	5.10458e-18	196	142
Rad52	2.14545e-22	0.0301054	0.162	0.102	5.46746e-18	136	120
Katnbl1	2.16092e-22	0.0205789	0.249	0.167	5.50689e-18	174	170
Nrgn	2.16676e-22	-0.233877	0.722	0.67	5.52176e-18	1381	1754
Polr3b	2.17647e-22	0.0346161	0.142	0.087	5.54651e-18	148	159
Atf7	2.18225e-22	0.0262699	0.355	0.25	5.56123e-18	1141	1214
Zcchc9	2.18267e-22	0.0217836	0.23	0.153	5.56231e-18	167	153
Eif2ak1	2.21166e-22	0.0241921	0.189	0.122	5.6362e-18	126	125
Mboat7	2.26232e-22	0.0204696	0.163	0.101	5.7653e-18	75	79
Bub3	2.41727e-22	0.0158818	0.141	0.085	6.16017e-18	107	100
Adck5	2.51496e-22	0.034079	0.101	0.056	6.40911e-18	56	42
Rsrc2	2.52495e-22	0.0298303	0.47	0.334	6.43458e-18	749	689
Chl1	2.53132e-22	0.0241632	0.383	0.272	6.45082e-18	56	57
Cdc23	2.64849e-22	0.0192997	0.185	0.118	6.74942e-18	137	143
Plec	2.68676e-22	0.0201794	0.395	0.279	6.84695e-18	192	229
Ltn1	2.69395e-22	0.0209401	0.284	0.194	6.86525e-18	171	185
Gm16337	2.78393e-22	0.022821	0.159	0.099	7.09456e-18	264	294
Gm19938	2.85445e-22	0.0262249	0.197	0.128	7.27429e-18	3	4
Ociad2	2.86165e-22	0.0299685	0.308	0.213	7.29263e-18	93	87
Gm12940	2.86426e-22	0.0149717	0.305	0.208	7.29928e-18	181	178
Fam76a	3.05118e-22	0.0155689	0.249	0.167	7.77563e-18	213	208
Clec16a	3.09222e-22	0.0387386	0.454	0.324	7.88021e-18	452	475
Snhg12	3.15043e-22	0.0287631	0.157	0.098	8.02855e-18	129	127
Tbcd	3.27858e-22	0.0244059	0.321	0.222	8.35514e-18	172	206
Fam133b	3.37222e-22	0.0177365	0.211	0.138	8.59377e-18	230	224
Abcd2	3.39237e-22	0.0363774	0.143	0.088	8.64512e-18	376	455
Nup160	3.41499e-22	0.0117091	0.216	0.141	8.70277e-18	159	132
Iqsec1	3.46021e-22	-0.191785	0.831	0.782	8.818e-18	789	723
Mtmr12	3.68173e-22	0.0212542	0.27	0.184	9.38251e-18	110	103
Ddx1	3.6946e-22	0.0261035	0.307	0.212	9.41533e-18	226	224
Clic6	3.92717e-22	0.037866	0.106	0.06	1.0008e-17	6	7
Capza2	3.93702e-22	0.0258786	0.322	0.223	1.00331e-17	441	434
Ift43	3.94339e-22	0.0279977	0.167	0.105	1.00493e-17	182	180
Bclaf3	4.3256e-22	0.0231195	0.234	0.157	1.10233e-17	197	163
Map2k2	4.48922e-22	0.0223425	0.232	0.154	1.14403e-17	218	217
Cetn3	4.61077e-22	0.00993234	0.24	0.16	1.17501e-17	217	194
Brsk2	4.61204e-22	0.013484	0.228	0.151	1.17533e-17	248	241
Uhrf2	4.72174e-22	0.0243913	0.45	0.319	1.20329e-17	453	360
Frs2	4.76688e-22	0.0275293	0.42	0.3	1.21479e-17	412	379
Nim1k	4.78507e-22	0.035403	0.148	0.092	1.21943e-17	1394	1359
Timm23	4.85113e-22	0.0256506	0.381	0.268	1.23626e-17	432	420
Adal	4.93088e-22	0.024404	0.124	0.073	1.25658e-17	95	102
Trappc12	4.95564e-22	0.0348659	0.322	0.224	1.26289e-17	154	161
Rbm24	5.07511e-22	0.0205585	0.294	0.203	1.29334e-17	30	28
Cluap1	5.08678e-22	0.0138236	0.284	0.193	1.29631e-17	198	208
Gnl2	5.13364e-22	0.0216833	0.19	0.123	1.30826e-17	130	144
Msl2	5.19277e-22	0.0305243	0.207	0.136	1.32333e-17	183	197
Mterf2	5.28366e-22	0.0277571	0.155	0.096	1.34649e-17	83	93
Rps6ka5	5.34377e-22	0.105838	0.823	0.69	1.36181e-17	657	654
Dcaf1	5.45209e-22	0.0268242	0.378	0.267	1.38941e-17	291	290
Togaram1	5.4963e-22	0.0245237	0.344	0.241	1.40068e-17	277	237
Elp1	5.52041e-22	0.0174842	0.216	0.143	1.40682e-17	134	128
Bsg	5.54774e-22	0.0133699	0.223	0.148	1.41379e-17	363	337
Zfp738	5.55343e-22	0.0277664	0.206	0.136	1.41524e-17	152	145
Rint1	5.55425e-22	0.0367317	0.16	0.101	1.41545e-17	158	127
Trappc6b	5.57444e-22	0.00121605	0.288	0.196	1.42059e-17	361	286
Bloc1s2	5.66935e-22	0.0120271	0.211	0.138	1.44478e-17	145	136
Ift20	5.78329e-22	0.0189113	0.171	0.108	1.47381e-17	222	224
Rnpc3	5.9915e-22	0.0165129	0.355	0.248	1.52687e-17	751	801
Chchd6	6.04245e-22	0.0321557	0.381	0.271	1.53986e-17	204	189
Rnf114	6.37066e-22	0.0302406	0.27	0.185	1.6235e-17	206	172
Utp14a	6.67568e-22	0.0191474	0.172	0.109	1.70123e-17	132	120
Knop1	6.78111e-22	0.0287323	0.188	0.122	1.7281e-17	248	199
Kcnq1ot1	6.89343e-22	0.101796	0.849	0.712	1.75672e-17	373	490
Cstf2	6.9958e-22	0.032869	0.204	0.135	1.78281e-17	72	83
Lamp2	7.08215e-22	0.0209805	0.248	0.167	1.80482e-17	609	605
Tet2	7.22903e-22	0.0317948	0.467	0.335	1.84225e-17	621	628
Armc1	7.25974e-22	0.0235918	0.178	0.114	1.85007e-17	216	190
Zfp142	7.27208e-22	0.0308758	0.148	0.092	1.85322e-17	127	127
Vps37a	7.33153e-22	0.0186388	0.34	0.237	1.86837e-17	220	229
Fam227a	7.39076e-22	0.0273423	0.193	0.125	1.88346e-17	207	188
Zgpat	7.50996e-22	0.0140061	0.184	0.118	1.91384e-17	103	101
Sfxn4	7.51506e-22	0.0228761	0.187	0.121	1.91514e-17	164	148
Selenof	7.69519e-22	0.0177393	0.174	0.11	1.96104e-17	319	319
Lrrc1	7.69661e-22	0.0258412	0.34	0.239	1.9614e-17	85	85
Ap1s2	7.95998e-22	0.0151348	0.258	0.175	2.02852e-17	258	231
Zbtb37	8.12651e-22	0.0245199	0.133	0.08	2.07096e-17	249	263
Rundc3b	8.16081e-22	0.0414191	0.582	0.428	2.0797e-17	43	42
Slc16a2	8.3635e-22	0.0323478	0.261	0.18	2.13135e-17	372	443
Atp5k	8.41095e-22	0.0143497	0.282	0.192	2.14345e-17	547	528
Hccs	8.43689e-22	0.0228026	0.151	0.094	2.15006e-17	36	50
Brap	8.94803e-22	0.0190867	0.2	0.13	2.28032e-17	142	146
Taf1a	9.37594e-22	0.0286792	0.161	0.102	2.38937e-17	95	102
Slf2	9.46535e-22	0.048385	0.601	0.447	2.41215e-17	305	315
Edc3	9.63132e-22	0.0147135	0.187	0.121	2.45445e-17	164	167
Thada	9.85739e-22	0.0397466	0.464	0.335	2.51206e-17	490	420
Xpnpep3	9.91367e-22	0.0187248	0.243	0.163	2.5264e-17	219	223
Kansl3	1.0056e-21	0.0219947	0.249	0.169	2.56267e-17	362	374
Fastkd2	1.0173e-21	0.0320825	0.143	0.088	2.59248e-17	82	89
Evl	1.02837e-21	0.0358962	0.533	0.388	2.62069e-17	213	210
Cops2	1.03205e-21	0.0202141	0.228	0.152	2.63008e-17	202	223
Numa1	1.04803e-21	0.0235242	0.365	0.256	2.67079e-17	433	433
Dazap1	1.04976e-21	0.0162907	0.295	0.202	2.6752e-17	293	258
Prpf38b	1.05842e-21	0.0111222	0.344	0.239	2.69727e-17	278	243
4930405A21Rik	1.06228e-21	0.021269	0.194	0.126	2.70712e-17	58	60
Tex10	1.06866e-21	0.0179428	0.274	0.187	2.72337e-17	151	165
Mettl17	1.07395e-21	0.0245045	0.189	0.123	2.73685e-17	101	101
Rad17	1.08203e-21	0.0284882	0.276	0.189	2.75745e-17	182	178
Kptn	1.1103e-21	0.0310605	0.164	0.104	2.82948e-17	74	88
Wtap	1.11595e-21	0.0182992	0.216	0.144	2.84388e-17	227	241
Cep290	1.1349e-21	0.0271521	0.263	0.18	2.89219e-17	183	190
Crbn	1.13786e-21	0.0223138	0.18	0.116	2.89971e-17	125	130
Adat1	1.13849e-21	0.0260097	0.208	0.138	2.90132e-17	117	105
Ier3ip1	1.14414e-21	0.0196108	0.181	0.116	2.91573e-17	190	215
Blcap	1.1444e-21	0.0333039	0.186	0.121	2.91639e-17	186	175
Dpysl5	1.15926e-21	0.026476	0.2	0.131	2.95425e-17	20	11
Smg9	1.1758e-21	0.0216272	0.178	0.114	2.9964e-17	55	70
Nol10	1.20391e-21	0.0186774	0.206	0.136	3.06804e-17	161	140
Cd59a	1.21112e-21	0.0385276	0.125	0.075	3.08642e-17	20	24
Zfp653	1.26264e-21	0.027045	0.148	0.092	3.21771e-17	74	96
Madd	1.28482e-21	0.0139447	0.432	0.306	3.27424e-17	118	122
Mbd1	1.2861e-21	0.0281625	0.201	0.132	3.27749e-17	143	146
Lclat1	1.30742e-21	0.0187557	0.369	0.261	3.33182e-17	132	116
Usf3	1.32484e-21	0.0219682	0.273	0.187	3.37622e-17	239	246
Mrps5	1.3406e-21	0.0255147	0.222	0.147	3.41639e-17	251	226
Rab5b	1.42865e-21	0.0125565	0.262	0.178	3.64078e-17	305	281
Chuk	1.46486e-21	0.0112979	0.393	0.276	3.73305e-17	300	279
Frg1	1.48487e-21	0.0275147	0.152	0.095	3.78404e-17	152	132
8430429K09Rik	1.50121e-21	0.0276292	0.168	0.107	3.82569e-17	96	96
Maco1	1.51623e-21	0.0431451	0.538	0.392	3.86396e-17	250	272
Pex1	1.51782e-21	0.0149224	0.245	0.165	3.86802e-17	194	218
Sec63	1.51917e-21	0.0294928	0.4	0.284	3.87145e-17	504	488
Cdadc1	1.53574e-21	0.0269297	0.376	0.265	3.91367e-17	230	202
Rgs14	1.54352e-21	0.0363574	0.107	0.061	3.9335e-17	20	31
Ccdc88c	1.56418e-21	0.0833529	0.766	0.611	3.98616e-17	374	343
Cfl2	1.5837e-21	0.017934	0.3	0.208	4.03589e-17	300	255
Rnf130	1.62389e-21	0.0260567	0.358	0.254	4.13832e-17	522	533
Hdgf	1.65345e-21	0.0169899	0.271	0.185	4.21366e-17	184	209
Zscan26	1.67276e-21	0.0342828	0.426	0.306	4.26287e-17	391	330
Gpr18	1.67851e-21	0.0339179	0.125	0.075	4.27752e-17	84	63
Apoo	1.68101e-21	0.0184759	0.217	0.143	4.28388e-17	165	170
Slc9a9	1.70147e-21	0.0340067	0.163	0.104	4.33603e-17	861	899
Jkamp	1.71118e-21	0.0213775	0.225	0.15	4.36077e-17	225	298
Cab39	1.72043e-21	0.019622	0.406	0.288	4.38434e-17	313	350
Car12	1.77426e-21	0.056453	0.511	0.38	4.52152e-17	32	29
Gtpbp2	1.80103e-21	0.022352	0.224	0.149	4.58975e-17	267	243
Ptpdc1	1.84333e-21	0.0328462	0.101	0.057	4.69755e-17	114	117
Stk38l	1.85026e-21	0.0145078	0.167	0.106	4.7152e-17	297	338
Leng9	1.86493e-21	0.0259177	0.166	0.106	4.75258e-17	401	357
Sox1ot	1.86986e-21	0.0292386	0.16	0.101	4.76515e-17	394	295
Gm12158	1.89139e-21	0.0336101	0.109	0.063	4.82003e-17	1	1
Erlec1	1.92623e-21	0.0245298	0.3	0.208	4.9088e-17	326	311
Spop	1.94691e-21	0.0508138	0.602	0.446	4.96151e-17	757	722
Brd8	1.96093e-21	0.0156524	0.356	0.249	4.99724e-17	423	435
Ddit4l	2.01344e-21	0.0493262	0.14	0.087	5.13106e-17	119	105
Glt1d1	2.05359e-21	0.0134121	0.336	0.236	5.23336e-17	7	13
Ep400	2.06539e-21	0.0279616	0.468	0.335	5.26345e-17	405	420
Rnft1	2.11493e-21	0.0111136	0.298	0.205	5.38968e-17	160	165
Brd3	2.13515e-21	0.0276546	0.172	0.11	5.44121e-17	206	221
Usp45	2.14068e-21	0.0179462	0.401	0.284	5.45532e-17	340	321
Brdt	2.16673e-21	0.00555104	0.305	0.21	5.52169e-17	121	102
Slc30a6	2.16742e-21	0.0287356	0.154	0.096	5.52346e-17	116	123
Evi5l	2.17469e-21	0.0125534	0.283	0.192	5.54199e-17	220	182
Trak2	2.20468e-21	0.0245555	0.23	0.154	5.6184e-17	239	268
Cog4	2.23252e-21	0.00956374	0.272	0.186	5.68936e-17	241	267
Gm43462	2.27519e-21	0.0249573	0.121	0.072	5.79808e-17	34	42
Nono	2.32548e-21	0.0201703	0.215	0.143	5.92625e-17	217	188
Slc38a2	2.3412e-21	0.032422	0.306	0.214	5.96632e-17	114	69
Cep295	2.34573e-21	0.00545396	0.295	0.203	5.97786e-17	154	164
Prnp	2.34639e-21	0.0223584	0.184	0.119	5.97954e-17	643	633
Med24	2.34929e-21	0.0246758	0.197	0.129	5.98692e-17	100	81
Rcn2	2.35889e-21	0.0226197	0.229	0.154	6.01139e-17	429	428
Nbas	2.36484e-21	0.0284159	0.439	0.316	6.02656e-17	427	389
Fra10ac1	2.41061e-21	0.0239078	0.201	0.133	6.14319e-17	164	169
Gon4l	2.41312e-21	0.0245621	0.37	0.261	6.14959e-17	328	356
Bag4	2.44329e-21	0.0199386	0.193	0.125	6.22648e-17	132	135
Smarcc1	2.4465e-21	0.0397909	0.533	0.389	6.23465e-17	574	537
Cdk14	2.47795e-21	0.0285345	0.292	0.203	6.3148e-17	940	877
Tacc2	2.54591e-21	0.0154804	0.196	0.128	6.48799e-17	60	46
Rad54l2	2.57359e-21	0.0138545	0.265	0.181	6.55854e-17	179	173
Tmem214	2.63635e-21	0.023072	0.154	0.097	6.71848e-17	109	90
Gde1	2.67346e-21	0.0214303	0.247	0.167	6.81306e-17	253	286
Prkdc	2.68504e-21	0.0277235	0.306	0.214	6.84255e-17	444	411
Gm8098	2.72298e-21	0.0164571	0.322	0.226	6.93924e-17	59	64
Gtf2h5	2.9027e-21	0.0251816	0.231	0.155	7.39725e-17	238	261
Vcp	2.98767e-21	0.00983586	0.272	0.185	7.61379e-17	364	379
Med6	3.01454e-21	0.0135715	0.235	0.158	7.68226e-17	177	180
Arhgap17	3.02697e-21	0.0299671	0.283	0.196	7.71393e-17	383	393
Pdpr	3.036e-21	0.00331322	0.293	0.201	7.73695e-17	336	292
Iars	3.06482e-21	0.0244701	0.158	0.1	7.81039e-17	124	114
Sos2	3.13011e-21	0.0149755	0.31	0.214	7.97677e-17	522	528
Itm2c	3.13129e-21	0.00732142	0.301	0.208	7.97978e-17	469	438
Snap47	3.14092e-21	0.0234398	0.251	0.171	8.00431e-17	211	210
Nhlrc2	3.19896e-21	0.0183922	0.194	0.127	8.15224e-17	272	278
Acadsb	3.23556e-21	0.0291766	0.209	0.139	8.24551e-17	467	423
Tbcel	3.30964e-21	0.0180682	0.223	0.149	8.43428e-17	565	525
Senp1	3.44049e-21	0.0279377	0.173	0.111	8.76774e-17	284	299
Napb	3.63169e-21	0.00478196	0.283	0.194	9.25499e-17	210	226
1110059E24Rik	3.64522e-21	0.022273	0.183	0.118	9.28949e-17	299	294
Mon2	3.67485e-21	0.0231812	0.343	0.241	9.36498e-17	433	388
Per3	3.81908e-21	0.0246452	0.171	0.11	9.73255e-17	563	518
Insig2	3.88991e-21	0.0214697	0.214	0.143	9.91306e-17	183	178
Mfap3l	3.89856e-21	0.0188433	0.258	0.176	9.9351e-17	650	666
Tasp1	3.93636e-21	0.0456863	0.547	0.402	1.00314e-16	343	304
Spcs2	3.99565e-21	0.0130651	0.206	0.136	1.01825e-16	261	307
Baz2a	4.10665e-21	0.0189898	0.195	0.127	1.04654e-16	224	257
Atg9a	4.13049e-21	0.0173117	0.164	0.104	1.05261e-16	112	98
Actr1a	4.2064e-21	0.0176355	0.281	0.193	1.07196e-16	244	199
Klhl24	4.2065e-21	0.0262463	0.256	0.176	1.07198e-16	404	381
Lcmt1	4.24093e-21	0.0128509	0.222	0.148	1.08076e-16	155	160
Rnf227	4.29513e-21	0.00920364	0.216	0.144	1.09457e-16	159	162
Gnl3	4.3e-21	0.0224349	0.234	0.159	1.09581e-16	140	135
Zcchc8	4.3241e-21	0.00741989	0.267	0.182	1.10195e-16	265	226
Heatr5b	4.34633e-21	0.0235029	0.291	0.203	1.10762e-16	192	201
Rbm4b	4.39641e-21	0.018986	0.352	0.248	1.12038e-16	514	473
Rfx3	4.42912e-21	0.106524	0.757	0.611	1.12872e-16	2588	2501
Srsf10	4.44141e-21	0.0135088	0.39	0.275	1.13185e-16	333	388
Ubc	4.4728e-21	0.00687637	0.241	0.162	1.13985e-16	569	494
Mitf	4.51927e-21	0.0519591	0.338	0.244	1.15169e-16	374	438
Psma1	4.54416e-21	0.0219547	0.273	0.187	1.15803e-16	217	218
Dcp1b	4.59644e-21	0.00813005	0.334	0.232	1.17136e-16	268	273
Kdm5a	4.66402e-21	0.0199225	0.472	0.339	1.18858e-16	533	524
Puf60	4.68573e-21	0.0229817	0.147	0.092	1.19411e-16	154	130
Spata13	4.77939e-21	0.0358198	0.343	0.244	1.21798e-16	54	51
Ecd	4.93891e-21	0.0175583	0.213	0.141	1.25863e-16	134	148
Psmc6	5.09036e-21	0.0233449	0.418	0.299	1.29723e-16	454	457
Cops4	5.09137e-21	0.0249071	0.184	0.119	1.29748e-16	145	193
Slc25a27	5.10589e-21	0.0335517	0.456	0.329	1.30118e-16	198	178
Pkd2	5.1695e-21	0.0274465	0.226	0.152	1.31739e-16	458	457
Dnajc8	5.19185e-21	0.0115432	0.375	0.263	1.32309e-16	245	276
Ccnl1	5.23698e-21	0.00725665	0.415	0.295	1.33459e-16	321	299
Gtf2a2	5.23724e-21	0.016219	0.241	0.163	1.33466e-16	341	234
Pdia3	5.27104e-21	0.00197748	0.267	0.183	1.34327e-16	310	287
Mlh3	5.44419e-21	0.0142586	0.231	0.155	1.3874e-16	192	162
Inpp5j	5.54223e-21	0.018171	0.15	0.094	1.41238e-16	16	20
Invs	5.56497e-21	0.0218399	0.205	0.136	1.41818e-16	337	289
Slc4a1ap	5.61828e-21	0.021147	0.183	0.118	1.43176e-16	153	150
Ddrgk1	5.64543e-21	0.0122564	0.182	0.118	1.43868e-16	184	171
Hectd1	5.66961e-21	0.0283457	0.449	0.323	1.44484e-16	586	547
Zkscan2	5.71441e-21	0.017067	0.198	0.13	1.45626e-16	96	78
Spg7	5.73001e-21	0.0234254	0.211	0.141	1.46024e-16	234	235
Mysm1	5.77353e-21	0.0151185	0.357	0.252	1.47133e-16	479	440
Dnajc24	5.86196e-21	0.011741	0.281	0.193	1.49386e-16	269	324
Ap3s1	5.90926e-21	0.00346526	0.356	0.248	1.50592e-16	686	789
Fancl	5.93127e-21	0.0285004	0.147	0.092	1.51152e-16	147	148
5530401A14Rik	5.97332e-21	0.0259544	0.323	0.229	1.52224e-16	5	5
Gcn1	6.04671e-21	0.0294687	0.181	0.117	1.54094e-16	146	161
Gtf3c2	6.07486e-21	0.0114639	0.252	0.171	1.54812e-16	367	363
Zfp512b	6.09103e-21	0.0253372	0.168	0.108	1.55224e-16	99	70
Mdn1	6.11714e-21	0.0126761	0.397	0.28	1.55889e-16	204	206
Ddx10	6.14757e-21	0.017271	0.392	0.278	1.56665e-16	199	223
Dbi	6.19955e-21	0.0265035	0.316	0.223	1.57989e-16	915	886
Fbrsl1	6.2664e-21	0.0199577	0.27	0.185	1.59693e-16	579	567
Smarcad1	6.30487e-21	0.0211676	0.464	0.332	1.60673e-16	340	336
Carm1	6.40309e-21	0.00871872	0.193	0.126	1.63176e-16	160	182
Cep95	6.4287e-21	0.0128756	0.203	0.134	1.63829e-16	240	189
Tm2d1	6.50181e-21	0.0286332	0.207	0.138	1.65692e-16	250	209
Pianp	6.54975e-21	0.0104876	0.208	0.137	1.66914e-16	81	60
Dmac2	6.55668e-21	0.0334823	0.136	0.084	1.67091e-16	136	122
Gnaq	6.70267e-21	0.0593255	0.678	0.514	1.70811e-16	1839	1940
Ip6k2	6.74557e-21	0.0148492	0.323	0.225	1.71904e-16	260	246
Dgcr8	6.77105e-21	0.021979	0.203	0.135	1.72554e-16	147	128
Snx6	6.77202e-21	0.00933263	0.288	0.199	1.72578e-16	310	280
Slc39a9	6.9792e-21	0.027087	0.136	0.084	1.77858e-16	147	133
Ints4	7.04428e-21	0.0248519	0.152	0.096	1.79517e-16	235	176
Hap1	7.19364e-21	0.026473	0.239	0.163	1.83323e-16	40	27
Colgalt1	7.22385e-21	0.0276968	0.12	0.071	1.84092e-16	83	69
C2cd3	7.22663e-21	0.014974	0.268	0.183	1.84163e-16	322	307
Uba5	7.35642e-21	0.0113182	0.192	0.125	1.87471e-16	264	224
Ubtf	7.41892e-21	0.00731802	0.233	0.156	1.89064e-16	207	204
Dctn6	7.42644e-21	0.0137442	0.206	0.137	1.89255e-16	194	214
Abhd6	7.44917e-21	0.0151166	0.259	0.178	1.89835e-16	364	388
Gm27243	7.45829e-21	0.0241061	0.146	0.091	1.90067e-16	1	5
Syncrip	7.67421e-21	0.0204371	0.327	0.229	1.9557e-16	330	389
Trim44	8.0033e-21	0.0424729	0.536	0.394	2.03956e-16	576	613
Bcs1l	8.01204e-21	0.0201859	0.188	0.123	2.04179e-16	110	105
Plppr1	8.01486e-21	0.101067	0.885	0.773	2.04251e-16	63	64
Gatb	8.19139e-21	0.0324798	0.158	0.1	2.08749e-16	109	111
Axin1	8.31778e-21	0.0122749	0.246	0.167	2.1197e-16	212	217
Cds2	8.38193e-21	0.0051186	0.229	0.153	2.13605e-16	335	365
Tmem130	8.39105e-21	0.0222287	0.236	0.16	2.13837e-16	37	34
Agfg1	8.40129e-21	0.0142556	0.405	0.287	2.14098e-16	289	283
Rpl4	8.43161e-21	0.0199303	0.174	0.112	2.14871e-16	299	279
Syt5	8.4765e-21	0.0145647	0.262	0.18	2.16015e-16	52	63
Zfp740	8.59608e-21	0.0109357	0.209	0.138	2.19063e-16	238	240
Apba2	8.8781e-21	0.0185512	0.424	0.302	2.2625e-16	1230	1334
Abcc1	9.02469e-21	0.00994403	0.263	0.18	2.29985e-16	138	155
Reps1	9.05652e-21	0.0139936	0.251	0.171	2.30796e-16	406	457
Tsacc	9.11141e-21	0.0358254	0.132	0.081	2.32195e-16	90	87
Tbc1d9b	9.12332e-21	0.0111774	0.258	0.176	2.32499e-16	417	353
Pard3	9.15586e-21	-0.132261	0.955	0.919	2.33328e-16	1172	1164
Psmc1	9.15947e-21	0.0220402	0.243	0.164	2.3342e-16	180	228
Polr3h	9.17464e-21	0.0235882	0.428	0.306	2.33806e-16	587	640
Vps33a	9.29907e-21	0.00243535	0.266	0.181	2.36978e-16	122	140
Dtnbp1	9.31923e-21	0.0247992	0.241	0.164	2.37491e-16	233	215
Rnf149	9.34238e-21	0.0196479	0.2	0.132	2.38081e-16	62	52
Slc2a3	9.41175e-21	0.0408179	0.542	0.4	2.39849e-16	79	95
Fkbp8	9.54681e-21	0.0131684	0.192	0.126	2.43291e-16	177	178
Zfp532	9.60033e-21	0.0322958	0.413	0.297	2.44655e-16	1084	998
Cbx5	9.6079e-21	0.0152346	0.357	0.251	2.44848e-16	783	824
Zrsr2	9.8275e-21	0.0156699	0.167	0.107	2.50444e-16	180	177
Arel1	9.84576e-21	0.0239642	0.511	0.37	2.50909e-16	252	250
Tbc1d15	9.88687e-21	0.0126099	0.201	0.133	2.51957e-16	137	149
Tmem175	1.0056e-20	0.0288813	0.488	0.352	2.56267e-16	393	348
Gm49336	1.01304e-20	0.00881234	0.299	0.206	2.58163e-16	162	192
Cask	1.02515e-20	0.0603758	0.656	0.491	2.6125e-16	547	522
Slc35b1	1.02914e-20	0.0206642	0.152	0.095	2.62267e-16	96	100
Faim2	1.05223e-20	0.0312533	0.131	0.08	2.68149e-16	65	67
Mzt1	1.05863e-20	0.0117484	0.159	0.101	2.69781e-16	169	197
Ap4e1	1.05951e-20	0.0181215	0.171	0.11	2.70006e-16	172	138
Sdf2	1.06004e-20	0.0228303	0.157	0.1	2.70139e-16	243	219
Akap1	1.06487e-20	0.0215099	0.166	0.106	2.71371e-16	97	96
Dnajc6	1.0851e-20	0.0543604	0.637	0.483	2.76526e-16	81	73
Pus7	1.1023e-20	0.0209426	0.244	0.166	2.80909e-16	93	127
Aldh7a1	1.10439e-20	0.0212954	0.197	0.13	2.81443e-16	572	522
Psma3	1.12242e-20	0.0395676	0.547	0.399	2.86036e-16	690	635
Arf1	1.13123e-20	0.0214763	0.244	0.165	2.88283e-16	308	282
Lamp5	1.14736e-20	0.0241144	0.179	0.117	2.92394e-16	27	29
Uri1	1.15029e-20	0.0133426	0.372	0.262	2.93141e-16	276	292
Rbm10	1.1569e-20	0.0193082	0.24	0.163	2.94824e-16	235	237
Eny2	1.18879e-20	0.00610997	0.295	0.204	3.0295e-16	232	204
Ssr1	1.20479e-20	0.0172126	0.234	0.159	3.07029e-16	156	178
Ccni	1.23698e-20	0.00462061	0.354	0.249	3.15232e-16	245	256
Pikfyve	1.24413e-20	0.0239867	0.321	0.225	3.17054e-16	297	310
Etfa	1.25087e-20	0.0104226	0.232	0.156	3.18771e-16	411	437
Pip4k2b	1.27228e-20	0.022942	0.197	0.13	3.24227e-16	149	177
Arnt	1.27409e-20	0.0271854	0.418	0.298	3.24689e-16	518	496
Pgm2l1	1.30569e-20	0.0102971	0.204	0.135	3.32741e-16	115	112
Nkap	1.37112e-20	0.0226037	0.183	0.12	3.49415e-16	132	97
Cox10	1.37436e-20	0.0166033	0.254	0.174	3.50243e-16	491	498
Pet100	1.38369e-20	0.0179202	0.18	0.117	3.52619e-16	171	184
Dhdds	1.39085e-20	0.0183035	0.359	0.254	3.54444e-16	234	225
Prr14	1.40665e-20	0.0260963	0.335	0.236	3.58471e-16	463	454
Nub1	1.42808e-20	0.00269451	0.367	0.259	3.63932e-16	225	211
Supt3	1.45157e-20	0.0277164	0.289	0.203	3.69919e-16	549	532
Psap	1.47444e-20	0.0269396	0.392	0.279	3.75747e-16	822	789
Agps	1.48274e-20	0.0221896	0.243	0.166	3.77861e-16	244	269
Qtrt1	1.58434e-20	0.0297547	0.199	0.132	4.03754e-16	145	125
Qtrt2	1.58756e-20	0.0137056	0.192	0.126	4.04573e-16	250	250
Ctnnal1	1.60826e-20	0.0146464	0.262	0.181	4.0985e-16	225	259
Polr3g	1.61399e-20	0.0240943	0.11	0.064	4.11308e-16	33	40
Trip4	1.65023e-20	0.00945763	0.351	0.248	4.20545e-16	521	498
Zfyve1	1.6794e-20	0.0109895	0.325	0.227	4.27979e-16	316	330
Ascc2	1.6847e-20	0.0181077	0.264	0.181	4.2933e-16	100	113
Farsa	1.70707e-20	0.0245698	0.154	0.097	4.3503e-16	110	78
Stmn2	1.70954e-20	0.030308	0.223	0.152	4.35659e-16	150	148
Dnajc11	1.71324e-20	0.0180948	0.217	0.145	4.36601e-16	130	156
Map4k5	1.72515e-20	0.0264989	0.451	0.325	4.39638e-16	340	341
9630028H03Rik	1.72843e-20	-0.208013	0.938	0.895	4.40472e-16	982	1386
Syp	1.73763e-20	0.0207106	0.216	0.145	4.42817e-16	157	175
Zer1	1.74624e-20	0.0133415	0.373	0.266	4.45013e-16	326	306
Hk1	1.7486e-20	0.00143274	0.279	0.19	4.45612e-16	347	430
Hnrnph1	1.77216e-20	0.0296914	0.501	0.366	4.51618e-16	617	568
Slc10a7	1.78101e-20	0.0251761	0.157	0.1	4.53873e-16	387	370
Wdr25	1.79185e-20	0.0261082	0.101	0.058	4.56635e-16	75	88
Usp24	1.85155e-20	0.0308041	0.483	0.349	4.71848e-16	780	821
Tmx4	1.85534e-20	0.0316061	0.383	0.274	4.72814e-16	327	314
Lactb	1.86884e-20	0.0119987	0.211	0.14	4.76256e-16	128	104
Zc3h15	1.88042e-20	0.0198902	0.441	0.316	4.79206e-16	400	392
Tmod3	1.88986e-20	0.015655	0.233	0.157	4.81612e-16	112	120
Hat1	1.92706e-20	0.0292877	0.137	0.085	4.91091e-16	115	129
Mlip	1.93771e-20	0.039755	0.339	0.244	4.93806e-16	10	14
Mrps33	1.95996e-20	0.00757213	0.281	0.196	4.99475e-16	396	461
4833420G17Rik	1.96278e-20	0.0131896	0.3	0.21	5.00195e-16	386	388
Memo1	1.96827e-20	0.0139287	0.386	0.274	5.01594e-16	417	456
N4bp1	1.97576e-20	0.0103789	0.304	0.21	5.03502e-16	176	180
Bdp1	1.98089e-20	0.0231885	0.405	0.289	5.0481e-16	339	315
Zfp869	1.99669e-20	0.0130918	0.215	0.144	5.08838e-16	220	229
Lrp6	1.99909e-20	0.0425863	0.558	0.409	5.09447e-16	508	514
Nlgn3	2.03846e-20	0.0131171	0.214	0.142	5.19481e-16	232	226
Heatr6	2.04361e-20	0.0230937	0.227	0.153	5.20794e-16	142	121
Retreg3	2.04665e-20	0.0149455	0.23	0.156	5.21568e-16	134	173
Pkn2	2.08526e-20	0.0404671	0.565	0.416	5.31407e-16	629	610
Dnm2	2.13095e-20	0.00547984	0.426	0.301	5.43052e-16	548	507
Prpf3	2.13112e-20	0.0128867	0.21	0.14	5.43094e-16	163	124
Ppfia1	2.15161e-20	0.0176718	0.347	0.244	5.48317e-16	276	266
Flot2	2.15672e-20	0.0233138	0.153	0.097	5.49617e-16	261	245
Srsf11	2.15833e-20	0.0664808	0.748	0.587	5.5003e-16	656	660
Jak1	2.17246e-20	0.00618017	0.315	0.219	5.53629e-16	690	696
Ube2v2	2.17894e-20	0.0172654	0.356	0.251	5.55281e-16	350	370
Cdc26	2.22446e-20	0.0163018	0.191	0.125	5.66881e-16	213	202
Tuba1a	2.25382e-20	0.0156055	0.331	0.233	5.74363e-16	696	601
Armh3	2.27329e-20	0.0368087	0.557	0.412	5.79325e-16	406	412
Gm44643	2.27365e-20	0.0428162	0.131	0.081	5.79416e-16	5	0
Cryzl1	2.3116e-20	0.0124647	0.419	0.3	5.89089e-16	346	348
Lrrc58	2.32084e-20	0.0165652	0.247	0.168	5.91442e-16	542	616
Smarcb1	2.35376e-20	0.00952746	0.287	0.198	5.99831e-16	296	280
Gpr176	2.35413e-20	0.0216199	0.278	0.195	5.99926e-16	16	28
Ppp6c	2.38025e-20	0.00787888	0.25	0.17	6.06584e-16	229	246
Grina	2.38686e-20	0.00514831	0.308	0.213	6.08266e-16	603	544
Ksr1	2.39896e-20	0.0344963	0.115	0.068	6.11351e-16	560	564
Scaf11	2.40499e-20	0.0169691	0.226	0.153	6.12888e-16	387	387
Usp38	2.41849e-20	0.0116615	0.185	0.121	6.16327e-16	118	142
Usf2	2.42091e-20	0.0268854	0.18	0.118	6.16945e-16	178	171
Mecr	2.44372e-20	0.0186845	0.298	0.207	6.22758e-16	183	198
Clcn4	2.44775e-20	0.0230825	0.176	0.114	6.23785e-16	223	217
Ergic2	2.48021e-20	0.0167878	0.222	0.149	6.32057e-16	182	189
Ammecr1l	2.51239e-20	0.0103124	0.195	0.128	6.40257e-16	318	292
Irak1bp1	2.54374e-20	0.017346	0.223	0.15	6.48246e-16	128	141
Cherp	2.55928e-20	0.0186518	0.189	0.124	6.52206e-16	156	148
Eif3j1	2.55966e-20	0.00766934	0.222	0.149	6.52304e-16	262	299
Pfkm	2.56481e-20	0.00598573	0.212	0.141	6.53617e-16	304	261
Hnrnpl	2.6056e-20	0.0278398	0.554	0.402	6.64011e-16	521	466
Cmip	2.60688e-20	0.0396912	0.563	0.42	6.64336e-16	847	797
Cbll1	2.61133e-20	0.0327653	0.128	0.078	6.65472e-16	89	67
Acat1	2.77431e-20	0.0177729	0.449	0.323	7.07004e-16	498	493
Dnajc5	2.90619e-20	0.0125191	0.365	0.257	7.40612e-16	364	350
Hdlbp	2.96405e-20	0.0165835	0.405	0.289	7.55358e-16	336	332
Abraxas2	2.97001e-20	0.0194279	0.142	0.088	7.56877e-16	124	96
Socs7	2.97233e-20	0.0173444	0.365	0.259	7.5747e-16	200	235
Pcbp2	2.98126e-20	0.0464456	0.561	0.415	7.59744e-16	675	623
Mbtps2	3.0062e-20	0.0383897	0.196	0.131	7.66099e-16	228	209
Lrrc28	3.04693e-20	0.0146769	0.319	0.224	7.76479e-16	163	164
Mpp5	3.08574e-20	0.0307522	0.174	0.114	7.8637e-16	387	352
Pnisr	3.09363e-20	0.0887816	0.842	0.694	7.8838e-16	2425	2364
Dmtf1	3.10559e-20	0.0140986	0.313	0.219	7.91428e-16	679	693
Drc1	3.11734e-20	0.0136868	0.203	0.135	7.94423e-16	124	80
Arfgef2	3.13706e-20	0.0121792	0.337	0.237	7.99447e-16	429	399
Cpsf6	3.14959e-20	0.0351341	0.501	0.364	8.02641e-16	574	542
Atp6ap2	3.16568e-20	0.00855969	0.235	0.159	8.06742e-16	241	195
Flvcr1	3.33521e-20	0.0242014	0.127	0.077	8.49945e-16	85	89
Add3	3.3399e-20	0.0212407	0.422	0.308	8.51139e-16	2223	2200
Cep89	3.40807e-20	0.0204492	0.201	0.134	8.68512e-16	147	103
Trmt11	3.41408e-20	0.00726604	0.2	0.132	8.70043e-16	123	142
Catsper2	3.41858e-20	0.0186533	0.148	0.093	8.7119e-16	73	81
Odr4	3.42223e-20	0.0156384	0.187	0.123	8.7212e-16	206	201
Pcnx4	3.43291e-20	0.0248212	0.135	0.083	8.74842e-16	116	89
Fbxw8	3.4375e-20	0.0176021	0.204	0.136	8.76013e-16	195	159
Fam229b	3.45307e-20	0.0232982	0.186	0.122	8.7998e-16	213	219
Rap2b	3.46907e-20	0.0129131	0.242	0.165	8.84058e-16	120	113
Tmem234	3.46913e-20	0.0206957	0.368	0.261	8.84073e-16	461	471
Pphln1	3.47962e-20	0.0126271	0.213	0.142	8.86745e-16	159	162
Stt3b	3.52917e-20	0.0186881	0.302	0.21	8.99374e-16	444	447
Zhx2	3.56855e-20	0.027813	0.206	0.139	9.09409e-16	1298	1308
Cdc27	3.57925e-20	0.0141827	0.355	0.251	9.12135e-16	251	282
Cir1	3.68208e-20	0.024732	0.209	0.14	9.3834e-16	156	138
Vta1	3.71685e-20	0.0234895	0.258	0.178	9.47202e-16	237	251
Sf1	3.76445e-20	0.0123136	0.363	0.256	9.59333e-16	421	360
Fam149b	3.77499e-20	0.0129558	0.276	0.192	9.62019e-16	280	299
Abl1	3.82005e-20	0.0193799	0.374	0.267	9.73501e-16	349	332
G3bp1	3.88135e-20	0.0111247	0.258	0.176	9.89122e-16	241	213
Chid1	4.11196e-20	0.0175004	0.23	0.156	1.04789e-15	124	117
D630045J12Rik	4.11782e-20	0.0178222	0.394	0.283	1.04939e-15	94	73
Larp1	4.2721e-20	0.0169227	0.407	0.291	1.0887e-15	525	549
Daam1	4.28142e-20	0.023926	0.292	0.205	1.09108e-15	1551	1516
Rnf166	4.33327e-20	0.0132675	0.259	0.178	1.10429e-15	110	86
Cops5	4.3339e-20	0.0129305	0.253	0.173	1.10445e-15	238	232
Pskh1	4.52786e-20	0.0242006	0.12	0.072	1.15388e-15	124	132
Rps6kc1	4.54265e-20	0.0182256	0.356	0.254	1.15765e-15	257	246
Pde9a	4.55812e-20	0.0315069	0.177	0.116	1.16159e-15	174	195
Cc2d1b	4.65172e-20	0.0352646	0.133	0.082	1.18544e-15	88	97
Rnf14	4.68695e-20	0.0103107	0.375	0.265	1.19442e-15	387	323
Ankle2	4.83307e-20	0.0146183	0.211	0.141	1.23166e-15	215	196
Dclk3	4.84599e-20	0.0336875	0.408	0.296	1.23495e-15	47	35
Rab10os	4.91185e-20	7.35248e-05	0.243	0.164	1.25173e-15	127	120
Stam	4.95709e-20	0.0153433	0.245	0.167	1.26327e-15	187	169
Qrich1	4.97272e-20	0.0430348	0.574	0.427	1.26725e-15	391	408
Slc9a8	5.02395e-20	0.0336759	0.154	0.099	1.2803e-15	211	187
Hsd17b12	5.02641e-20	0.0297873	0.205	0.138	1.28093e-15	257	258
Csnk2a2	5.12828e-20	0.00733224	0.344	0.241	1.30689e-15	242	289
Mpp2	5.31691e-20	0.0177109	0.188	0.124	1.35496e-15	131	114
Ndufs3	5.40645e-20	0.00490219	0.348	0.245	1.37778e-15	328	294
Camta2	5.49385e-20	0.0154366	0.169	0.109	1.40005e-15	174	179
Doc2b	5.53882e-20	0.0028513	0.252	0.172	1.41151e-15	31	16
Bcl11a	5.54301e-20	0.061501	0.628	0.482	1.41258e-15	123	145
Alkbh1	5.77116e-20	0.00682504	0.292	0.203	1.47072e-15	205	184
Thoc7	5.7923e-20	0.0145493	0.212	0.143	1.47611e-15	231	225
Dlc1	6.03206e-20	0.0511517	0.12	0.074	1.53721e-15	491	523
Fbxo33	6.0805e-20	0.0239476	0.188	0.124	1.54956e-15	72	66
Hif1a	6.10263e-20	0.00560297	0.233	0.158	1.55519e-15	233	243
Ddx42	6.20433e-20	0.0217491	0.369	0.263	1.58111e-15	325	358
3110056K07Rik	6.32858e-20	0.0123523	0.289	0.2	1.61278e-15	403	386
Mid2	6.43298e-20	0.0241015	0.233	0.16	1.63938e-15	299	342
Dhx36	6.66165e-20	0.0221387	0.465	0.335	1.69766e-15	549	547
Slc25a28	6.69169e-20	0.0185859	0.205	0.137	1.70531e-15	144	141
Tial1	6.85136e-20	0.0300043	0.519	0.379	1.746e-15	435	410
Xylt1	6.87997e-20	0.0283624	0.312	0.221	1.75329e-15	1561	1744
Wasf2	6.88902e-20	0.0119497	0.228	0.154	1.7556e-15	358	359
Gm9828	6.89597e-20	0.0249818	0.107	0.063	1.75737e-15	44	30
Anapc10	7.02838e-20	0.00975533	0.266	0.183	1.79111e-15	196	233
Setx	7.07313e-20	0.0119731	0.401	0.287	1.80252e-15	438	461
Copb1	7.08201e-20	0.00148849	0.23	0.155	1.80478e-15	257	266
Sbno1	7.12553e-20	0.0346262	0.547	0.404	1.81587e-15	616	631
Ccdc66	7.13836e-20	0.00115777	0.319	0.223	1.81914e-15	377	322
Letm2	7.13884e-20	0.0125252	0.24	0.164	1.81926e-15	276	260
4930473A02Rik	7.14895e-20	0.00339281	0.208	0.139	1.82184e-15	329	356
Gm17018	7.55837e-20	0.0254932	0.125	0.076	1.92617e-15	113	87
Dph7	7.56454e-20	0.0256791	0.178	0.117	1.92775e-15	90	88
Eif4b	7.68523e-20	0.00755182	0.254	0.173	1.9585e-15	224	195
Tnpo3	7.72432e-20	0.0133029	0.396	0.282	1.96847e-15	337	341
Cdk5r1	7.7244e-20	0.014545	0.189	0.125	1.96849e-15	200	143
Sympk	7.73184e-20	0.00874794	0.337	0.236	1.97038e-15	201	178
Gnb4	8.01555e-20	0.0338464	0.212	0.144	2.04268e-15	56	82
Trappc11	8.11471e-20	0.0153833	0.226	0.153	2.06795e-15	154	165
Agpat4	8.14509e-20	0.0362775	0.102	0.059	2.0757e-15	39	48
Riok3	8.21526e-20	0.0165851	0.41	0.294	2.09358e-15	374	384
0610030E20Rik	8.23742e-20	0.0144139	0.175	0.114	2.09923e-15	190	145
Enpp5	8.24487e-20	0.00120062	0.325	0.227	2.10112e-15	194	192
Cnot7	8.31791e-20	0.0156188	0.36	0.255	2.11974e-15	276	236
Zfp664	8.40917e-20	0.00503369	0.27	0.186	2.14299e-15	158	190
Rbm27	8.48773e-20	0.0263653	0.347	0.247	2.16301e-15	397	429
Ssr3	8.5375e-20	0.0228617	0.164	0.106	2.1757e-15	220	282
Zc3h7b	8.55606e-20	0.00607315	0.237	0.161	2.18043e-15	228	239
Rab34	8.68275e-20	0.0268733	0.12	0.072	2.21271e-15	131	144
Faf2	8.71067e-20	-0.00634538	0.266	0.182	2.21983e-15	250	217
Nceh1	8.71969e-20	0.0180542	0.279	0.195	2.22213e-15	88	115
A430090L17Rik	8.7334e-20	0.0338823	0.398	0.291	2.22562e-15	50	51
Gaa	8.9326e-20	0.0169352	0.172	0.112	2.27638e-15	129	144
Clstn1	9.16747e-20	0.0338805	0.485	0.354	2.33624e-15	494	461
Ssbp3	9.24552e-20	0.0150759	0.372	0.266	2.35613e-15	403	387
Cnot10	9.25013e-20	0.007688	0.392	0.28	2.3573e-15	267	249
Rnf138	9.28336e-20	0.00818253	0.331	0.232	2.36577e-15	253	243
Fez1	9.30515e-20	0.00246221	0.403	0.286	2.37133e-15	501	538
Ppp1r10	9.36235e-20	0.0111698	0.283	0.197	2.3859e-15	366	374
Slc30a5	9.47385e-20	0.0104358	0.237	0.162	2.41432e-15	248	290
Kif27	9.60213e-20	0.0202791	0.156	0.101	2.44701e-15	50	32
Xpnpep1	9.90586e-20	0.0121984	0.192	0.128	2.52441e-15	1130	1183
Gm48004	9.992e-20	0.0133136	0.163	0.105	2.54636e-15	6	0
Zzz3	1.00308e-19	0.0191633	0.42	0.301	2.55624e-15	412	427
Ankrd52	1.00347e-19	0.0150684	0.24	0.164	2.55724e-15	165	188
Ndufaf6	1.00399e-19	0.0193389	0.18	0.118	2.55857e-15	137	119
Ppp4r2	1.01136e-19	0.0272711	0.378	0.272	2.57736e-15	276	263
Hexdc	1.01192e-19	0.0273576	0.168	0.109	2.57877e-15	118	124
G630016G05Rik	1.01393e-19	0.0162775	0.28	0.196	2.58391e-15	168	173
Metap2	1.01992e-19	0.00762469	0.363	0.257	2.59916e-15	280	319
Eif2b4	1.06357e-19	0.0170921	0.155	0.099	2.7104e-15	120	117
Tcea1	1.08411e-19	0.0204725	0.409	0.294	2.76274e-15	417	492
Ssr4	1.0914e-19	0.00347917	0.222	0.15	2.78132e-15	191	200
Gm14399	1.11188e-19	0.0134129	0.135	0.084	2.83351e-15	74	64
Zfp1	1.13264e-19	0.0223126	0.379	0.272	2.88643e-15	215	223
Bfar	1.17385e-19	0.0179044	0.23	0.156	2.99143e-15	226	238
Inha	1.18108e-19	0.019488	0.162	0.105	3.00986e-15	29	20
Dennd6b	1.19471e-19	0.025157	0.155	0.1	3.04461e-15	67	50
Eloc	1.20101e-19	0.0154076	0.216	0.146	3.06064e-15	267	245
Galnt17	1.22247e-19	-0.230442	0.621	0.625	3.11534e-15	60	79
Slx4ip	1.22541e-19	0.0185065	0.313	0.221	3.12283e-15	146	136
Rsbn1	1.24278e-19	0.0105191	0.386	0.276	3.1671e-15	363	318
Mrpl3	1.25868e-19	0.011337	0.271	0.188	3.20763e-15	135	122
Ccdc93	1.26691e-19	0.0300754	0.116	0.07	3.2286e-15	100	132
Gm20754	1.30502e-19	0.0665981	0.528	0.411	3.32572e-15	17	22
Appbp2	1.30625e-19	0.0124106	0.324	0.229	3.32885e-15	330	318
Timm9	1.33558e-19	0.012457	0.382	0.271	3.40359e-15	174	194
Eif2d	1.34068e-19	0.024652	0.166	0.108	3.41659e-15	130	153
Zfp706	1.35208e-19	0.0165863	0.247	0.169	3.44565e-15	219	240
Cbfa2t2	1.35325e-19	0.0362298	0.56	0.416	3.44863e-15	732	671
Ccnc	1.35888e-19	0.0145373	0.264	0.182	3.46298e-15	199	208
Dcaf10	1.37226e-19	0.0154234	0.289	0.202	3.49706e-15	260	255
BC065397	1.37398e-19	0.0259004	0.141	0.088	3.50144e-15	151	112
Adap1	1.40822e-19	0.00702646	0.266	0.184	3.5887e-15	73	57
Srp72	1.40875e-19	0.0182697	0.245	0.168	3.59005e-15	199	222
Dimt1	1.41083e-19	0.000657867	0.211	0.141	3.59536e-15	109	91
Usp7	1.41734e-19	0.00902985	0.353	0.25	3.61195e-15	229	237
Polr2g	1.41802e-19	0.0144288	0.16	0.103	3.61367e-15	143	130
Mid1	1.4233e-19	0.00121188	0.211	0.141	3.62715e-15	1166	1209
Mtpn	1.44625e-19	0.00423685	0.233	0.158	3.68562e-15	224	214
Rragd	1.44669e-19	0.00781885	0.26	0.179	3.68674e-15	185	185
C1qtnf4	1.45003e-19	0.0210862	0.441	0.32	3.69526e-15	300	258
Sf3b2	1.45811e-19	0.00687487	0.305	0.213	3.71584e-15	350	343
Eif5b	1.45852e-19	0.0116081	0.353	0.251	3.7169e-15	424	387
Stx17	1.46086e-19	0.0215587	0.163	0.106	3.72287e-15	128	97
Rnpep	1.47258e-19	0.0112087	0.222	0.151	3.75273e-15	285	309
Dpm1	1.47412e-19	0.0341866	0.525	0.386	3.75664e-15	377	358
Ap1g1	1.49006e-19	0.0141454	0.428	0.308	3.79727e-15	356	418
Rem2	1.49021e-19	0.0270205	0.127	0.078	3.79765e-15	27	45
Pkig	1.49334e-19	0.0313825	0.551	0.408	3.80564e-15	242	256
Fkbp1a	1.50302e-19	0.0135062	0.461	0.331	3.83029e-15	428	413
Nae1	1.53232e-19	0.00300436	0.302	0.211	3.90496e-15	196	239
Ndufa10	1.53516e-19	0.00395697	0.279	0.193	3.9122e-15	268	281
Pcgf6	1.54031e-19	0.0144827	0.142	0.089	3.92532e-15	57	60
Actr1b	1.55026e-19	0.0124756	0.236	0.161	3.95067e-15	154	142
Psmd4	1.55154e-19	0.00493304	0.252	0.172	3.95394e-15	270	291
Por	1.56239e-19	0.00464082	0.252	0.173	3.98159e-15	350	326
Srsf3	1.57857e-19	0.00447808	0.275	0.19	4.02282e-15	412	408
Zfp160	1.59947e-19	0.0135793	0.273	0.19	4.07609e-15	297	278
Fgfr1op2	1.61541e-19	0.0227664	0.376	0.269	4.11671e-15	307	280
Anp32a	1.63804e-19	0.0202098	0.301	0.212	4.17437e-15	421	450
45353	1.66659e-19	0.0206346	0.269	0.188	4.24713e-15	498	527
Fmr1	1.66716e-19	0.00660507	0.223	0.15	4.2486e-15	226	223
Trmt6	1.66891e-19	0.021873	0.189	0.125	4.25304e-15	88	75
Asap2	1.68208e-19	0.0190012	0.205	0.138	4.28662e-15	1016	1086
Mafg	1.73132e-19	0.00972694	0.24	0.164	4.4121e-15	230	247
Mapkbp1	1.74606e-19	0.00618121	0.309	0.216	4.44965e-15	191	156
Rhbdd2	1.76336e-19	0.0249065	0.128	0.079	4.49374e-15	93	89
Kdm4c	1.77374e-19	0.0556885	0.625	0.476	4.5202e-15	732	777
Tmem44	1.78761e-19	0.0128402	0.335	0.238	4.55553e-15	352	402
Pgam5	1.79426e-19	0.0215526	0.144	0.091	4.5725e-15	95	100
Zfp644	1.80503e-19	0.0613203	0.66	0.501	4.59994e-15	617	622
Ttll5	1.82286e-19	0.0146074	0.235	0.161	4.64538e-15	368	354
Hmgn2	1.84272e-19	0.0341965	0.102	0.06	4.69599e-15	92	84
Sel1l	1.84521e-19	0.01403	0.352	0.251	4.70232e-15	303	362
Atp2b3	1.84947e-19	0.0154742	0.323	0.228	4.7132e-15	17	18
Parl	1.85746e-19	0.00981523	0.27	0.186	4.73354e-15	182	201
Mir670hg	1.88852e-19	0.127406	0.329	0.244	4.8127e-15	292	284
Grk5	1.89974e-19	0.0199576	0.281	0.198	4.8413e-15	122	113
Zmym3	1.91297e-19	0.00950209	0.234	0.159	4.87502e-15	87	109
Stx18	1.92545e-19	0.0137924	0.394	0.282	4.90682e-15	322	270
Khdrbs1	1.93572e-19	-0.000152223	0.329	0.23	4.93298e-15	511	549
Atg13	1.95936e-19	-6.89433e-05	0.264	0.182	4.99324e-15	154	140
Tle1	1.96078e-19	0.0292661	0.442	0.32	4.99684e-15	876	860
Rab11fip4	1.96584e-19	0.0134627	0.346	0.244	5.00975e-15	330	343
Tsg101	1.97948e-19	0.00132631	0.188	0.124	5.0445e-15	255	207
Nf2	2.00785e-19	0.0108091	0.245	0.168	5.1168e-15	243	233
Gm26652	2.00939e-19	0.0272869	0.144	0.091	5.12072e-15	13	6
Nsmce2	2.02576e-19	0.0604629	0.669	0.513	5.16246e-15	775	832
Rnf38	2.04474e-19	0.0231999	0.382	0.274	5.21081e-15	392	374
Terf1	2.04807e-19	0.0178908	0.23	0.158	5.21931e-15	217	196
Cyfip1	2.06817e-19	0.00161252	0.294	0.205	5.27052e-15	523	499
Tfb2m	2.07979e-19	0.0250878	0.145	0.092	5.30013e-15	81	82
Drd1	2.08156e-19	0.0408905	0.531	0.391	5.30466e-15	166	166
Nipal2	2.11484e-19	0.0352635	0.418	0.307	5.38946e-15	79	69
Map9	2.11877e-19	0.00524654	0.231	0.158	5.39948e-15	186	175
Slc45a1	2.12203e-19	0.0176978	0.185	0.122	5.40777e-15	17	13
Usp14	2.17308e-19	0.00836124	0.386	0.274	5.53787e-15	332	323
Arnt2	2.17569e-19	0.0208149	0.459	0.336	5.54452e-15	1347	1331
Fbxo3	2.18851e-19	0.0133352	0.327	0.231	5.5772e-15	235	248
Tmbim6	2.19553e-19	0.013822	0.259	0.18	5.59508e-15	313	321
Eef1a2	2.20877e-19	0.0128778	0.224	0.152	5.62883e-15	215	239
Hibadh	2.25666e-19	0.0176894	0.356	0.256	5.75087e-15	604	591
Setd3	2.26503e-19	0.00872981	0.438	0.315	5.77221e-15	492	489
Wwp2	2.27809e-19	0.0128141	0.178	0.117	5.8055e-15	281	251
Naa40	2.3095e-19	0.0136057	0.437	0.314	5.88554e-15	221	202
Rbm39	2.33067e-19	0.0860445	0.925	0.816	5.93948e-15	2412	2282
Mpv17l	2.33257e-19	0.011786	0.28	0.194	5.94432e-15	225	234
Vegfa	2.34675e-19	0.0246934	0.115	0.069	5.98045e-15	1172	1226
Zscan22	2.35239e-19	0.0163121	0.196	0.131	5.99484e-15	101	98
Gm12709	2.4042e-19	0.0126957	0.296	0.209	6.12687e-15	256	234
Bcl9	2.41645e-19	0.0225461	0.218	0.15	6.15808e-15	614	477
Mettl16	2.45034e-19	0.00831518	0.303	0.212	6.24445e-15	218	211
Fbf1	2.49543e-19	0.00743149	0.203	0.136	6.35935e-15	104	93
Cwf19l2	2.53741e-19	0.019491	0.271	0.19	6.46633e-15	489	412
Enah	2.5543e-19	0.0190583	0.424	0.308	6.50937e-15	2268	2421
Dot1l	2.57147e-19	0.0111338	0.375	0.267	6.55314e-15	195	229
Fscn1	2.62708e-19	0.00856579	0.187	0.124	6.69485e-15	53	82
Nek1	2.70599e-19	0.0149932	0.363	0.258	6.89595e-15	437	412
Crmp1	2.71107e-19	0.0107902	0.406	0.292	6.9089e-15	53	59
Ikbkb	2.74003e-19	0.0148819	0.182	0.12	6.98269e-15	205	183
Lztfl1	2.74637e-19	0.0176229	0.379	0.272	6.99886e-15	257	217
Ppm1a	2.80529e-19	0.0155669	0.404	0.291	7.14899e-15	445	430
Kif3a	2.84984e-19	0.00275674	0.317	0.223	7.26253e-15	247	212
C730034F03Rik	2.89182e-19	0.0237287	0.135	0.084	7.36952e-15	42	48
Tpd52l2	2.89874e-19	0.0224897	0.158	0.102	7.38715e-15	277	255
Zfp719	2.90372e-19	0.0250966	0.114	0.069	7.39984e-15	81	84
Elp3	2.91037e-19	0.0114048	0.151	0.096	7.41678e-15	129	130
Xxylt1	2.92598e-19	0.0120173	0.191	0.128	7.45656e-15	77	75
Crppa	3.00367e-19	0.0262421	0.2	0.135	7.65455e-15	291	301
Exoc5	3.00707e-19	0.0121377	0.408	0.293	7.66321e-15	350	374
Clpx	3.00976e-19	0.00626332	0.327	0.232	7.67006e-15	326	327
Sumo1	3.04345e-19	0.0266509	0.491	0.36	7.75593e-15	2655	2590
Tcaim	3.0443e-19	0.0179758	0.174	0.114	7.7581e-15	183	160
Ibtk	3.0598e-19	0.0124305	0.144	0.092	7.7976e-15	158	148
Mindy3	3.06085e-19	0.0187944	0.209	0.142	7.80027e-15	264	290
Lonrf1	3.06358e-19	0.0153305	0.181	0.119	7.80724e-15	19	19
Clcn5	3.06764e-19	0.0306017	0.105	0.062	7.81758e-15	146	202
Gpi1	3.08033e-19	0.018137	0.369	0.264	7.84991e-15	376	377
Eif4e	3.08708e-19	-0.000549561	0.327	0.229	7.86711e-15	228	244
Lrrfip2	3.09841e-19	0.0144562	0.317	0.225	7.89599e-15	300	325
Mtmr1	3.11738e-19	0.00474845	0.267	0.184	7.94432e-15	221	246
Jade1	3.13274e-19	0.0138252	0.247	0.17	7.98346e-15	137	150
Mapk1ip1l	3.1522e-19	0.00767918	0.265	0.183	8.03308e-15	238	191
Slc39a3	3.2172e-19	0.0213289	0.113	0.068	8.19872e-15	59	73
Matr3	3.23698e-19	0.0101182	0.406	0.292	8.24912e-15	404	399
Dffa	3.25212e-19	0.0249482	0.101	0.059	8.28769e-15	60	71
Srpk1	3.27756e-19	0.0169761	0.496	0.362	8.35253e-15	232	217
Irs2	3.29087e-19	0.0271386	0.109	0.065	8.38644e-15	91	78
Drosha	3.31115e-19	0.0074022	0.269	0.186	8.43813e-15	207	213
Ppil4	3.3177e-19	0.0102619	0.231	0.158	8.45482e-15	205	186
Sec24b	3.32313e-19	0.0189027	0.453	0.327	8.46867e-15	375	378
Sv2c	3.38394e-19	0.0793027	0.672	0.531	8.62364e-15	97	88
Hnrnpd	3.39773e-19	0.00178883	0.355	0.251	8.65877e-15	375	330
Cep63	3.40472e-19	0.00183982	0.28	0.195	8.67659e-15	165	166
Nova1	3.42699e-19	0.0324161	0.459	0.334	8.73333e-15	580	606
Atp13a3	3.4303e-19	0.010235	0.355	0.255	8.74178e-15	236	243
Paip1	3.43703e-19	0.0131334	0.136	0.085	8.75892e-15	195	190
Ift88	3.4483e-19	0.00347652	0.298	0.208	8.78765e-15	191	147
Washc5	3.47609e-19	0.0300478	0.117	0.071	8.85847e-15	90	106
Safb2	3.49312e-19	0.00313329	0.266	0.183	8.90187e-15	241	257
Taf6	3.49675e-19	0.0165933	0.157	0.101	8.91112e-15	108	102
Smyd3	3.50766e-19	0.102241	0.909	0.817	8.93891e-15	942	902
E330009J07Rik	3.54728e-19	0.00384248	0.298	0.209	9.03989e-15	102	94
Plekhn1	3.60288e-19	0.0244465	0.164	0.107	9.18158e-15	124	106
Myl12b	3.61816e-19	0.00557233	0.281	0.196	9.22051e-15	254	262
Gm38413	3.66182e-19	0.0332121	0.456	0.332	9.33178e-15	8	12
Simc1	3.68033e-19	0.00811249	0.243	0.167	9.37896e-15	175	127
Macrod2os1	3.71682e-19	-0.239466	0.726	0.686	9.47195e-15	286	340
Slc24a5	3.72437e-19	0.0448044	0.55	0.408	9.49119e-15	188	187
6330403K07Rik	3.74052e-19	0.0100921	0.15	0.096	9.53235e-15	456	346
Vps8	3.79181e-19	0.000664054	0.234	0.159	9.66306e-15	341	348
Snx1	3.79726e-19	0.0161322	0.219	0.149	9.67694e-15	243	196
Klhl12	3.79929e-19	0.0184465	0.223	0.152	9.6821e-15	223	210
Eif3h	3.80045e-19	0.00386469	0.236	0.16	9.68508e-15	233	282
Ctnnb1	3.81775e-19	0.0141778	0.254	0.176	9.72915e-15	319	286
Dbn1	3.83966e-19	0.018589	0.442	0.318	9.785e-15	187	201
Abhd17b	3.88345e-19	0.00838903	0.278	0.195	9.89659e-15	417	468
Cntrob	3.90936e-19	0.0178629	0.127	0.078	9.96262e-15	47	42
Cdyl2	3.99588e-19	0.0177239	0.361	0.26	1.01831e-14	91	111
Dnajb6	4.01783e-19	0.0232989	0.384	0.275	1.0239e-14	497	476
Tmem39a	4.04634e-19	0.0155328	0.13	0.081	1.03117e-14	90	102
Cog8	4.06274e-19	0.0201214	0.111	0.067	1.03535e-14	86	82
Gnptab	4.12211e-19	-0.000770427	0.237	0.162	1.05048e-14	185	161
Arhgef7	4.16809e-19	0.019962	0.456	0.329	1.0622e-14	156	151
Ift122	4.171e-19	0.0185	0.171	0.112	1.06294e-14	206	211
Gm12992	4.30674e-19	0.0104402	0.245	0.169	1.09753e-14	24	33
Txlng	4.39147e-19	0.0327238	0.509	0.375	1.11912e-14	420	408
Ttc33	4.43924e-19	0.0283815	0.11	0.066	1.1313e-14	68	94
Macrod2	4.5292e-19	-0.0954164	0.998	0.993	1.15422e-14	2633	2666
Slc3a2	4.55027e-19	0.0174297	0.184	0.122	1.15959e-14	228	210
Ilf3	4.56987e-19	0.0162616	0.339	0.24	1.16459e-14	223	200
Actr6	4.5765e-19	0.0240966	0.116	0.071	1.16628e-14	94	64
Isca2	4.58735e-19	0.0198556	0.194	0.129	1.16904e-14	162	160
Atp11b	4.73208e-19	-0.0009654	0.362	0.256	1.20592e-14	344	399
Yeats2	4.79223e-19	0.00700908	0.273	0.19	1.22125e-14	347	337
Parn	4.81006e-19	0.00579692	0.252	0.173	1.2258e-14	279	254
Mrpl48	4.89339e-19	0.0130442	0.176	0.116	1.24703e-14	205	190
Ccdc30	4.96388e-19	0.0322354	0.458	0.335	1.26499e-14	75	55
Ppm1l	5.01896e-19	0.0154466	0.294	0.212	1.27903e-14	143	135
Odc1	5.07629e-19	0.0242739	0.128	0.079	1.29364e-14	103	83
Fbxo44	5.08615e-19	0.0215181	0.136	0.086	1.29615e-14	387	347
Atg3	5.10577e-19	0.0180723	0.241	0.167	1.30115e-14	275	337
Ikzf1	5.15474e-19	0.031312	0.122	0.075	1.31363e-14	5	4
Prpf40a	5.19175e-19	0.0211905	0.511	0.373	1.32307e-14	493	450
Gm9989	5.276e-19	0.0188587	0.152	0.098	1.34454e-14	37	40
Ppp1r11	5.27628e-19	0.0236734	0.143	0.091	1.34461e-14	158	129
Lrrc8b	5.28125e-19	0.0176265	0.349	0.249	1.34587e-14	112	122
Cep97	5.29143e-19	0.0273085	0.124	0.076	1.34847e-14	159	138
Pyroxd1	5.30852e-19	0.0221593	0.135	0.085	1.35282e-14	109	100
Rapgef4os1	5.32305e-19	0.043831	0.519	0.393	1.35652e-14	1	8
Cd200	5.32563e-19	0.029179	0.105	0.062	1.35718e-14	30	31
Suds3	5.35302e-19	0.0101707	0.247	0.17	1.36416e-14	170	145
Tmed10	5.41013e-19	0.00818285	0.279	0.195	1.37872e-14	523	532
Dennd4a	5.46538e-19	0.0562167	0.685	0.524	1.3928e-14	497	512
Mapk8ip3	5.49543e-19	0.00880627	0.443	0.317	1.40046e-14	500	493
Uso1	5.57703e-19	0.0108294	0.312	0.219	1.42125e-14	269	283
Gm37768	5.61692e-19	0.0198705	0.152	0.098	1.43142e-14	195	209
Adprhl2	5.66186e-19	0.0298675	0.127	0.079	1.44287e-14	88	75
Lrp12	5.68363e-19	0.0101086	0.315	0.222	1.44842e-14	137	171
Trim24	5.77619e-19	0.00483962	0.224	0.153	1.472e-14	212	234
Aste1	5.79935e-19	0.0111719	0.239	0.164	1.47791e-14	121	124
Fkbp15	5.82554e-19	0.0118226	0.209	0.141	1.48458e-14	261	228
Akap5	5.85189e-19	0.0244258	0.551	0.405	1.4913e-14	295	220
Prpf38a	5.89537e-19	0.0180424	0.154	0.099	1.50238e-14	139	145
Mvb12b	5.91069e-19	0.00284257	0.354	0.252	1.50628e-14	459	418
Epdr1	6.01307e-19	0.0187036	0.2	0.135	1.53237e-14	293	323
2510002D24Rik	6.02592e-19	0.0191974	0.126	0.078	1.53565e-14	98	96
Thra	6.04556e-19	0.0288575	0.508	0.372	1.54065e-14	749	675
Hjurp	6.0748e-19	0.00838817	0.146	0.092	1.5481e-14	241	239
Als2	6.08624e-19	0.0309399	0.121	0.075	1.55102e-14	102	129
Gm32036	6.1987e-19	0.0147163	0.394	0.288	1.57968e-14	1	2
Caml	6.21728e-19	0.0075593	0.242	0.167	1.58441e-14	245	186
Tmem59	6.25865e-19	0.0180414	0.374	0.268	1.59495e-14	416	438
Btg3	6.27782e-19	0.00919374	0.169	0.111	1.59984e-14	73	75
Crtc3	6.36217e-19	0.00102852	0.297	0.209	1.62133e-14	1163	1192
4933434E20Rik	6.44183e-19	0.0172013	0.212	0.144	1.64164e-14	209	182
Siah1a	6.51079e-19	0.0087578	0.223	0.152	1.65921e-14	191	191
Lrrc29	6.52021e-19	0.0126579	0.185	0.123	1.66161e-14	147	138
Tdg	6.79064e-19	0.0149543	0.185	0.123	1.73053e-14	148	122
Mfn2	6.79323e-19	0.0115136	0.191	0.128	1.73119e-14	204	229
Abca8b	6.88298e-19	0.0150617	0.32	0.229	1.75406e-14	70	64
Eps15	6.88456e-19	0.00693842	0.236	0.161	1.75446e-14	1772	1676
Bbs2	6.90968e-19	0.0118336	0.187	0.124	1.76086e-14	245	226
Pdcd6ip	6.93198e-19	0.0166128	0.18	0.119	1.76655e-14	186	182
Dock10	6.94342e-19	0.0692922	0.603	0.466	1.76946e-14	55	61
Atrip	7.01611e-19	0.0204019	0.172	0.114	1.78799e-14	90	93
Cbx1	7.06075e-19	0.0138401	0.241	0.167	1.79936e-14	265	295
Pex13	7.16257e-19	0.0147958	0.221	0.151	1.82531e-14	177	210
Mtif2	7.25857e-19	0.00458823	0.435	0.314	1.84977e-14	434	350
Srsf4	7.28285e-19	0.00828008	0.35	0.249	1.85596e-14	312	302
Nsmf	7.33591e-19	0.00492788	0.199	0.134	1.86948e-14	520	474
Uimc1	7.35944e-19	0.0179287	0.23	0.159	1.87548e-14	342	373
Parp1	7.42053e-19	0.0143214	0.194	0.13	1.89105e-14	125	108
Gm16894	7.43922e-19	0.0257995	0.157	0.102	1.89581e-14	6	7
Hmg20a	7.48677e-19	0.0304639	0.54	0.399	1.90793e-14	661	653
Srgap3	7.54301e-19	0.0729222	0.739	0.591	1.92226e-14	2443	2396
Map3k7	7.66033e-19	0.00394284	0.327	0.23	1.95216e-14	241	292
Shisa9	7.72134e-19	-0.137372	0.953	0.925	1.96771e-14	934	841
Kdm1a	7.75019e-19	0.0150059	0.383	0.275	1.97506e-14	287	293
Gria1	7.81481e-19	0.0883115	0.992	0.975	1.99153e-14	220	215
Gzmk	7.90292e-19	0.0323554	0.115	0.07	2.01398e-14	3	5
3830406C13Rik	7.96852e-19	0.0188651	0.158	0.103	2.0307e-14	357	361
Dram1	8.01676e-19	0.0184118	0.214	0.146	2.04299e-14	34	51
Rab11fip3	8.02838e-19	0.0320991	0.507	0.375	2.04595e-14	408	426
Pick1	8.0555e-19	0.016346	0.132	0.083	2.05286e-14	119	111
Gm35501	8.11229e-19	0.0214206	0.139	0.088	2.06734e-14	4	3
Gtf2h1	8.16343e-19	0.00457987	0.245	0.169	2.08037e-14	176	175
Pak2	8.18354e-19	0.0119693	0.336	0.241	2.08549e-14	515	549
Actr2	8.18444e-19	0.0216912	0.526	0.383	2.08572e-14	463	470
Zdhhc17	8.20882e-19	0.0149325	0.477	0.346	2.09194e-14	380	323
Cdc73	8.24061e-19	0.0092417	0.369	0.265	2.10004e-14	461	504
Gbe1	8.31602e-19	0.0363251	0.229	0.16	2.11925e-14	232	254
Gas5	8.52448e-19	0.0207312	0.45	0.328	2.17238e-14	756	838
Usp46	8.81988e-19	0.0080877	0.241	0.166	2.24766e-14	280	289
Brinp2	8.86471e-19	0.0329143	0.49	0.367	2.25908e-14	73	89
2610044O15Rik8	8.90142e-19	0.0299693	0.151	0.098	2.26844e-14	129	135
Atg2b	9.02946e-19	0.01454	0.153	0.098	2.30107e-14	141	121
Dnmbp	9.18322e-19	0.00990775	0.347	0.247	2.34025e-14	174	173
Zcrb1	9.19822e-19	0.00194595	0.228	0.155	2.34407e-14	267	337
Stk19	9.20433e-19	0.0025149	0.268	0.185	2.34563e-14	166	138
BC005624	9.22766e-19	0.00453727	0.162	0.105	2.35158e-14	154	155
Plaa	9.27305e-19	0.0100368	0.254	0.176	2.36314e-14	170	221
Rala	9.27477e-19	0.00761577	0.286	0.201	2.36358e-14	249	273
Coq4	9.27521e-19	0.0199323	0.11	0.066	2.36369e-14	69	78
Serpini1	9.40952e-19	0.0150081	0.232	0.16	2.39792e-14	96	90
Gtf2e1	9.46971e-19	0.0208917	0.137	0.087	2.41326e-14	62	68
Mpp3	9.47687e-19	0.0214332	0.193	0.13	2.41509e-14	38	31
Kcna1	9.48549e-19	0.0107942	0.347	0.248	2.41728e-14	121	118
Pan3	9.62847e-19	0.05794	0.658	0.505	2.45372e-14	1093	1086
Lyrm9	9.64474e-19	0.0112475	0.169	0.11	2.45787e-14	45	58
Cttn	9.6626e-19	0.0150235	0.163	0.106	2.46242e-14	163	157
Cdc16	1.00505e-18	0.0179446	0.148	0.095	2.56126e-14	148	133
Rab24	1.0147e-18	0.00657867	0.178	0.117	2.58587e-14	155	147
Eftud2	1.0234e-18	0.00581533	0.31	0.218	2.60803e-14	184	169
Rabggtb	1.044e-18	0.0105209	0.139	0.088	2.66053e-14	110	104
Wdr61	1.06334e-18	0.0143702	0.156	0.101	2.70982e-14	113	125
Ufl1	1.07536e-18	0.00901367	0.219	0.15	2.74044e-14	293	307
Tnks	1.09555e-18	0.013563	0.493	0.36	2.7919e-14	455	486
Zfp426	1.1089e-18	0.0109282	0.137	0.086	2.82591e-14	159	167
Bex2	1.11283e-18	0.00399605	0.291	0.204	2.83593e-14	414	414
Ssbp4	1.12922e-18	0.00898857	0.275	0.193	2.87771e-14	168	154
Trpm7	1.1409e-18	0.0381105	0.586	0.436	2.90746e-14	910	870
Pdia6	1.14641e-18	0.00797429	0.161	0.105	2.92152e-14	167	163
Srcap	1.15213e-18	0.0288602	0.532	0.393	2.93609e-14	468	521
Rab28	1.15788e-18	0.0152241	0.403	0.292	2.95075e-14	397	414
Fbxo31	1.21316e-18	0.0200568	0.141	0.09	3.09163e-14	118	103
Cep85l	1.21516e-18	0.0091526	0.237	0.164	3.09671e-14	1226	1331
Mapk8	1.22842e-18	0.0284681	0.469	0.342	3.13051e-14	306	286
Btbd9	1.23342e-18	0.050627	0.679	0.526	3.14325e-14	927	839
Arhgap33	1.23835e-18	0.00691533	0.405	0.292	3.15581e-14	109	113
Reep5	1.24922e-18	0.00404289	0.217	0.147	3.18352e-14	440	470
Polr2c	1.25568e-18	0.02115	0.11	0.066	3.19998e-14	70	73
Ggt7	1.26256e-18	0.00955013	0.296	0.207	3.21752e-14	185	195
Pelp1	1.26902e-18	0.0124362	0.13	0.081	3.23397e-14	64	57
H2afy2	1.27257e-18	0.0198309	0.135	0.086	3.24303e-14	47	56
Cisd2	1.32908e-18	0.00624414	0.303	0.214	3.38702e-14	274	246
Iws1	1.34353e-18	0.0157547	0.314	0.222	3.42386e-14	240	235
Fbxw4	1.35609e-18	0.0139429	0.397	0.288	3.45586e-14	139	154
Wipi2	1.35751e-18	0.0154214	0.184	0.122	3.45947e-14	158	145
Rhobtb2	1.3647e-18	0.0477967	0.616	0.466	3.47781e-14	341	285
Htt	1.36536e-18	0.0226022	0.527	0.385	3.47948e-14	609	605
Sae1	1.36859e-18	0.0137416	0.26	0.181	3.48771e-14	156	160
H3f3b	1.36871e-18	0.00987075	0.424	0.306	3.48803e-14	529	480
Kcnv1	1.37595e-18	0.0276347	0.121	0.075	3.50647e-14	32	38
Dbpht2	1.37946e-18	0.0321133	0.146	0.094	3.51541e-14	79	65
Svil	1.38626e-18	0.0185487	0.262	0.186	3.53275e-14	367	351
Josd1	1.38644e-18	0.00464812	0.215	0.146	3.5332e-14	116	107
Nipsnap1	1.39163e-18	0.00122709	0.311	0.219	3.54644e-14	57	57
Ccl25	1.41236e-18	0.00458547	0.3	0.211	3.59925e-14	218	237
Galnt18	1.42355e-18	0.0927822	0.821	0.698	3.62777e-14	946	870
Gm34081	1.42718e-18	0.0196621	0.143	0.092	3.63703e-14	3	4
Pmm2	1.42945e-18	0.0159198	0.207	0.14	3.64281e-14	144	134
Gm30054	1.44288e-18	0.0148776	0.221	0.151	3.67704e-14	243	211
Adar	1.4493e-18	0.021719	0.49	0.357	3.69339e-14	240	210
Nt5c3b	1.4513e-18	0.0174292	0.136	0.086	3.69849e-14	124	114
Larp4	1.45172e-18	0.00578334	0.283	0.198	3.69957e-14	319	307
Dlg2	1.50396e-18	0.0554501	1	1	3.8327e-14	1508	1402
Dtd1	1.517e-18	0.0225944	0.456	0.335	3.86594e-14	273	233
Mib2	1.51952e-18	0.00728685	0.127	0.079	3.87235e-14	65	74
Acvr2a	1.53532e-18	0.00900771	0.359	0.258	3.91261e-14	249	268
Zfyve26	1.53696e-18	0.0139603	0.153	0.099	3.91678e-14	207	202
Scg3	1.53991e-18	0.0164393	0.15	0.097	3.92429e-14	1109	1207
4932438A13Rik	1.54238e-18	0.0643673	0.684	0.53	3.93061e-14	722	701
Preb	1.55136e-18	0.00604222	0.315	0.222	3.95347e-14	332	318
Rps6ka2	1.57406e-18	-0.0136555	0.411	0.298	4.01133e-14	230	249
Rnf121	1.58173e-18	0.0058795	0.257	0.178	4.03089e-14	159	155
Cwc15	1.59185e-18	0.0156092	0.194	0.131	4.05667e-14	191	210
Eml4	1.61684e-18	0.0239874	0.522	0.383	4.12035e-14	284	290
Commd3	1.62141e-18	0.00932642	0.199	0.135	4.13201e-14	201	204
Cep120	1.62355e-18	0.00274974	0.231	0.158	4.13744e-14	251	210
Rbm8a	1.62697e-18	0.0173469	0.104	0.062	4.14616e-14	91	104
Ccdc186	1.63106e-18	0.000400758	0.192	0.129	4.15659e-14	180	221
Eif3e	1.63959e-18	0.00267205	0.205	0.138	4.17833e-14	188	221
Dcun1d5	1.64197e-18	0.00850073	0.338	0.24	4.18439e-14	304	307
Gm48623	1.66426e-18	0.0152688	0.189	0.126	4.24121e-14	95	61
Ttc27	1.66908e-18	0.0138214	0.187	0.126	4.2535e-14	108	105
[truncated: 5,991 more rows]

## Sheet: iSPN
Name	p_val	avg_log2FC	pct.1	pct.2	p_val_adj	Counts_GS	Counts_WT
[truncated: 7,213 more rows]

[truncated: 10 more sheets: eSPN, NPCs, Oligodendrocytes, OPC, Microglia, All Astrocytes, Aldh1a1_pos_Astrocytes, Gfap_pos_Astrocytes, Nrg1_pos_Astrocytes, Crym_pos_Astrocytes]
